# Supplementary material for: Quantitative Proteomics Reveals Changes Induced by TIMP-3 on Cell Membrane Composition and Novel Metalloprotease Substrates
Source: Int J Mol Sci. 2021 Feb 27;22(5):2392. doi: 10.3390/ijms22052392 (PMC7957584; doi:10.3390/ijms22052392)
Supplement: Supplementary file 1 [file ijms-22-02392-s001.zip]

Archive with 1 entries (1 files):
- ijms-1105259-supplementary.xlsx
