# Supplementary material for: Quantitative Proteomics Reveals Changes Induced by TIMP-3 on Cell Membrane Composition and Novel Metalloprotease Substrates
Source: Int J Mol Sci. 2021 Feb 27;22(5):2392. doi: 10.3390/ijms22052392 (PMC7957584; doi:10.3390/ijms22052392)
Supplement: Supplementary file 1 [file ijms-22-02392-s001.zip › ijms-1105259-supplementary.xlsx]

## Sheet: Total proteins
Quantified proteins of the surfaceomics of TIMP3-overexpressing cells data set filtered according the following criteria: -no contaminant according the contaminants file in Andromeda			Number of identified unique peptides per protein group	LFQ ratio between the mean of LFQ values of TIMP3-overexpressing cells and controls of all 3 biological replicates (see column I-N)	Difference between the mean of LFQ values of TIMP3-overexpressing cells and controls of all 3 biological replicates (see column I-N)	P-value of two-sample t-test on log2 LFQ values between TIMP3-overexpressing cells and controls (3 biological replicates)	Minus log10 transformed P-value of two-sample t-test on log2 LFQ values between TIMP3-overexpressing cells and controls (3 biological replicates)	Log2 transformed LFQ intensity values of wild-type HEK cells (biological replicate 1: HEK_1)	Log2 transformed LFQ intensity values of wild-type HEK cells (biological replicate 2: HEK_2)	Log2 transformed LFQ intensity values of wild-type HEK cells (biological replicate 3: HEK_3)	Log2 transformed LFQ intensity values of TIMP3-overexpressing cells (biological replicate 1: TIMP3_1)	Log2 transformed LFQ intensity values of TIMP3-overexpressing cells (biological replicate 2: TIMP3_2)	Log2 transformed LFQ intensity values of TIMP3-overexpressing cells (biological replicate 3: TIMP3_3)	Average of Log2 transformed LFQ values of wild-type HEK cells (3 biological replicates)	Average of Log2 transformed LFQ values of TIMP3-overexpressing cells (3 biological replicates)	Proteins significantly changed after FDR correction
Protein names	Protein IDs	Gene names	Peptides	LFQ ratio	log2(LFQ ratio)	P-value	-log10(P-value)	LFQ intensity HEK_1	LFQ intensity HEK_2	LFQ intensity HEK_3	LFQ intensity TIMP3_1	LFQ intensity TIMP3_2	LFQ intensity TIMP3_3	HEK	TIMP3	Significant	Cytoplasm	Nucleus	Membrane	Mitochondrion	Secreted	Unknown	GPI-anchor	TM Type 1	TM Type 2	TM type-3	TM type-4	TM type-Multi	Other Membrane
[Pyruvate dehydrogenase (acetyl-transferring)] kinase isozyme 3, mitochondrial	Q15120	PDK3	3	n. def.	n. def.	n. def.	0	23.6425	23.8302	23.5509	n. def.	n. def.	n. def.	23.6745	n. def.		0	0	0	0	0	1	0	0	0	0	0	0	0
1-phosphatidylinositol 4,5-bisphosphate phosphodiesterase beta-3	Q01970	PLCB3	8	1.77382	0.826858	0.019339	1.71357	24.3524	24.1509	23.9413	24.8487	25.1014	n. def.	24.1482	24.975	+	1	0	0	0	0	0	0	0	0	0	0	0	0
1-phosphatidylinositol 4,5-bisphosphate phosphodiesterase gamma-1	P19174	PLCG1	17	0.56879	-0.814032	0.0306578	1.51346	26.3926	26.0588	26.6666	25.2161	25.6608	25.7989	26.3727	25.5586	+	0	0	1	1	0	0	0	0	0	0	0	0	1
1,4-alpha-glucan-branching enzyme	Q04446	GBE1	4	1.37165	0.455911	n. def.	0	n. def.	24.1849	23.7336	n. def.	n. def.	24.4151	23.9592	24.4151		1	1	0	0	0	0	0	0	0	0	0	0	0
10 kDa heat shock protein, mitochondrial	P61604	HSPE1	7	0.272058	-1.87801	0.0151002	1.82102	26.6926	27.5043	27.5515	n. def.	25.24	25.5029	27.2495	25.3715	+	0	1	1	0	0	0	0	0	0	0	0	0	1
116 kDa U5 small nuclear ribonucleoprotein component	Q15029	EFTUD2	55	0.519567	-0.944619	0.00130584	2.88411	30.513	30.467	30.697	29.6731	29.7404	29.4297	30.559	29.6144	+	0	1	0	0	0	0	0	0	0	0	0	0	0
14-3-3 protein beta/alpha;14-3-3 protein beta/alpha, N-terminally processed	P31946	YWHAB	10	0.370467	-1.43258	0.0608091	1.21603	29.6906	29.8686	29.6412	28.4782	27.2735	29.1511	29.7335	28.3009	+	0	0	1	0	0	0	0	0	0	0	0	0	1
14-3-3 protein epsilon	P62258	YWHAE	18	0.330994	-1.59512	0.0309775	1.50895	31.7204	31.7701	31.6691	30.0342	29.3286	31.0114	31.7199	30.1248	+	1	0	0	0	0	0	0	0	0	0	0	0	0
14-3-3 protein eta	Q04917	YWHAH	13	0.367028	-1.44604	0.0960016	1.01772	30.0193	29.9456	29.9307	28.8613	27.2326	29.4636	29.9652	28.5192	+	1	0	0	0	0	0	0	0	0	0	0	0	0
14-3-3 protein gamma;14-3-3 protein gamma, N-terminally processed	P61981	YWHAG	7	0.599364	-0.738496	0.0833468	1.07911	29.9413	29.6892	29.629	28.8354	28.5955	29.6132	29.7532	29.0147		0	1	0	0	0	0	0	0	0	0	0	0	0
14-3-3 protein theta	P27348	YWHAQ	19	0.34898	-1.51878	0.014831	1.82883	30.6069	30.5989	30.353	29.0016	28.3756	29.6253	30.5196	29.0008	+	1	1	0	0	0	0	0	0	0	0	0	0	0
14-3-3 protein zeta/delta	P63104	YWHAZ	19	0.367383	-1.44464	0.0390555	1.40832	31.9543	31.9347	32.0765	30.6409	29.6754	31.3152	31.9885	30.5438	+	1	0	0	0	0	0	0	0	0	0	0	0	0
182 kDa tankyrase-1-binding protein	Q9C0C2	TNKS1BP1	21	0.615555	-0.70004	0.0772885	1.11188	26.2157	26.1775	26.387	25.7687	25.9225	24.9889	26.2601	25.56		0	0	0	0	0	1	0	0	0	0	0	0	0
2-aminoethanethiol dioxygenase	Q96SZ5	ADO	6	1.26573	0.339974	0.321086	0.493379	25.0387	25.1976	25.302	25.1583	n. def.	25.8805	25.1794	25.5194		0	0	1	0	0	0	0	0	0	0	0	0	1
2-deoxynucleoside 5-phosphate N-hydrolase 1	O43598	DNPH1	3	n. def.	n. def.	n. def.	0	25.9332	26.1036	25.1536	n. def.	n. def.	n. def.	25.7302	n. def.		0	1	0	0	0	0	0	0	0	0	0	0	0
2-oxoglutarate dehydrogenase, mitochondrial	Q02218	OGDH	19	0.266905	-1.9056	0.000960235	3.01762	27.8588	27.5795	27.9132	25.7688	25.6122	26.2536	27.7838	25.8782	+	0	0	0	0	0	1	0	0	0	0	0	0	0
2-oxoisovalerate dehydrogenase subunit alpha, mitochondrial	P12694	BCKDHA	2	n. def.	n. def.	n. def.	0	23.3717	23.4791	23.7906	n. def.	n. def.	n. def.	23.5472	n. def.		1	1	0	0	0	0	0	0	0	0	0	0	0
2-oxoisovalerate dehydrogenase subunit beta, mitochondrial	P21953	BCKDHB	3	n. def.	n. def.	n. def.	0	25.2306	24.7815	24.8646	n. def.	n. def.	n. def.	24.9589	n. def.		0	0	0	1	0	0	0	0	0	0	0	0	0
2,3-cyclic-nucleotide 3-phosphodiesterase	P09543	CNP	12	n. def.	n. def.	n. def.	0	25.8903	25.5734	25.4842	n. def.	n. def.	n. def.	25.6493	n. def.		0	1	0	0	0	0	0	0	0	0	0	0	0
2,4-dienoyl-CoA reductase, mitochondrial	Q16698	DECR1	8	0.939628	-0.089838	0.725189	0.139548	26.8377	26.661	26.9386	26.4735	26.5248	27.1695	26.8125	26.7226		1	0	0	0	0	0	0	0	0	0	0	0	0
2,5-phosphodiesterase 12	Q6L8Q7	PDE12	18	1.00105	0.0015173	0.994124	0.00255951	27.6101	27.255	27.6643	n. def.	27.6355	27.3871	27.5098	27.5113		1	1	0	0	0	0	0	0	0	0	0	0	0
26S protease regulatory subunit 10B	P62333	PSMC6	17	0.865766	-0.207951	0.546759	0.262204	28.5293	28.8633	29.2914	29.1399	28.4516	28.4687	28.8947	28.6867		1	0	0	0	0	0	0	0	0	0	0	0	0
26S protease regulatory subunit 4	P62191	PSMC1	16	0.527038	-0.924021	0.175186	0.7565	28.5619	28.7484	28.6451	28.2676	26.6102	28.3056	28.6518	27.7278		1	0	0	0	0	0	0	0	0	0	0	0	0
26S protease regulatory subunit 6A	P17980	PSMC3	20	0.638636	-0.646934	0.00971903	2.01238	28.2011	28.2954	28.3614	27.4135	27.6351	27.8686	28.286	27.6391	+	0	1	0	0	0	0	0	0	0	0	0	0	0
26S protease regulatory subunit 6B	P43686	PSMC4	22	0.93961	-0.089866	0.558756	0.252778	28.5232	28.767	28.3379	28.5807	28.4225	28.3553	28.5427	28.4528		0	0	0	1	0	0	0	0	0	0	0	0	0
26S protease regulatory subunit 7	P35998	PSMC2	23	1.10131	0.139227	0.33143	0.479608	28.584	28.2391	28.3805	28.6654	28.401	28.5548	28.4012	28.5404		0	1	0	0	0	0	0	0	0	0	0	0	0
26S protease regulatory subunit 8	P62195	PSMC5	15	1.31098	0.390649	0.174672	0.757776	27.664	27.6191	27.2275	27.8628	27.578	28.2417	27.5035	27.8942		0	0	0	0	1	0	0	0	0	0	0	0	0
26S proteasome non-ATPase regulatory subunit 1	Q99460	PSMD1	36	0.499274	-1.0021	0.11904	0.924307	30.151	30.0742	30.0343	29.28	29.8454	28.1277	30.0865	29.0844		1	1	0	0	0	0	0	0	0	0	0	0	0
26S proteasome non-ATPase regulatory subunit 11	O00231	PSMD11	16	0.482707	-1.05078	0.0178624	1.74806	26.837	26.9398	27.452	26.2727	26.1585	25.6453	27.0763	26.0255	+	1	0	1	0	0	0	0	0	0	0	0	0	1
26S proteasome non-ATPase regulatory subunit 12	O00232	PSMD12	15	0.614061	-0.703546	0.0946678	1.0238	27.0322	27.8253	27.5764	26.5208	26.5858	27.2167	27.478	26.7744		0	1	0	0	0	0	0	0	0	0	0	0	0
26S proteasome non-ATPase regulatory subunit 13	Q9UNM6	PSMD13	25	0.177768	-2.49193	0.00851594	2.06977	29.9351	29.9489	29.9047	28.3616	26.5749	27.3764	29.9296	27.4376	+	0	0	1	0	0	0	0	1	0	0	0	0	0
26S proteasome non-ATPase regulatory subunit 14	O00487	PSMD14	8	1.11157	0.152604	n. def.	0	28.7073	28.8024	28.8796	n. def.	n. def.	28.949	28.7964	28.949		1	1	0	0	0	0	0	0	0	0	0	0	0
26S proteasome non-ATPase regulatory subunit 2	Q13200	PSMD2	37	0.713695	-0.486621	0.123732	0.907517	29.4685	29.6398	29.5103	29.4095	28.5838	29.1654	29.5395	29.0529		1	0	1	0	0	0	0	0	0	0	0	0	1
26S proteasome non-ATPase regulatory subunit 3	O43242	PSMD3	25	0.19911	-2.32836	0.0308423	1.51085	28.8274	28.8926	28.9182	26.6206	25.2847	27.7479	28.8794	26.5511	+	0	0	1	0	0	0	0	1	0	0	0	0	0
26S proteasome non-ATPase regulatory subunit 4	P55036	PSMD4	6	n. def.	n. def.	n. def.	0	26.5252	26.3382	26.3405	n. def.	n. def.	n. def.	26.4013	n. def.		1	0	0	0	0	0	0	0	0	0	0	0	0
26S proteasome non-ATPase regulatory subunit 6	Q15008	PSMD6	22	0.353349	-1.50084	0.0582993	1.23434	28.5919	29.0957	28.5773	27.8105	26.1641	27.7877	28.7549	27.2541	+	0	0	0	0	0	1	0	0	0	0	0	0	0
26S proteasome non-ATPase regulatory subunit 7	P51665	PSMD7	11	0.271418	-1.88141	0.0178179	1.74914	28.6452	28.5953	28.5941	27.2619	n. def.	26.1982	28.6115	26.7301	+	0	0	0	0	0	1	0	0	0	0	0	0	0
26S proteasome non-ATPase regulatory subunit 8	P48556	PSMD8	15	0.598392	-0.740838	0.189391	0.722642	29.1518	28.3985	28.4978	27.8522	27.2892	28.6842	28.6827	27.9419		0	1	0	0	0	0	0	0	0	0	0	0	0
26S proteasome non-ATPase regulatory subunit 9	O00233	PSMD9	3	0.88783	-0.171645	n. def.	0	25.8642	26.2197	25.8175	n. def.	n. def.	25.7955	25.9671	25.7955		0	0	1	1	0	0	0	0	0	0	0	1	0
28S ribosomal protein S18b, mitochondrial	Q9Y676	MRPS18B	8	0.833384	-0.262946	n. def.	0	26.9356	27.0327	26.8799	n. def.	n. def.	26.6865	26.9494	26.6865		0	0	0	0	0	1	0	0	0	0	0	0	0
28S ribosomal protein S2, mitochondrial	Q9Y399	MRPS2	14	0.442855	-1.17509	0.120241	0.919948	28.2156	28.3069	27.8034	26.2526	n. def.	27.6145	28.1086	26.9335		1	0	0	0	0	0	0	0	0	0	0	0	0
28S ribosomal protein S22, mitochondrial	P82650	MRPS22	10	0.287666	-1.79753	n. def.	0	27.6039	27.3235	28.0172	25.8507	n. def.	n. def.	27.6482	25.8507		1	1	0	0	0	0	0	0	0	0	0	0	0
28S ribosomal protein S24, mitochondrial	Q96EL2	MRPS24	2	n. def.	n. def.	n. def.	0	23.1369	23.3828	23.0704	n. def.	n. def.	n. def.	23.1967	n. def.		1	1	0	0	0	0	0	0	0	0	0	0	0
28S ribosomal protein S27, mitochondrial	Q92552	MRPS27	10	n. def.	n. def.	n. def.	0	26.8751	26.4935	27.1059	n. def.	n. def.	n. def.	26.8249	n. def.		0	1	0	0	0	0	0	0	0	0	0	0	0
28S ribosomal protein S29, mitochondrial	P51398	DAP3	13	0.267763	-1.90097	0.0203769	1.69086	26.8671	27.8409	27.0617	25.5887	n. def.	25.1225	27.2566	25.3556	+	1	1	0	0	0	0	0	0	0	0	0	0	0
28S ribosomal protein S30, mitochondrial	Q9NP92	MRPS30	8	n. def.	n. def.	n. def.	0	25.3536	25.4243	25.1546	n. def.	n. def.	n. def.	25.3108	n. def.		1	0	0	0	0	0	0	0	0	0	0	0	0
28S ribosomal protein S31, mitochondrial	Q92665	MRPS31	7	n. def.	n. def.	n. def.	0	25.6935	25.3037	25.7069	n. def.	n. def.	n. def.	25.568	n. def.		1	0	1	0	0	0	0	0	0	0	0	0	1
28S ribosomal protein S34, mitochondrial	P82930	MRPS34	9	0.509816	-0.971951	0.0490208	1.30962	27.8528	26.7419	26.9082	26.1828	26.1433	26.2609	27.1676	26.1956	+	0	0	1	0	0	0	0	0	1	0	0	0	0
28S ribosomal protein S35, mitochondrial	P82673	MRPS35	6	n. def.	n. def.	n. def.	0	26.1802	26.2792	26.353	n. def.	n. def.	n. def.	26.2708	n. def.		1	0	0	0	0	0	0	0	0	0	0	0	0
28S ribosomal protein S5, mitochondrial	P82675	MRPS5	9	n. def.	n. def.	n. def.	0	26.9401	26.7206	27.0066	n. def.	n. def.	n. def.	26.8891	n. def.		0	1	0	0	0	0	0	0	0	0	0	0	0
28S ribosomal protein S7, mitochondrial	Q9Y2R9	MRPS7	7	0.654519	-0.611493	n. def.	0	26.6374	26.5703	26.7445	n. def.	26.0392	n. def.	26.6507	26.0392		1	0	0	0	0	0	0	0	0	0	0	0	0
28S ribosomal protein S9, mitochondrial	P82933	MRPS9	12	n. def.	n. def.	n. def.	0	27.8146	27.6505	27.6771	n. def.	n. def.	n. def.	27.7141	n. def.		0	0	0	0	0	1	0	0	0	0	0	0	0
3-hydroxyacyl-CoA dehydrogenase type-2	Q99714	HSD17B10	18	1.41175	0.497487	0.23289	0.632849	30.0899	29.0271	29.4622	29.7659	29.9503	30.3554	29.5264	30.0239		1	1	0	0	0	0	0	0	0	0	0	0	0
3-hydroxybutyrate dehydrogenase type 2	Q9BUT1	BDH2	7	n. def.	n. def.	n. def.	0	26.8987	27.0017	26.8972	n. def.	n. def.	n. def.	26.9326	n. def.		0	0	1	0	0	0	0	0	0	0	0	1	0
3-hydroxyisobutyrate dehydrogenase, mitochondrial	P31937	HIBADH	8	0.772685	-0.372047	n. def.	0	26.4623	26.5904	26.8224	n. def.	n. def.	26.253	26.625	26.253		0	0	0	0	0	1	0	0	0	0	0	0	0
3-hydroxyisobutyryl-CoA hydrolase, mitochondrial	Q6NVY1	HIBCH	11	n. def.	n. def.	n. def.	0	27.2659	27.1589	27.1674	n. def.	n. def.	n. def.	27.1974	n. def.		0	1	0	0	0	0	0	0	0	0	0	0	0
3-keto-steroid reductase	P56937	HSD17B7	6	n. def.	n. def.	n. def.	0	26.4419	26.2862	26.441	n. def.	n. def.	n. def.	26.3897	n. def.		1	1	0	0	0	0	0	0	0	0	0	0	0
3-ketoacyl-CoA thiolase, mitochondrial	P42765	ACAA2	10	0.503299	-0.990511	n. def.	0	26.2573	26.7341	26.0983	n. def.	n. def.	25.3727	26.3632	25.3727		1	0	0	0	0	0	0	0	0	0	0	0	0
3-ketoacyl-CoA thiolase, peroxisomal	P09110	ACAA1	9	n. def.	n. def.	n. def.	0	26.6632	26.4829	26.7466	n. def.	n. def.	n. def.	26.6309	n. def.		0	0	1	1	0	0	0	0	0	0	0	0	1
3-ketodihydrosphingosine reductase	Q06136	KDSR	4	n. def.	n. def.	n. def.	0	24.0842	24.4493	23.79	n. def.	n. def.	n. def.	24.1078	n. def.		0	1	0	0	0	0	0	0	0	0	0	0	0
3-mercaptopyruvate sulfurtransferase	P25325	MPST	13	0.725843	-0.46227	n. def.	0	28.3762	28.2387	28.4147	n. def.	n. def.	27.8809	28.3432	27.8809		0	0	0	0	0	1	0	0	0	0	0	0	0
3(2),5-bisphosphate nucleotidase 1	O95861	BPNT1	10	n. def.	n. def.	n. def.	0	27.4464	27.4975	27.5276	n. def.	n. def.	n. def.	27.4905	n. def.		1	0	1	0	0	0	0	0	0	0	0	0	1
39S ribosomal protein L1, mitochondrial	Q9BYD6	MRPL1	6	0.855998	-0.22432	n. def.	0	25.6108	25.8375	25.5681	n. def.	n. def.	25.4478	25.6721	25.4478		0	0	0	0	0	1	0	0	0	0	0	0	0
39S ribosomal protein L10, mitochondrial	Q7Z7H8	MRPL10	3	n. def.	n. def.	n. def.	0	24.9151	24.8858	25.1183	n. def.	n. def.	n. def.	24.9731	n. def.		0	1	0	0	0	0	0	0	0	0	0	0	0
39S ribosomal protein L13, mitochondrial	Q9BYD1	MRPL13	3	n. def.	n. def.	n. def.	0	24.165	24.1824	24.171	n. def.	n. def.	n. def.	24.1728	n. def.		0	1	0	0	0	0	0	0	0	0	0	0	0
39S ribosomal protein L15, mitochondrial	Q9P015	MRPL15	16	0.593803	-0.751943	0.17332	0.761152	28.7008	28.8382	28.5013	27.3869	n. def.	28.4694	28.6801	27.9282		0	1	0	0	0	0	0	0	0	0	0	0	0
39S ribosomal protein L16, mitochondrial	Q9NX20	MRPL16	5	n. def.	n. def.	n. def.	0	26.0096	25.9418	26.1402	n. def.	n. def.	n. def.	26.0305	n. def.		0	0	0	0	0	1	0	0	0	0	0	0	0
39S ribosomal protein L19, mitochondrial	P49406	MRPL19	12	0.635708	-0.653564	0.131418	0.881345	27.2928	27.771	27.6046	26.4641	26.7283	27.5153	27.5561	26.9026		0	0	0	1	0	0	0	0	0	0	0	0	0
39S ribosomal protein L2, mitochondrial	Q5T653	MRPL2	6	0.849346	-0.235575	n. def.	0	26.462	26.5551	26.8107	n. def.	n. def.	26.3737	26.6093	26.3737		1	1	0	0	0	0	0	0	0	0	0	0	0
39S ribosomal protein L24, mitochondrial	Q96A35	MRPL24	6	1.12924	0.175357	n. def.	0	26.0773	26.1974	26.3037	n. def.	n. def.	26.3682	26.1928	26.3682		0	1	0	0	0	0	0	0	0	0	0	0	0
39S ribosomal protein L28, mitochondrial	Q13084	MRPL28	12	0.95947	-0.0596905	n. def.	0	26.869	26.831	26.8663	n. def.	n. def.	26.7958	26.8554	26.7958		0	0	0	1	0	0	0	0	0	0	0	0	0
39S ribosomal protein L3, mitochondrial	P09001	MRPL3	12	0.674424	-0.568272	n. def.	0	27.8972	27.7197	27.7202	n. def.	n. def.	27.2108	27.779	27.2108		0	0	0	1	0	0	0	0	0	0	0	0	0
39S ribosomal protein L37, mitochondrial	Q9BZE1	MRPL37	10	1.20831	0.272993	0.0163696	1.78596	26.0966	26.0244	26.043	26.2745	26.2514	26.4571	26.0547	26.3277		0	0	1	1	0	0	0	0	1	0	0	0	0
39S ribosomal protein L38, mitochondrial	Q96DV4	MRPL38	11	0.684741	-0.54637	0.244162	0.612321	26.6177	26.6479	26.486	25.5376	26.5373	n. def.	26.5838	26.0375		0	0	0	0	0	1	0	0	0	0	0	0	0
39S ribosomal protein L39, mitochondrial	Q9NYK5	MRPL39	10	0.973719	-0.0384226	0.900849	0.045348	26.1859	26.6019	26.4046	26.0403	n. def.	26.6777	26.3974	26.359		0	0	0	0	0	1	0	0	0	0	0	0	0
39S ribosomal protein L4, mitochondrial	Q9BYD3	MRPL4	7	0.637882	-0.648639	0.134301	0.87192	27.4367	27.5064	27.807	27.3137	n. def.	26.5558	27.5834	26.9347		0	0	1	0	0	0	0	0	0	0	0	1	0
39S ribosomal protein L43, mitochondrial	Q8N983	MRPL43	4	n. def.	n. def.	n. def.	0	23.9494	24.3498	23.8072	n. def.	n. def.	n. def.	24.0354	n. def.		0	1	0	0	0	0	0	0	0	0	0	0	0
39S ribosomal protein L44, mitochondrial	Q9H9J2	MRPL44	11	0.368871	-1.43881	0.00752934	2.12324	27.7642	27.6647	27.3318	25.953	n. def.	26.3432	27.5869	26.1481	+	0	1	0	0	0	0	0	0	0	0	0	0	0
39S ribosomal protein L45, mitochondrial	Q9BRJ2	MRPL45	9	0.882538	-0.18027	n. def.	0	27.1966	27.0512	26.9982	n. def.	n. def.	26.9017	27.082	26.9017		0	1	0	0	0	0	0	0	0	0	0	0	0
39S ribosomal protein L46, mitochondrial	Q9H2W6	MRPL46	7	0.712681	-0.488671	n. def.	0	26.0918	26.5853	26.5443	n. def.	n. def.	25.9185	26.4072	25.9185		1	0	0	0	0	0	0	0	0	0	0	0	0
39S ribosomal protein L9, mitochondrial	Q9BYD2	MRPL9	5	1.34403	0.426565	0.28229	0.549305	25.8677	25.1732	25.6405	25.7296	n. def.	26.2444	25.5605	25.987		0	0	1	0	0	0	0	0	0	0	0	1	0
4-trimethylaminobutyraldehyde dehydrogenase	P49189	ALDH9A1	21	1.09954	0.136894	0.124033	0.906462	28.4537	28.6675	28.6191	28.7712	28.6786	28.7012	28.5801	28.717		0	0	0	0	0	1	0	0	0	0	0	0	0
40S ribosomal protein S11	P62280	RPS11	14	0.317435	-1.65547	0.00969831	2.0133	28.862	28.3728	29.2636	27.3319	26.6948	27.5051	28.8328	27.1773	+	1	1	0	0	0	0	0	0	0	0	0	0	0
40S ribosomal protein S12	P25398	RPS12	10	0.27434	-1.86596	0.00117123	2.93136	28.9521	29.0403	28.5275	27.1481	26.6521	27.1218	28.84	26.974	+	0	0	0	0	0	1	0	0	0	0	0	0	0
40S ribosomal protein S13	P62277	RPS13	6	n. def.	n. def.	n. def.	0	25.1585	25.2082	25.2137	n. def.	n. def.	n. def.	25.1935	n. def.		0	1	0	0	0	0	0	0	0	0	0	0	0
40S ribosomal protein S14	P62263	RPS14	11	0.542539	-0.882202	0.0256757	1.59048	29.1018	29.2581	29.3269	28.5558	27.8572	28.6273	29.2289	28.3467	+	0	0	0	1	0	0	0	0	0	0	0	0	0
40S ribosomal protein S15a	P62244	RPS15A	10	0.318856	-1.64902	0.0252907	1.59704	28.8789	28.52	27.7676	27.2958	26.1167	26.807	28.3888	26.7398	+	0	1	0	0	0	0	0	0	0	0	0	0	0
40S ribosomal protein S16	P62249	RPS16	13	0.3347	-1.57906	0.00645373	2.19019	30.0475	29.5981	29.4679	28.476	27.6493	28.2511	29.7045	28.1255	+	1	1	1	0	0	0	0	0	0	0	0	0	1
40S ribosomal protein S17	P08708	RPS17	7	n. def.	n. def.	n. def.	0	26.7587	27.0203	26.8698	n. def.	n. def.	n. def.	26.883	n. def.		0	1	0	0	0	0	0	0	0	0	0	0	0
40S ribosomal protein S18	P62269	RPS18	12	n. def.	n. def.	n. def.	0	26.8147	27.6616	27.3109	n. def.	n. def.	n. def.	27.2624	n. def.		0	0	0	0	0	1	0	0	0	0	0	0	0
40S ribosomal protein S2	P15880	RPS2	20	0.684332	-0.547232	0.0409876	1.38735	31.2707	31.5083	31.4847	31.0566	30.5389	31.0266	31.4213	30.874	+	1	1	1	1	0	0	0	0	0	0	0	0	1
40S ribosomal protein S20	P60866	RPS20	6	0.570696	-0.809207	0.00481316	2.31757	28.681	28.3989	28.2185	27.5806	27.7203	27.5699	28.4328	27.6236	+	0	1	0	0	0	0	0	0	0	0	0	0	0
40S ribosomal protein S21	P63220	RPS21	5	n. def.	n. def.	n. def.	0	25.2714	26.1095	25.8965	n. def.	n. def.	n. def.	25.7591	n. def.		0	0	1	1	0	0	0	0	0	0	0	1	0
40S ribosomal protein S23	P62266	RPS23	7	0.373097	-1.42238	0.0166803	1.77779	28.966	28.2742	29.082	27.8301	26.9556	27.2694	28.7741	27.3517	+	0	0	1	0	0	0	0	0	0	0	0	1	0
40S ribosomal protein S25	P62851	RPS25	7	0.243243	-2.03953	0.00909582	2.04116	28.035	28.0408	27.916	26.4052	25.5103	n. def.	27.9973	25.9577	+	0	0	1	0	0	0	0	1	0	0	0	0	0
40S ribosomal protein S26;Putative 40S ribosomal protein S26-like 1	P62854;Q5JNZ5	RPS26;RPS26P11	4	n. def.	n. def.	n. def.	0	28.037	26.9449	27.6153	n. def.	n. def.	n. def.	27.5324	n. def.		0	0	1	0	0	0	0	0	0	0	0	0	1
40S ribosomal protein S27;40S ribosomal protein S27-like	P42677;Q71UM5	RPS27;RPS27L	5	0.41159	-1.28072	0.150782	0.82165	27.9471	29.0613	28.7807	n. def.	26.6331	27.9982	28.5964	27.3157		0	0	1	1	0	0	0	0	0	0	0	0	1
40S ribosomal protein S28	P62857	RPS28	3	n. def.	n. def.	n. def.	0	24.9594	24.3251	24.5562	n. def.	n. def.	n. def.	24.6136	n. def.		0	0	1	0	0	0	0	0	0	0	0	0	1
40S ribosomal protein S3	P23396	RPS3	31	0.843495	-0.245548	0.195706	0.708396	32.9587	32.9984	33.0284	32.7509	32.4771	33.0208	32.9952	32.7496		0	0	0	0	0	1	0	0	0	0	0	0	0
40S ribosomal protein S3a	P61247	RPS3A	24	0.532972	-0.907869	0.0615786	1.21057	32.4953	32.6833	32.6009	32.014	30.9893	32.0527	32.5932	31.6853	+	0	1	0	0	0	0	0	0	0	0	0	0	0
40S ribosomal protein S4, X isoform	P62701	RPS4X	33	0.571796	-0.806428	0.000234551	3.62976	32.4967	32.598	32.5275	31.7404	31.6326	31.8299	32.5407	31.7343	+	1	0	0	0	0	0	0	0	0	0	0	0	0
40S ribosomal protein S5;40S ribosomal protein S5, N-terminally processed	P46782	RPS5	8	n. def.	n. def.	n. def.	0	27.4183	27.1703	27.3158	n. def.	n. def.	n. def.	27.3015	n. def.		0	0	0	0	0	1	0	0	0	0	0	0	0
40S ribosomal protein S6	P62753	RPS6	15	0.553328	-0.853793	0.00105931	2.97498	31.1274	30.9149	31.1972	30.3142	30.1277	30.2361	31.0798	30.226	+	0	0	1	0	0	0	0	0	0	0	0	0	1
40S ribosomal protein S7	P62081	RPS7	6	1.5932	0.67193	n. def.	0	25.2958	26.1263	25.688	n. def.	n. def.	26.3753	25.7034	26.3753		0	1	0	0	0	0	0	0	0	0	0	0	0
40S ribosomal protein S8	P62241	RPS8	19	0.53373	-0.905818	0.00161749	2.79116	32.4175	32.2745	32.2536	31.2131	31.5843	31.4308	32.3152	31.4094	+	1	0	0	0	0	0	0	0	0	0	0	0	0
40S ribosomal protein S9	P46781	RPS9	17	0.852451	-0.230312	0.169822	0.770006	28.9205	28.9001	28.9754	28.53	28.6052	28.97	28.932	28.7017		1	0	0	0	0	0	0	0	0	0	0	0	0
40S ribosomal protein SA	P08865	RPSA	17	0.876908	-0.189503	0.422269	0.374411	30.6143	30.5701	31.0551	30.8402	30.3607	30.4702	30.7465	30.557		1	1	0	0	0	0	0	0	0	0	0	0	0
4F2 cell-surface antigen heavy chain	P08195	SLC3A2	30	2.03558	1.02544	9.30277e-06	5.03139	31.8045	31.8221	31.7754	32.8918	32.8056	32.781	31.8007	32.8261	+	1	0	0	0	0	0	0	0	0	0	0	0	0
5-3 exoribonuclease 1	Q8IZH2	XRN1	12	0.658576	-0.602578	0.3345	0.475604	26.5129	26.2861	26.4201	26.4992	25.1084	n. def.	26.4064	25.8038		1	0	0	1	0	0	0	0	0	0	0	0	0
5-3 exoribonuclease 2	Q9H0D6	XRN2	31	0.546447	-0.871847	0.137282	0.862385	28.7948	28.76	28.6943	27.7669	28.7403	27.1263	28.7497	27.8779		1	0	0	0	0	0	0	0	0	0	0	0	0
5-AMP-activated protein kinase subunit gamma-1	P54619	PRKAG1	8	1.11448	0.156371	n. def.	0	25.8556	26.0594	26.3789	n. def.	n. def.	26.2543	26.098	26.2543		0	0	1	0	0	0	0	0	0	0	0	1	0
5-nucleotidase domain-containing protein 1	Q5TFE4	NT5DC1	15	0.453895	-1.13957	0.0850315	1.07042	26.9298	26.9213	26.5495	25.098	26.2232	n. def.	26.8002	25.6606	+	1	1	0	0	0	0	0	0	0	0	0	0	0
5-nucleotidase domain-containing protein 2	Q9H857	NT5DC2	8	0.803747	-0.315187	0.346674	0.460078	25.2467	25.4032	25.327	25.5674	24.578	24.8859	25.3256	25.0105		1	0	0	0	0	0	0	0	0	0	0	0	0
55 kDa erythrocyte membrane protein	Q00013	MPP1	5	n. def.	n. def.	n. def.	0	24.5717	24.5105	24.7918	n. def.	n. def.	n. def.	24.6247	n. def.		0	0	0	0	1	0	0	0	0	0	0	0	0
6-phosphogluconate dehydrogenase, decarboxylating	P52209	PGD	22	0.673643	-0.569944	0.0670841	1.17338	29.1351	29.3823	29.1746	28.8538	28.2312	28.8971	29.2307	28.6607		0	1	1	1	0	0	0	0	0	0	0	0	1
6-phosphogluconolactonase	O95336	PGLS	12	0.758165	-0.399415	0.179164	0.74675	28.8966	28.8304	28.7145	28.3366	28.0435	28.863	28.8138	28.4144		1	0	0	0	0	0	0	0	0	0	0	0	0
60 kDa heat shock protein, mitochondrial	P10809	HSPD1	55	0.718367	-0.477207	0.0173516	1.76066	33.3676	33.5573	33.3852	32.7923	32.9306	33.1557	33.4367	32.9595	+	0	1	0	0	0	0	0	0	0	0	0	0	0
60 kDa SS-A/Ro ribonucleoprotein	P10155	TROVE2	17	0.446617	-1.16289	0.0132313	1.8784	27.4297	27.9644	27.4579	26.6975	26.0321	26.6337	27.6173	26.4544	+	1	0	0	1	0	0	0	0	0	0	0	0	0
60S acidic ribosomal protein P0;60S acidic ribosomal protein P0-like	P05388;Q8NHW5	RPLP0;RPLP0P6	18	0.912448	-0.132186	0.530245	0.275523	31.4813	31.4484	31.4217	31.2538	31.0229	31.678	31.4505	31.3183		0	1	0	0	0	0	0	0	0	0	0	0	0
60S ribosomal export protein NMD3	Q96D46	NMD3	9	0.937112	-0.0937064	0.707896	0.15003	25.7775	26.1949	25.8188	25.6364	n. def.	26.037	25.9304	25.8367		0	0	1	0	1	0	0	0	1	0	0	0	0
60S ribosomal protein L10	P27635	RPL10	15	2.61857	1.38878	0.00995143	2.00211	28.052	28.8726	28.4456	29.6117	30.2129	29.712	28.4567	29.8455	+	0	1	0	0	0	0	0	0	0	0	0	0	0
60S ribosomal protein L10a	P62906	RPL10A	13	0.614341	-0.702888	0.0826809	1.08259	31.3661	31.4333	31.2443	30.4628	30.2407	31.2315	31.3479	30.645		0	1	0	0	0	0	0	0	0	0	0	0	0
60S ribosomal protein L11	P62913	RPL11	13	0.712677	-0.488681	0.125312	0.902008	28.6206	29.3626	28.6288	28.3767	28.2841	28.4852	28.8707	28.382		0	0	1	0	0	0	0	0	0	0	0	0	1
60S ribosomal protein L12	P30050	RPL12	7	0.501856	-0.994654	0.103998	0.982976	28.3586	28.3598	28.1483	27.8589	n. def.	26.7296	28.2889	27.2942		1	0	1	0	0	0	0	0	0	0	0	0	1
60S ribosomal protein L13	P26373	RPL13	18	0.776356	-0.36521	0.0791651	1.10147	31.7368	31.6659	32.0195	31.3593	31.3026	31.6646	31.8074	31.4422		0	0	1	1	0	0	0	0	0	0	0	0	1
60S ribosomal protein L13a	P40429	RPL13A	11	4.65231	2.21795	0.0365619	1.43697	28.3813	26.6328	29.0254	30.3552	30.2013	30.1369	28.0132	30.2311	+	0	0	0	0	0	1	0	0	0	0	0	0	0
60S ribosomal protein L14	P50914	RPL14	8	1.31047	0.390086	0.0586036	1.23208	29.3024	28.9922	29.2029	29.4953	29.7825	29.39	29.1658	29.5559		0	0	1	0	0	0	0	0	0	0	0	1	0
60S ribosomal protein L15	P61313	RPL15	15	5.1104	2.35344	0.0137243	1.86251	29.426	28.2999	30.0118	32.0975	31.3505	31.35	29.2459	31.5994	+	1	0	0	0	0	0	0	0	0	0	0	0	0
60S ribosomal protein L17	P18621	RPL17	12	0.156821	-2.67281	0.0984189	1.00692	28.6545	27.5795	28.1003	n. def.	24.025	26.8523	28.1115	25.4387	+	0	0	1	0	0	0	0	1	0	0	0	0	0
60S ribosomal protein L18	Q07020	RPL18	9	5.11077	2.35354	0.00348326	2.45801	28.589	27.7	28.8779	30.8423	30.9178	30.4673	28.3889	30.7425	+	0	0	0	1	0	0	0	0	0	0	0	0	0
60S ribosomal protein L18a	Q02543	RPL18A	15	1.44445	0.530519	0.325756	0.487108	29.3678	28.7647	27.7922	29.3106	29.2695	28.9362	28.6416	29.1721		1	1	0	0	0	0	0	0	0	0	0	0	0
60S ribosomal protein L19	P84098	RPL19	9	1.25249	0.324798	0.553108	0.25719	30.1816	28.4955	29.7003	29.7526	29.8424	29.7569	29.4592	29.784		0	0	0	0	0	1	0	0	0	0	0	0	0
60S ribosomal protein L21	P46778	RPL21	7	0.466926	-1.09873	n. def.	0	28.4763	28.0323	27.6477	n. def.	n. def.	26.9534	28.0521	26.9534		0	0	0	1	0	0	0	0	0	0	0	0	0
60S ribosomal protein L22	P35268	RPL22	8	0.466563	-1.09985	0.00501205	2.29998	28.063	28.5365	28.5526	27.4781	27.2892	27.0853	28.384	27.2842	+	1	0	0	0	0	0	0	0	0	0	0	0	0
60S ribosomal protein L23	P62829	RPL23	5	1.12266	0.166917	0.785196	0.105022	27.3265	25.8493	27.4822	27.0994	26.6169	27.4424	26.886	27.0529		1	0	0	0	0	0	0	0	0	0	0	0	0
60S ribosomal protein L23a	P62750	RPL23A	4	n. def.	n. def.	n. def.	0	25.257	25.421	25.4543	n. def.	n. def.	n. def.	25.3774	n. def.		0	0	1	0	0	0	0	0	0	0	0	0	1
60S ribosomal protein L24	P83731	RPL24	7	0.673153	-0.570995	0.292443	0.533958	27.8201	27.3061	28.047	27.7657	26.356	27.3385	27.7244	27.1534		0	1	0	0	0	0	0	0	0	0	0	0	0
60S ribosomal protein L27	P61353	RPL27	6	0.377954	-1.40372	0.0967369	1.01441	27.3191	27.8641	26.724	25.3311	25.3467	27.0183	27.3024	25.8987	+	1	1	1	1	0	0	0	0	0	0	0	0	1
60S ribosomal protein L27a	P46776	RPL27A	5	0.506429	-0.981568	0.0306437	1.51366	28.4723	28.8286	28.1475	27.4925	27.51	n. def.	28.4828	27.5012	+	0	0	0	1	0	0	0	0	0	0	0	0	0
60S ribosomal protein L28	P46779	RPL28	9	0.817219	-0.291205	0.666352	0.176296	27.8277	26.3974	28.3257	27.7105	26.9736	26.9931	27.5169	27.2257		0	0	0	0	0	1	0	0	0	0	0	0	0
60S ribosomal protein L29	P47914	RPL29	4	22.2238	4.47404	0.00408313	2.38901	27.6308	26.3567	25.1535	30.7515	31.3205	30.4911	26.3803	30.8544	+	1	0	1	0	1	0	0	0	0	0	0	0	1
60S ribosomal protein L3	P39023	RPL3	19	0.572781	-0.803944	0.0390535	1.40834	29.8837	30.2686	30.0486	29.5281	28.7809	29.48	30.067	29.263	+	0	1	1	0	0	0	0	0	1	0	0	0	0
60S ribosomal protein L30	P62888	RPL30	8	0.400089	-1.32161	0.0240851	1.61825	28.2528	28.7532	27.9222	26.9731	n. def.	27.0025	28.3094	26.9878	+	0	1	0	0	0	0	0	0	0	0	0	0	0
60S ribosomal protein L32	P62910	RPL32	3	1.67388	0.743195	0.289142	0.538889	25.8639	26.9181	27.034	26.9163	27.7808	n. def.	26.6054	27.3485		0	0	1	0	0	0	0	0	1	0	0	0	0
60S ribosomal protein L34	P49207	RPL34	6	0.954873	-0.0666186	0.855163	0.067951	28.1626	27.5532	28.2606	27.8653	28.4049	27.5064	27.9921	27.9255		0	0	1	0	0	0	0	0	0	0	0	0	1
60S ribosomal protein L35	P42766	RPL35	4	n. def.	n. def.	n. def.	0	25.1125	24.6546	25.4049	n. def.	n. def.	n. def.	25.0574	n. def.		1	1	0	0	0	0	0	0	0	0	0	0	0
60S ribosomal protein L35a	P18077	RPL35A	8	n. def.	n. def.	n. def.	0	27.6802	27.5815	27.3435	n. def.	n. def.	n. def.	27.5351	n. def.		0	1	1	0	0	0	0	0	0	0	0	0	1
60S ribosomal protein L36	Q9Y3U8	RPL36	4	n. def.	n. def.	n. def.	0	27.5111	26.9661	26.8334	n. def.	n. def.	n. def.	27.1035	n. def.		0	0	1	0	0	0	0	0	1	0	0	0	0
60S ribosomal protein L36a-like;60S ribosomal protein L36a	Q969Q0;P83881	RPL36AL;RPL36A	2	0.568379	-0.815076	0.0738767	1.13149	26.9968	26.4933	26.7971	26.2635	n. def.	25.6312	26.7624	25.9473	+	0	0	0	0	0	1	0	0	0	0	0	0	0
60S ribosomal protein L37a	P61513	RPL37A	3	0.478578	-1.06317	n. def.	0	27.0693	27.6378	26.6886	n. def.	n. def.	26.0687	27.1319	26.0687		1	0	0	0	0	0	0	0	0	0	0	0	0
60S ribosomal protein L38	P63173	RPL38	5	0.832503	-0.264472	0.150021	0.823848	27.0915	27.2669	27.003	n. def.	26.7296	26.9824	27.1205	26.856		0	0	0	0	0	1	0	0	0	0	0	0	0
60S ribosomal protein L4	P36578	RPL4	33	0.902201	-0.148479	0.513999	0.289038	30.9492	30.7455	31.0366	31.0912	30.7576	30.4371	30.9105	30.762		1	0	1	0	0	0	0	0	0	0	0	0	1
60S ribosomal protein L5	P46777	RPL5	26	0.452048	-1.14545	0.0559034	1.25256	31.9446	31.9421	32.0347	31.1136	29.9864	31.385	31.9738	30.8284	+	0	1	0	0	0	0	0	0	0	0	0	0	0
60S ribosomal protein L6	Q02878	RPL6	22	0.573468	-0.802215	0.110193	0.957848	31.7435	31.3723	32.4743	31.4999	30.8909	30.7927	31.8634	31.0612		1	0	0	0	0	0	0	0	0	0	0	0	0
60S ribosomal protein L7	P18124	RPL7	20	0.816373	-0.292699	0.25151	0.599445	31.2881	31.0354	31.3047	30.8636	30.5991	31.2873	31.2094	30.9167		1	0	0	0	0	0	0	0	0	0	0	0	0
60S ribosomal protein L7-like 1	Q6DKI1	RPL7L1	8	0.898212	-0.154873	n. def.	0	27.229	27.104	27.4138	n. def.	n. def.	27.0941	27.2489	27.0941		0	0	1	0	0	0	0	0	0	0	0	0	1
60S ribosomal protein L7a	P62424	RPL7A	22	0.254099	-1.97654	0.00487743	2.31181	32.0033	32.2187	32.392	30.438	29.5773	30.6691	32.2046	30.2281	+	0	0	1	0	0	0	0	1	0	0	0	0	0
60S ribosomal protein L8	P62917	RPL8	19	1.04651	0.0655804	0.459173	0.338023	31.8882	31.7954	31.7647	32.0115	31.7667	31.8668	31.8161	31.8817		0	1	0	0	0	0	0	0	0	0	0	0	0
60S ribosomal protein L9	P32969	RPL9	15	1.26994	0.344763	0.411411	0.385724	27.9335	28.6154	27.9658	28.0962	29.1064	28.3465	28.1716	28.5164		0	0	0	0	0	1	0	0	0	0	0	0	0
7-dehydrocholesterol reductase	Q9UBM7	DHCR7	6	0.618972	-0.692053	0.147767	0.830423	27.8337	28.2334	27.7996	26.9487	27.9825	26.8593	27.9556	27.2635		0	0	0	0	0	1	0	0	0	0	0	0	0
7-methylguanosine phosphate-specific 5-nucleotidase	Q969T7	NT5C3B	3	n. def.	n. def.	n. def.	0	24.6186	24.6363	24.545	n. def.	n. def.	n. def.	24.6	n. def.		0	1	1	0	0	0	0	0	0	0	0	0	1
78 kDa glucose-regulated protein	P11021	HSPA5	34	0.705144	-0.504009	0.0714155	1.14621	31.1456	31.2938	31.5169	31.0207	30.4637	30.9598	31.3188	30.8148		0	0	1	0	0	0	0	0	0	0	0	1	0
7SK snRNA methylphosphate capping enzyme	Q7L2J0	MEPCE	6	n. def.	n. def.	n. def.	0	24.9363	25.1182	25.3107	n. def.	n. def.	n. def.	25.1218	n. def.		0	0	0	0	0	1	0	0	0	0	0	0	0
A-kinase anchor protein 1, mitochondrial	Q92667	AKAP1	9	2.12329	1.0863	n. def.	0	25.143	25.352	25.4548	n. def.	n. def.	26.4029	25.3166	26.4029		0	0	0	0	0	1	0	0	0	0	0	0	0
A-kinase anchor protein 12	Q02952	AKAP12	9	0.771076	-0.375054	0.483387	0.315705	25.8863	26.3625	25.1258	25.3223	25.5107	n. def.	25.7915	25.4165		0	1	0	0	0	0	0	0	0	0	0	0	0
A-kinase anchor protein 8	O43823	AKAP8	4	n. def.	n. def.	n. def.	0	24.6872	23.9493	24.7651	n. def.	n. def.	n. def.	24.4672	n. def.		0	0	0	1	0	0	0	0	0	0	0	0	0
Abelson tyrosine-protein kinase 2	P42684	ABL2	4	n. def.	n. def.	n. def.	0	23.6113	23.2499	23.8677	n. def.	n. def.	n. def.	23.5763	n. def.		1	1	1	0	0	0	0	0	0	0	0	0	1
Acetolactate synthase-like protein	A1L0T0	ILVBL	13	n. def.	n. def.	n. def.	0	26.2398	26.2236	26.4398	n. def.	n. def.	n. def.	26.3011	n. def.		0	0	0	1	0	0	0	0	0	0	0	0	0
Acetyl-CoA acetyltransferase, cytosolic	Q9BWD1	ACAT2	14	0.255543	-1.96836	0.0502897	1.29852	29.139	29.275	29.1759	28.4665	26.0099	27.2084	29.1967	27.2283	+	0	0	1	0	0	0	0	1	0	0	0	0	0
Acetyl-CoA acetyltransferase, mitochondrial	P24752	ACAT1	21	0.576574	-0.794423	0.129517	0.887673	29.69	30.1659	30.5438	30.0086	28.9564	29.0513	30.1332	29.3388		0	1	0	0	0	0	0	0	0	0	0	0	0
Acetyl-CoA carboxylase 1;Biotin carboxylase	Q13085	ACACA	65	3.73112	1.89961	0.000169328	3.77127	28.9257	28.9937	29.0651	31.0324	31.0241	30.627	28.9949	30.8945	+	0	0	0	0	1	0	0	0	0	0	0	0	0
Acid sphingomyelinase-like phosphodiesterase 3b	Q92485	SMPDL3B	5	5.33514	2.41553	0.000848153	3.07153	24.951	25.6196	25.2191	27.7073	27.3438	27.9852	25.2632	27.6788	+	0	1	0	0	0	0	0	0	0	0	0	0	0
Acidic fibroblast growth factor intracellular-binding protein	O43427	FIBP	5	n. def.	n. def.	n. def.	0	24.2478	24.3242	24.4211	n. def.	n. def.	n. def.	24.331	n. def.		1	0	0	0	0	0	0	0	0	0	0	0	0
Acidic leucine-rich nuclear phosphoprotein 32 family member A	P39687	ANP32A	7	0.960352	-0.0583655	n. def.	0	26.1073	26.6986	26.5612	n. def.	n. def.	26.3973	26.4557	26.3973		1	1	0	0	0	0	0	0	0	0	0	0	0
Acidic leucine-rich nuclear phosphoprotein 32 family member B	Q92688	ANP32B	9	0.586596	-0.76956	0.0696943	1.1568	28.2295	28.5329	27.958	26.9954	27.5043	27.912	28.2401	27.4706	+	0	0	1	0	0	0	0	0	0	0	0	0	1
Acidic leucine-rich nuclear phosphoprotein 32 family member E	Q9BTT0	ANP32E	6	1.01691	0.0241852	n. def.	0	27.7185	27.5707	27.4984	n. def.	n. def.	27.62	27.5958	27.62		0	0	1	1	0	0	0	0	0	0	0	0	1
Aconitate hydratase, mitochondrial	Q99798	ACO2	32	1.09298	0.128261	0.0429732	1.3668	29.1376	29.274	29.209	29.3598	29.3483	29.2973	29.2069	29.3351		0	0	1	0	0	0	0	0	0	0	0	0	1
Actin-binding protein anillin	Q9NQW6	ANLN	10	0.779103	-0.360114	n. def.	0	24.6206	24.7545	25.0496	n. def.	n. def.	24.4481	24.8083	24.4481		0	0	1	1	0	0	0	0	0	0	0	1	0
Actin-like protein 6A	O96019	ACTL6A	11	1.04858	0.0684411	0.891298	0.0499772	27.2395	27.5272	27.2406	27.9995	n. def.	26.8089	27.3358	27.4042		0	0	0	1	0	0	0	0	0	0	0	0	0
Actin-related protein 10	Q9NZ32	ACTR10	8	0.530715	-0.913991	n. def.	0	24.9864	25.2423	24.8489	n. def.	n. def.	24.1119	25.0259	24.1119		1	1	0	0	0	0	0	0	0	0	0	0	0
Actin-related protein 2	P61160	ACTR2	14	0.36454	-1.45585	0.053598	1.27085	28.8748	28.7969	28.427	27.8282	n. def.	26.6592	28.6996	27.2437	+	0	0	1	0	0	0	0	0	0	0	0	1	0
Actin-related protein 2/3 complex subunit 1A	Q92747	ARPC1A	10	0.355687	-1.49132	0.0826554	1.08273	28.8148	29.0079	27.972	27.5243	25.9906	27.8057	28.5982	27.1069	+	0	1	0	0	0	0	0	0	0	0	0	0	0
Actin-related protein 2/3 complex subunit 1B	O15143	ARPC1B	11	0.899636	-0.152586	0.728484	0.13758	28.377	28.2483	27.989	n. def.	27.5527	28.5516	28.2048	28.0522		0	0	0	1	0	0	0	0	0	0	0	0	0
Actin-related protein 2/3 complex subunit 2	O15144	ARPC2	19	0.520302	-0.942579	0.0119349	1.92318	28.9877	28.8409	28.4739	27.9976	27.5219	27.9552	28.7675	27.8249	+	1	0	0	0	0	0	0	0	0	0	0	0	0
Actin-related protein 2/3 complex subunit 3	O15145	ARPC3	4	n. def.	n. def.	n. def.	0	24.8958	24.4459	24.384	n. def.	n. def.	n. def.	24.5752	n. def.		1	1	0	0	0	0	0	0	0	0	0	0	0
Actin-related protein 2/3 complex subunit 4	P59998	ARPC4	6	n. def.	n. def.	n. def.	0	26.5631	26.7139	26.7012	n. def.	n. def.	n. def.	26.6594	n. def.		0	0	1	0	0	0	0	0	0	0	0	1	0
Actin-related protein 3	P61158	ACTR3	19	0.673238	-0.570812	0.00251107	2.60014	28.7178	28.5048	28.4629	27.9553	27.9662	28.0516	28.5619	27.991	+	1	0	0	0	0	0	0	0	0	0	0	0	0
Actin-related protein 8	Q9H981	ACTR8	2	n. def.	n. def.	n. def.	0	22.7866	22.0915	22.7966	n. def.	n. def.	n. def.	22.5582	n. def.		1	0	0	0	0	0	0	0	0	0	0	0	0
Actin, alpha skeletal muscle;Actin, alpha cardiac muscle 1;Actin, gamma-enteric smooth muscle;Actin, aortic smooth muscle	P68133;P68032;P63267;P62736	ACTA1;ACTC1;ACTG2;ACTA2	3	0.534207	-0.904528	n. def.	0	28.9072	28.7958	29.2975	n. def.	28.0956	n. def.	29.0002	28.0956		0	1	0	0	0	0	0	0	0	0	0	0	0
Activating molecule in BECN1-regulated autophagy protein 1	Q9C0C7	AMBRA1	4	n. def.	n. def.	n. def.	0	23.2607	22.8678	23.6396	n. def.	n. def.	n. def.	23.2561	n. def.		1	0	0	0	0	0	0	0	0	0	0	0	0
Activating signal cointegrator 1	Q15650	TRIP4	3	n. def.	n. def.	n. def.	0	23.5781	23.0819	23.7573	n. def.	n. def.	n. def.	23.4725	n. def.		0	1	0	0	0	0	0	0	0	0	0	0	0
Activating signal cointegrator 1 complex subunit 3	Q8N3C0	ASCC3	19	0.302198	-1.72643	n. def.	0	27.0365	26.58	27.2274	n. def.	25.2216	n. def.	26.948	25.2216		1	0	1	0	0	0	0	0	0	0	0	0	1
Activator of 90 kDa heat shock protein ATPase homolog 1	O95433	AHSA1	13	0.522374	-0.936846	0.0885155	1.05298	29.2423	29.3829	29.2531	29.1031	27.667	28.2976	29.2928	28.3559		0	1	0	0	0	0	0	0	0	0	0	0	0
Activity-dependent neuroprotector homeobox protein	Q9H2P0	ADNP	11	1.16179	0.216346	0.334051	0.476187	25.5483	25.5805	25.4488	25.9855	n. def.	25.499	25.5259	25.7422		0	0	1	0	0	0	0	0	0	0	0	1	0
Acyl-CoA dehydrogenase family member 11	Q709F0	ACAD11	4	n. def.	n. def.	n. def.	0	24.5554	24.2879	25.2049	n. def.	n. def.	n. def.	24.6828	n. def.		1	1	0	0	0	0	0	0	0	0	0	0	0
Acyl-CoA dehydrogenase family member 9, mitochondrial	Q9H845	ACAD9	19	0.128657	-2.9584	0.0566107	1.2471	30.0894	31.9284	29.2883	28.1241	25.8985	28.4084	30.4354	27.477	+	0	0	1	0	0	0	0	1	0	0	0	0	0
Acyl-CoA synthetase family member 3, mitochondrial	Q4G176	ACSF3	2	n. def.	n. def.	n. def.	0	23.4098	23.3795	23.6155	n. def.	n. def.	n. def.	23.4683	n. def.		0	0	1	0	0	0	0	0	0	0	0	0	1
Acyl-CoA:lysophosphatidylglycerol acyltransferase 1	Q92604	LPGAT1	3	n. def.	n. def.	n. def.	0	23.8688	23.5465	23.3557	n. def.	n. def.	n. def.	23.5903	n. def.		0	0	0	0	0	1	0	0	0	0	0	0	0
Acyl-coenzyme A thioesterase 1;Acyl-coenzyme A thioesterase 2, mitochondrial	Q86TX2;P49753	ACOT1;ACOT2	13	1.17571	0.23353	0.307718	0.511847	26.2996	26.1583	25.8283	26.4115	26.2464	n. def.	26.0954	26.329		0	1	0	0	0	0	0	0	0	0	0	0	0
Acyl-coenzyme A thioesterase 8	O14734	ACOT8	2	n. def.	n. def.	n. def.	0	24.377	24.1016	24.4338	n. def.	n. def.	n. def.	24.3041	n. def.		0	0	0	0	0	1	0	0	0	0	0	0	0
Acyl-coenzyme A thioesterase 9, mitochondrial	Q9Y305	ACOT9	4	n. def.	n. def.	n. def.	0	24.3492	24.6833	24.7947	n. def.	n. def.	n. def.	24.609	n. def.		0	1	0	0	0	0	0	0	0	0	0	0	0
Acyl-protein thioesterase 1	O75608	LYPLA1	3	2.16454	1.11406	n. def.	0	n. def.	24.8645	n. def.	25.6959	n. def.	26.2613	24.8645	25.9786		0	0	0	0	0	1	0	0	0	0	0	0	0
Acylamino-acid-releasing enzyme	P13798	APEH	14	1.08728	0.12073	0.685473	0.16401	26.8073	26.1018	26.9378	26.9082	26.5741	26.7268	26.6156	26.7364		1	1	0	0	0	0	0	0	0	0	0	0	0
Acylglycerol kinase, mitochondrial	Q53H12	AGK	14	0.120918	-3.0479	0.000842038	3.07467	28.1721	27.661	28.2609	25.4366	25.0482	24.4656	28.0313	24.9835	+	0	0	1	0	0	0	0	1	0	0	0	0	0
Acylpyruvase FAHD1, mitochondrial	Q6P587	FAHD1	3	0.574517	-0.79958	n. def.	0	25.7403	25.9417	25.7837	n. def.	n. def.	25.0223	25.8219	25.0223		1	0	1	0	0	0	0	0	0	0	0	0	1
Adapter molecule crk	P46108	CRK	4	n. def.	n. def.	n. def.	0	23.9986	24.0512	23.9518	n. def.	n. def.	n. def.	24.0005	n. def.		0	0	0	0	0	1	0	0	0	0	0	0	0
Adaptin ear-binding coat-associated protein 1	Q8NC96	NECAP1	3	n. def.	n. def.	n. def.	0	24.6254	24.4875	24.8179	n. def.	n. def.	n. def.	24.6436	n. def.		1	1	1	0	0	0	0	0	0	0	0	0	1
Adaptin ear-binding coat-associated protein 2	Q9NVZ3	NECAP2	5	0.929972	-0.10474	n. def.	0	26.1107	26.1707	26.3406	n. def.	n. def.	26.1026	26.2073	26.1026		1	0	1	0	0	0	0	0	0	0	0	0	1
Adenine phosphoribosyltransferase	P07741	APRT	12	0.181895	-2.45882	0.0021704	2.66346	29.2181	28.7923	28.8498	27.1422	26.1556	26.1858	28.9534	26.4945	+	0	0	1	0	0	0	0	1	0	0	0	0	0
Adenosine 3-phospho 5-phosphosulfate transporter 1	Q8TB61	SLC35B2	3	n. def.	n. def.	n. def.	0	25.423	25.3109	25.6105	n. def.	n. def.	n. def.	25.4482	n. def.		0	1	0	0	0	0	0	0	0	0	0	0	0
Adenosine kinase	P55263	ADK	11	0.690594	-0.53409	n. def.	0	25.4678	25.6902	25.3391	24.965	n. def.	n. def.	25.499	24.965		1	1	0	0	0	0	0	0	0	0	0	0	0
Adenosylhomocysteinase	P23526	AHCY	25	0.991839	-0.0118224	0.898694	0.0463881	30.7099	30.6541	30.4856	30.7133	30.5322	30.5687	30.6165	30.6047		1	1	0	0	0	0	0	0	0	0	0	0	0
Adenylate kinase 2, mitochondrial;Adenylate kinase 2, mitochondrial, N-terminally processed	P54819	AK2	16	0.45584	-1.1334	0.000213774	3.67005	30.1718	30.1962	30.2325	28.8975	29.1839	29.1188	30.2002	29.0668	+	1	0	0	0	0	0	0	0	0	0	0	0	0
Adenylate kinase 4, mitochondrial	P27144	AK4	8	0.890195	-0.167807	0.448235	0.348494	26.823	27.1139	27.1015	n. def.	26.6453	27.0447	27.0128	26.845		0	1	0	0	0	0	0	0	0	0	0	0	0
Adenylosuccinate lyase	P30566	ADSL	16	0.90799	-0.139252	0.54181	0.266153	28.7368	28.7502	28.6284	28.9122	28.2011	28.5844	28.7052	28.5659		1	0	0	0	0	0	0	0	0	0	0	0	0
Adenylosuccinate synthetase isozyme 2	P30520	ADSS	20	0.800418	-0.321174	0.0308517	1.51072	28.2339	28.1484	28.0141	27.9527	27.6996	27.7806	28.1321	27.811		1	1	0	0	0	0	0	0	0	0	0	0	0
Adenylyl cyclase-associated protein 1	Q01518	CAP1	19	0.551028	-0.859803	0.019056	1.71997	27.5393	27.7853	27.8044	26.6363	26.6447	27.2686	27.7097	26.8499	+	0	1	0	0	0	0	0	0	0	0	0	0	0
Adipocyte plasma membrane-associated protein	Q9HDC9	APMAP	15	0.771666	-0.373952	0.28731	0.54165	27.3165	27.8129	27.8196	27.7839	27.0662	26.977	27.6497	27.2757		1	1	0	0	0	0	0	0	0	0	0	0	0
ADP-dependent glucokinase	Q9BRR6	ADPGK	10	0.77161	-0.374056	n. def.	0	25.314	25.8219	25.4725	n. def.	n. def.	25.162	25.5361	25.162		0	1	0	0	0	0	0	0	0	0	0	0	0
ADP-ribosylation factor 1;ADP-ribosylation factor 3	P84077;P61204	ARF1;ARF3	4	n. def.	n. def.	n. def.	0	26.835	26.2672	26.217	n. def.	n. def.	n. def.	26.4397	n. def.		0	0	0	0	0	1	0	0	0	0	0	0	0
ADP-ribosylation factor 4	P18085	ARF4	4	0.278146	-1.84609	0.074258	1.12926	25.9679	24.2101	25.2311	23.0314	23.5491	n. def.	25.1363	23.2903	+	1	1	1	0	0	0	0	0	0	0	0	0	1
ADP-ribosylation factor GTPase-activating protein 1	Q8N6T3	ARFGAP1	6	n. def.	n. def.	n. def.	0	24.4201	24.3406	24.2817	n. def.	n. def.	n. def.	24.3475	n. def.		0	1	0	0	0	0	0	0	0	0	0	0	0
ADP-ribosylation factor-like protein 1	P40616	ARL1	4	n. def.	n. def.	n. def.	0	25.0852	24.7101	24.8295	n. def.	n. def.	n. def.	24.8749	n. def.		0	1	0	0	0	0	0	0	0	0	0	0	0
ADP-ribosylation factor-like protein 2	P36404	ARL2	2	n. def.	n. def.	n. def.	0	23.9285	24.4185	23.9536	n. def.	n. def.	n. def.	24.1002	n. def.		0	1	0	0	0	0	0	0	0	0	0	0	0
ADP-ribosylation factor-like protein 8A	Q96BM9	ARL8A	2	n. def.	n. def.	n. def.	0	24.0038	23.2551	23.677	n. def.	n. def.	n. def.	23.6453	n. def.		0	0	0	0	0	1	0	0	0	0	0	0	0
ADP-sugar pyrophosphatase	Q9UKK9	NUDT5	12	1.4692	0.555033	0.124986	0.90314	27.1861	28.0483	27.8433	28.2252	28.0505	28.4671	27.6926	28.2476		0	0	0	0	0	1	0	0	0	0	0	0	0
ADP/ATP translocase 1	P12235	SLC25A4	4	0.786269	-0.346905	n. def.	0	26.2893	26.6684	26.8454	n. def.	n. def.	26.2541	26.6011	26.2541		0	0	0	1	0	0	0	0	0	0	0	0	0
ADP/ATP translocase 2;ADP/ATP translocase 2, N-terminally processed	P05141	SLC25A5	11	1.26079	0.334326	0.355257	0.449458	31.1141	30.8052	31.7619	31.4261	31.3939	31.8642	31.2271	31.5614		0	1	0	0	0	0	0	0	0	0	0	0	0
ADP/ATP translocase 3;ADP/ATP translocase 3, N-terminally processed	P12236	SLC25A6	4	0.16254	-2.62113	0.00512591	2.29023	29.8113	29.7429	28.7162	27.3331	26.2554	26.8185	29.4235	26.8023	+	0	0	1	0	0	0	0	1	0	0	0	0	0
Afadin	P55196	MLLT4	25	0.405958	-1.3006	0.0155105	1.80938	27.5668	27.4902	27.4849	26.7903	26.1659	25.6839	27.514	26.2134	+	1	1	0	0	0	0	0	0	0	0	0	0	0
AFG3-like protein 2	Q9Y4W6	AFG3L2	9	1.27986	0.355988	n. def.	0	24.4941	24.6357	24.5178	n. def.	n. def.	24.9052	24.5492	24.9052		0	1	0	0	0	0	0	0	0	0	0	0	0
Aflatoxin B1 aldehyde reductase member 2	O43488	AKR7A2	8	0.931878	-0.101787	n. def.	0	27.3911	27.3166	27.7408	n. def.	n. def.	27.381	27.4828	27.381		0	1	0	0	0	0	0	0	0	0	0	0	0
Agrin;Agrin N-terminal 110 kDa subunit;Agrin C-terminal 110 kDa subunit;Agrin C-terminal 90 kDa fragment;Agrin C-terminal 22 kDa fragment	O00468	AGRN	2	n. def.	n. def.	n. def.	0	22.0676	21.7977	21.2215	n. def.	n. def.	n. def.	21.6956	n. def.		0	1	1	0	0	0	0	0	0	0	0	0	1
AH receptor-interacting protein	O00170	AIP	12	0.591985	-0.756367	0.062657	1.20303	28.0197	27.7278	28.1644	27.2304	26.7455	27.667	27.9706	27.2143	+	0	1	0	0	0	0	0	0	0	0	0	0	0
Aladin	Q9NRG9	AAAS	15	0.861348	-0.215331	0.0148622	1.82792	27.3874	27.244	27.3819	27.1613	27.1262	27.0797	27.3378	27.1224		0	0	1	0	0	0	0	0	0	0	0	0	1
Alanine--tRNA ligase, cytoplasmic	P49588	AARS	43	0.491324	-1.02525	0.0600075	1.22179	30.3318	30.4303	30.4453	29.6213	29.9015	28.6088	30.4025	29.3772	+	1	1	0	0	0	0	0	0	0	0	0	0	0
Alanine--tRNA ligase, mitochondrial	Q5JTZ9	AARS2	18	0.526491	-0.925519	0.157095	0.803837	27.4888	27.4129	27.3858	26.7163	27.2992	25.4955	27.4292	26.5037		1	0	0	0	1	0	0	0	0	0	0	0	0
Alcohol dehydrogenase [NADP(+)]	P14550	AKR1A1	13	0.508395	-0.975979	0.0147602	1.83091	27.4225	27.6477	27.4615	26.8544	26.6543	26.0951	27.5106	26.5346	+	0	1	0	0	0	0	0	0	0	0	0	0	0
Alcohol dehydrogenase class-3	P11766	ADH5	15	0.611353	-0.709922	0.0595609	1.22504	29.2499	28.5785	28.4797	28.2372	28.1223	27.8189	28.7694	28.0595	+	1	0	0	0	0	0	0	0	0	0	0	0	0
Aldehyde dehydrogenase family 16 member A1	Q8IZ83	ALDH16A1	9	0.854592	-0.226692	0.421951	0.374738	25.8159	26.2924	26.3751	25.6312	25.9047	26.2675	26.1611	25.9344		1	1	0	0	0	0	0	0	0	0	0	0	0
Aldehyde dehydrogenase X, mitochondrial	P30837	ALDH1B1	15	0.384866	-1.37757	0.0439633	1.35691	27.5798	27.6676	27.1468	25.3255	26.0649	26.871	27.4647	26.0871	+	0	0	1	0	0	0	0	0	0	0	1	0	0
Aldehyde dehydrogenase, mitochondrial	P05091	ALDH2	23	0.562101	-0.831098	0.00905804	2.04297	28.1685	28.3144	28.3898	27.3139	27.2803	27.7852	28.2909	27.4598	+	1	0	0	0	0	0	0	0	0	0	0	0	0
Aldose reductase	P15121	AKR1B1	18	0.431079	-1.21397	0.0013112	2.88233	30.9967	30.9673	30.6213	29.8305	29.5453	29.5676	30.8618	29.6478	+	0	1	0	0	0	0	0	0	0	0	0	0	0
Alkyldihydroxyacetonephosphate synthase, peroxisomal	O00116	AGPS	21	0.528635	-0.919657	0.0166868	1.77763	27.6485	27.6679	27.5958	26.5895	27.1667	26.397	27.6374	26.7177	+	0	0	1	0	0	0	0	0	0	0	0	0	1
All-trans-retinol 13,14-reductase	Q6NUM9	RETSAT	2	n. def.	n. def.	n. def.	0	22.7136	22.5599	22.8319	n. def.	n. def.	n. def.	22.7018	n. def.		1	0	0	0	0	0	0	0	0	0	0	0	0
Alpha-actinin-1	P12814	ACTN1	20	0.0958077	-3.38371	0.000540151	3.26748	28.6222	27.6216	27.8808	24.386	24.9007	24.6867	28.0415	24.6578	+	1	1	1	0	0	0	0	1	0	0	0	0	0
Alpha-actinin-4	O43707	ACTN4	30	0.392186	-1.35039	0.0533956	1.27249	29.5045	29.4154	28.9635	27.0069	28.4381	28.3872	29.2945	27.9441	+	1	0	0	0	0	0	0	0	0	0	0	0	0
Alpha-adducin	P35611	ADD1	11	0.263114	-1.92624	0.00162832	2.78826	26.9587	27.1341	27.2029	24.7314	25.2131	25.5725	27.0986	25.1723	+	0	0	1	0	0	0	0	0	0	0	0	0	1
Alpha-aminoadipic semialdehyde dehydrogenase	P49419	ALDH7A1	14	0.650198	-0.621049	0.0526311	1.27876	27.9347	27.9383	28.0947	26.9792	27.3787	27.7466	27.9893	27.3682	+	0	1	0	0	0	0	0	0	0	0	0	0	0
Alpha-aminoadipic semialdehyde synthase, mitochondrial;Lysine ketoglutarate reductase;Saccharopine dehydrogenase	Q9UDR5	AASS	9	n. def.	n. def.	n. def.	0	25.301	24.9384	25.4847	n. def.	n. def.	n. def.	25.2414	n. def.		1	0	1	0	0	0	0	0	0	0	0	0	1
Alpha-centractin	P61163	ACTR1A	11	1.60552	0.683041	0.0176843	1.75241	27.207	27.3334	27.5168	28.0805	27.7547	28.2711	27.3524	28.0355	+	1	0	0	0	0	0	0	0	0	0	0	0	0
Alpha-enolase	P06733	ENO1	36	0.794529	-0.331829	0.0507726	1.29437	33.2243	33.3077	33.5325	33.177	32.9354	32.9566	33.3548	33.023		0	0	0	0	0	1	0	0	0	0	0	0	0
Alpha-galactosidase A	P06280	GLA	8	n. def.	n. def.	n. def.	0	26.9636	27.2168	27.0121	n. def.	n. def.	n. def.	27.0642	n. def.		0	0	0	0	0	1	0	0	0	0	0	0	0
Alpha-globin transcription factor CP2	Q12800	TFCP2	5	n. def.	n. def.	n. def.	0	25.0748	24.7313	24.3801	n. def.	n. def.	n. def.	24.7287	n. def.		1	0	0	0	0	0	0	0	0	0	0	0	0
Alpha-internexin	Q16352	INA	6	1.54385	0.626531	0.0868145	1.06141	24.82	24.2471	24.0837	25.0679	24.7004	25.2621	24.3836	25.0101		1	1	0	1	0	0	0	0	0	0	0	0	0
Alpha-ketoglutarate-dependent dioxygenase alkB homolog 4	Q9NXW9	ALKBH4	4	n. def.	n. def.	n. def.	0	24.5826	24.9387	24.9446	n. def.	n. def.	n. def.	24.822	n. def.		0	0	0	1	0	0	0	0	0	0	0	0	0
Alpha-ketoglutarate-dependent dioxygenase FTO	Q9C0B1	FTO	8	0.676186	-0.564508	n. def.	0	25.4857	25.582	25.5059	n. def.	n. def.	24.96	25.5245	24.96		0	0	1	0	0	0	0	0	0	0	0	1	0
Alpha-soluble NSF attachment protein	P54920	NAPA	11	0.520637	-0.941651	n. def.	0	27.1595	27.6732	26.938	n. def.	n. def.	26.3152	27.2569	26.3152		1	0	0	0	0	0	0	0	0	0	0	0	0
Alpha-taxilin	P40222	TXLNA	16	0.734617	-0.444935	0.567511	0.246026	27.2411	27.918	27.0678	27.8783	25.6671	27.3467	27.409	26.964		1	1	0	0	0	0	0	0	0	0	0	0	0
Alpha/beta hydrolase domain-containing protein 11	Q8NFV4	ABHD11	6	0.799496	-0.322837	n. def.	0	25.3695	25.6845	25.6004	n. def.	n. def.	25.2286	25.5515	25.2286		1	0	0	0	0	0	0	0	0	0	0	0	0
Alpha/beta hydrolase domain-containing protein 14B	Q96IU4	ABHD14B	3	n. def.	n. def.	n. def.	0	n. def.	n. def.	n. def.	25.684	25.4548	25.5299	n. def.	25.5562		0	0	1	0	0	0	0	0	0	0	1	0	0
Amidophosphoribosyltransferase	Q06203	PPAT	11	1.03492	0.0495218	0.940169	0.0267943	27.0944	27.6154	26.8208	27.8815	26.0814	27.7162	27.1769	27.2264		1	1	0	0	0	0	0	0	0	0	0	0	0
Aminoacyl tRNA synthase complex-interacting multifunctional protein 1;Endothelial monocyte-activating polypeptide 2	Q12904	AIMP1	14	0.564573	-0.824769	0.0754117	1.12256	29.1965	29.4876	29.4691	28.0966	28.3779	29.2044	29.3844	28.5596	+	0	0	0	0	1	0	0	0	0	0	0	0	0
Aminoacyl tRNA synthase complex-interacting multifunctional protein 2	Q13155	AIMP2	11	0.812133	-0.300212	0.388872	0.410193	28.4597	28.1353	28.2217	28.5155	27.9006	27.4999	28.2722	27.972		0	1	1	0	0	0	0	0	0	0	0	0	1
Aminopeptidase B	Q9H4A4	RNPEP	28	0.88292	-0.179646	0.442665	0.353925	28.474	28.1273	28.1412	27.7122	28.2294	28.2619	28.2475	28.0678		0	0	0	0	0	1	0	0	0	0	0	0	0
AMP deaminase 2	Q01433	AMPD2	6	0.725921	-0.462115	0.289815	0.537879	26.0956	25.4983	25.1552	25.2061	25.0357	n. def.	25.583	25.1209		1	0	0	0	0	0	0	0	0	0	0	0	0
Anamorsin	Q6FI81	CIAPIN1	13	0.423775	-1.23863	0.0378519	1.42191	28.6515	27.8365	28.519	27.2606	n. def.	26.9335	28.3357	27.097	+	1	0	1	0	0	0	0	0	0	0	0	0	1
Anaphase-promoting complex subunit 1	Q9H1A4	ANAPC1	15	0.491627	-1.02437	n. def.	0	26.5553	26.0988	25.9903	n. def.	n. def.	25.1904	26.2148	25.1904		0	0	0	0	1	0	0	0	0	0	0	0	0
Anaphase-promoting complex subunit 2	Q9UJX6	ANAPC2	4	n. def.	n. def.	n. def.	0	24.5635	24.54	23.7998	n. def.	n. def.	n. def.	24.3011	n. def.		1	0	0	0	0	0	0	0	0	0	0	0	0
Anaphase-promoting complex subunit 4	Q9UJX5	ANAPC4	3	n. def.	n. def.	n. def.	0	23.2001	22.4253	22.9629	n. def.	n. def.	n. def.	22.8628	n. def.		1	1	1	0	0	0	0	0	0	0	0	0	1
Anaphase-promoting complex subunit 7	Q9UJX3	ANAPC7	7	n. def.	n. def.	n. def.	0	25.3252	25.7216	25.5696	n. def.	n. def.	n. def.	25.5388	n. def.		0	0	0	0	0	1	0	0	0	0	0	0	0
Ancient ubiquitous protein 1	Q9Y679	AUP1	8	1.23018	0.298875	n. def.	0	26.1724	26.028	26.2504	26.4491	n. def.	n. def.	26.1503	26.4491		0	1	0	0	0	0	0	0	0	0	0	0	0
Angio-associated migratory cell protein	Q13685	AAMP	5	n. def.	n. def.	n. def.	0	24.8534	25.3442	25.1067	n. def.	n. def.	n. def.	25.1014	n. def.		1	1	0	0	0	0	0	0	0	0	0	0	0
Angiomotin	Q4VCS5	AMOT	19	0.656669	-0.606763	0.0191851	1.71704	28.2921	28.3749	28.3848	27.4843	27.7201	28.0272	28.3506	27.7438	+	1	0	1	0	0	0	0	0	0	0	0	0	1
Anion exchange protein 2	P04920	SLC4A2	10	3.31384	1.7285	0.0270907	1.56718	26.0366	25.7187	25.7174	28.081	28.0158	26.5614	25.8242	27.5527	+	1	1	1	0	0	0	0	0	0	0	0	0	1
Ankyrin repeat and KH domain-containing protein 1	Q8IWZ3	ANKHD1	8	1.50486	0.589628	n. def.	0	24.8775	24.1145	24.3291	25.03	n. def.	n. def.	24.4404	25.03		0	0	0	0	0	1	0	0	0	0	0	0	0
Ankyrin repeat and LEM domain-containing protein 2	Q86XL3	ANKLE2	7	n. def.	n. def.	n. def.	0	24.6843	24.7421	24.5741	n. def.	n. def.	n. def.	24.6669	n. def.		1	1	0	1	0	0	0	0	0	0	0	0	0
Ankyrin repeat and zinc finger domain-containing protein 1	Q9H8Y5	ANKZF1	2	n. def.	n. def.	n. def.	0	22.8146	22.638	22.6914	n. def.	n. def.	n. def.	22.7147	n. def.		0	1	0	0	0	0	0	0	0	0	0	0	0
Ankyrin repeat domain-containing protein 17	O75179	ANKRD17	5	n. def.	n. def.	n. def.	0	25.1391	25.0867	24.985	n. def.	n. def.	n. def.	25.0703	n. def.		0	1	0	0	0	0	0	0	0	0	0	0	0
Ankyrin-3	Q12955	ANK3	3	1.03803	0.0538514	n. def.	0	24.3557	24.304	24.2526	n. def.	n. def.	24.358	24.3041	24.358		1	1	0	0	0	0	0	0	0	0	0	0	0
Annexin A1	P04083	ANXA1	11	1.89215	0.920023	0.207281	0.683441	24.5223	24.9271	25.5508	26.3755	24.8556	26.5292	25	25.9201		0	0	0	0	0	1	0	0	0	0	0	0	0
Annexin A11	P50995	ANXA11	10	0.402714	-1.31217	0.0324053	1.48938	26.7462	27.2535	26.5786	25.2419	n. def.	25.8526	26.8594	25.5473	+	0	0	1	0	0	0	0	0	1	0	0	0	0
Annexin A2;Putative annexin A2-like protein	P07355;A6NMY6	ANXA2;ANXA2P2	28	0.654428	-0.611694	0.211127	0.675456	31.0929	31.2678	31.0972	30.6972	29.7707	31.1551	31.1527	30.541		0	0	0	0	0	1	0	0	0	0	0	0	0
Annexin A4	P09525	ANXA4	5	1.02863	0.0407295	n. def.	0	25.9355	26.0588	25.9787	n. def.	n. def.	26.0317	25.991	26.0317		0	0	1	0	0	0	0	0	0	0	0	0	1
Annexin A5	P08758	ANXA5	18	0.353587	-1.49986	0.0811619	1.09065	30.1183	30.2149	30.0809	29.2322	27.3488	29.3335	30.138	28.6382	+	1	0	1	0	0	0	0	0	0	0	0	0	1
Annexin A6	P08133	ANXA6	30	0.332176	-1.58998	0.0630449	1.20035	28.9273	28.5904	29.0117	27.8409	26.0352	27.8834	28.8431	27.2532	+	1	0	1	0	0	0	0	0	0	0	0	0	1
Annexin A7	P20073	ANXA7	8	0.829047	-0.270473	0.437508	0.359014	26.7334	27	27.184	26.3649	n. def.	27.0391	26.9725	26.702		1	0	0	0	0	0	0	0	0	0	0	0	0
Anoctamin-6	Q4KMQ2	ANO6	9	2.08247	1.05829	0.000467324	3.33038	25.9108	25.7967	25.649	26.9441	26.7176	26.8696	25.7855	26.8438	+	0	0	1	1	0	0	0	0	0	0	0	0	1
Antigen KI-67	P46013	MKI67	62	1.02072	0.0295842	0.937401	0.0280747	28.7471	28.7197	28.2601	28.3513	29.2347	28.2296	28.5756	28.6052		0	1	0	0	0	0	0	0	0	0	0	0	0
AP-1 complex subunit beta-1	Q10567	AP1B1	18	0.675482	-0.56601	0.00242644	2.61503	28.3261	28.1665	28.2899	27.6525	27.8272	27.6048	28.2608	27.6948	+	0	0	0	0	0	1	0	0	0	0	0	0	0
AP-1 complex subunit gamma-1	O43747	AP1G1	17	0.511675	-0.966702	0.252169	0.598309	26.8734	26.9045	26.5668	24.7401	27.1689	25.5355	26.7815	25.8148		0	0	0	0	0	1	0	0	0	0	0	0	0
AP-1 complex subunit mu-1	Q9BXS5	AP1M1	12	0.400151	-1.32138	0.00035112	3.45454	26.8447	26.9111	27.0185	25.6435	n. def.	25.5633	26.9248	25.6034	+	1	1	0	0	0	0	0	0	0	0	0	0	0
AP-2 complex subunit alpha-1	O95782	AP2A1	17	1.00896	0.0128676	0.951658	0.021519	27.7569	27.6813	27.4836	27.3952	28.0049	27.5603	27.6406	27.6534		0	1	0	0	0	0	0	0	0	0	0	0	0
AP-2 complex subunit alpha-2	O94973	AP2A2	19	0.376991	-1.4074	n. def.	0	28.0621	28.4438	27.4959	n. def.	n. def.	26.5932	28.0006	26.5932		0	0	0	0	0	1	0	0	0	0	0	0	0
AP-2 complex subunit beta	P63010	AP2B1	18	0.251838	-1.98943	0.0241798	1.61655	28.5374	28.508	29.2255	27.0297	27.4939	25.779	28.757	26.7675	+	0	0	1	0	0	0	0	1	0	0	0	0	0
AP-2 complex subunit mu	Q96CW1	AP2M1	16	0.790964	-0.338316	0.104947	0.979028	27.1483	27.2138	27.2986	26.8899	26.6078	27.148	27.2202	26.8819		0	0	1	0	0	0	0	0	1	0	0	0	0
AP-3 complex subunit beta-1	O00203	AP3B1	20	0.383738	-1.38181	0.000643288	3.19159	27.2944	27.4389	27.242	25.7059	26.1556	25.9683	27.3251	25.9433	+	0	1	0	0	0	0	0	0	0	0	0	0	0
AP-3 complex subunit delta-1	O14617	AP3D1	20	0.115183	-3.11799	0.00149606	2.82505	27.9803	27.4098	27.8316	24.3999	25.335	24.1329	27.7406	24.6226	+	0	0	1	0	0	0	0	1	0	0	0	0	0
AP-3 complex subunit mu-1	Q9Y2T2	AP3M1	9	1.4575	0.543496	0.106309	0.973431	25.4446	25.903	25.3909	26.4419	25.7404	26.1867	25.5795	26.123		0	0	1	0	0	0	0	0	0	0	0	0	1
AP2-associated protein kinase 1	Q2M2I8	AAK1	4	n. def.	n. def.	n. def.	0	23.5649	23.4015	23.5615	n. def.	n. def.	n. def.	23.5093	n. def.		0	0	1	0	0	0	0	0	0	0	0	0	1
Apoptosis inhibitor 5	Q9BZZ5	API5	17	0.267412	-1.90286	0.0233846	1.63107	27.2027	27.843	27.8304	25.2521	n. def.	26.1929	27.6254	25.7225	+	0	0	1	0	0	0	0	0	0	0	0	0	1
Apoptosis-inducing factor 1, mitochondrial	O95831	AIFM1	29	0.571945	-0.806051	0.0116137	1.93503	29.0807	29.173	29.089	28.1361	28.1195	28.6689	29.1142	28.3082	+	0	1	0	0	0	0	0	0	0	0	0	0	0
Apoptosis-stimulating of p53 protein 2	Q13625	TP53BP2	3	n. def.	n. def.	n. def.	0	23.0936	23.0284	22.9943	n. def.	n. def.	n. def.	23.0387	n. def.		1	1	0	0	0	0	0	0	0	0	0	0	0
Apoptotic chromatin condensation inducer in the nucleus	Q9UKV3	ACIN1	23	0.341523	-1.54995	0.0320303	1.49444	27.7704	27.7431	27.9488	26.1516	25.5129	27.148	27.8208	26.2708	+	1	0	0	0	0	0	0	0	0	0	0	0	0
Arf-GAP domain and FG repeat-containing protein 1	P52594	AGFG1	4	1.34076	0.423051	n. def.	0	25.022	24.7961	24.7444	n. def.	n. def.	25.2772	24.8541	25.2772		0	1	1	0	0	0	0	0	0	0	0	1	0
Arf-GAP with coiled-coil, ANK repeat and PH domain-containing protein 1	Q15027	ACAP1	1	0.757003	-0.401629	n. def.	0	26.8943	26.6337	26.9316	n. def.	n. def.	26.4182	26.8199	26.4182		0	0	0	0	0	1	0	0	0	0	0	0	0
Arf-GAP with GTPase, ANK repeat and PH domain-containing protein 3	Q96P47	AGAP3	5	1.60916	0.68631	0.04518	1.34505	24.0229	23.7904	n. def.	24.4966	24.6893	n. def.	23.9066	24.593	+	0	0	0	0	0	1	0	0	0	0	0	0	0
Arf-GAP with Rho-GAP domain, ANK repeat and PH domain-containing protein 1	Q96P48	ARAP1	4	n. def.	n. def.	n. def.	0	22.4704	22.7057	22.6843	n. def.	n. def.	n. def.	22.6201	n. def.		1	1	1	0	0	0	0	0	0	0	0	0	1
Arfaptin-2	P53365	ARFIP2	4	n. def.	n. def.	n. def.	0	23.7168	24.297	24.5904	n. def.	n. def.	n. def.	24.2014	n. def.		0	1	0	0	0	0	0	0	0	0	0	0	0
Arginase-1	P05089	ARG1	4	2.32927	1.21988	0.178994	0.74716	24.0649	24.1912	25.6242	25.5093	26.9374	25.0932	24.6268	25.8467		0	0	0	0	0	1	0	0	0	0	0	0	0
Arginase-2, mitochondrial	P78540	ARG2	3	n. def.	n. def.	n. def.	0	24.0394	25.0457	25.1231	n. def.	n. def.	n. def.	24.7361	n. def.		0	0	1	0	0	0	0	0	0	0	0	1	0
Arginine--tRNA ligase, cytoplasmic	P54136	RARS	47	0.670148	-0.577448	0.0137418	1.86196	29.9178	30.0673	29.8325	29.3099	29.186	29.5894	29.9392	29.3618	+	0	1	0	0	0	0	0	0	0	0	0	0	0
Armadillo repeat-containing protein 1	Q9NVT9	ARMC1	6	0.307619	-1.70078	n. def.	0	25.4617	25.6001	25.5522	n. def.	n. def.	23.8372	25.538	23.8372		1	0	0	0	0	0	0	0	0	0	0	0	0
Armadillo repeat-containing protein 6	Q6NXE6	ARMC6	3	0.856253	-0.223892	n. def.	0	24.7293	24.85	24.8924	n. def.	n. def.	24.6	24.8239	24.6		0	0	0	0	0	1	0	0	0	0	0	0	0
Armadillo repeat-containing protein 8	Q8IUR7	ARMC8	2	n. def.	n. def.	n. def.	0	22.5742	22.5061	23.4551	n. def.	n. def.	n. def.	22.8451	n. def.		0	1	0	0	0	0	0	0	0	0	0	0	0
Armadillo repeat-containing X-linked protein 3	Q9UH62	ARMCX3	6	n. def.	n. def.	n. def.	0	25.5844	25.5911	25.789	n. def.	n. def.	n. def.	25.6548	n. def.		0	0	0	1	0	0	0	0	0	0	0	0	0
Arpin	Q7Z6K5	ARPIN	2	n. def.	n. def.	n. def.	0	24.339	24.0946	24.2845	n. def.	n. def.	n. def.	24.2394	n. def.		0	0	0	1	0	0	0	0	0	0	0	0	0
Asparagine synthetase [glutamine-hydrolyzing]	P08243	ASNS	21	0.62078	-0.687847	0.0772539	1.11208	28.5159	28.5594	28.2711	28.2594	27.7197	27.3037	28.4488	27.7609		1	0	1	0	0	0	0	0	0	0	0	0	1
Asparagine--tRNA ligase, cytoplasmic	O43776	NARS	19	0.695707	-0.523449	0.257724	0.588845	28.5313	28.3768	28.0873	28.2162	27.0593	28.1496	28.3318	27.8084		1	0	0	0	0	0	0	0	0	0	0	0	0
Aspartate aminotransferase, cytoplasmic	P17174	GOT1	8	n. def.	n. def.	n. def.	0	25.8174	25.617	25.8782	n. def.	n. def.	n. def.	25.7709	n. def.		0	0	0	0	0	1	0	0	0	0	0	0	0
Aspartate aminotransferase, mitochondrial	P00505	GOT2	14	0.611895	-0.708643	0.107077	0.970306	28.6472	29.0943	29.4807	28.849	28.166	28.0813	29.0741	28.3654		1	0	1	0	0	0	0	0	0	0	0	0	1
Aspartate--tRNA ligase, cytoplasmic	P14868	DARS	31	1.07821	0.108635	0.244293	0.612089	29.683	29.553	29.6298	29.7828	29.5917	29.8173	29.622	29.7306		1	1	0	0	0	0	0	0	0	0	0	0	0
Aspartate--tRNA ligase, mitochondrial	Q6PI48	DARS2	22	0.891495	-0.165702	0.341222	0.466963	28.0507	27.8796	27.9066	27.9583	27.4948	27.8867	27.9456	27.7799		1	1	0	0	0	0	0	0	0	0	0	0	0
Aspartyl aminopeptidase	Q9ULA0	DNPEP	3	n. def.	n. def.	n. def.	0	23.3574	24.1025	23.5696	n. def.	n. def.	n. def.	23.6765	n. def.		1	0	1	1	0	0	0	0	0	0	0	1	0
Aspartyl/asparaginyl beta-hydroxylase	Q12797	ASPH	8	n. def.	n. def.	n. def.	0	25.7527	25.8219	25.8936	n. def.	n. def.	n. def.	25.8227	n. def.		0	0	0	0	0	1	0	0	0	0	0	0	0
AT-rich interactive domain-containing protein 1A	O14497	ARID1A	8	1.07569	0.105256	n. def.	0	25.4397	25.6293	25.1982	n. def.	n. def.	25.5277	25.4224	25.5277		0	1	0	0	0	0	0	0	0	0	0	0	0
AT-rich interactive domain-containing protein 2	Q68CP9	ARID2	7	1.10149	0.139455	n. def.	0	25.1629	25.184	25.2889	n. def.	n. def.	25.3514	25.2119	25.3514		0	0	1	0	0	0	0	0	0	0	0	0	1
AT-rich interactive domain-containing protein 3B	Q8IVW6	ARID3B	4	n. def.	n. def.	n. def.	0	24.0134	23.9914	24.4648	n. def.	n. def.	n. def.	24.1565	n. def.		0	1	0	0	0	0	0	0	0	0	0	0	0
Ataxin-10	Q9UBB4	ATXN10	20	0.35189	-1.5068	0.13035	0.884888	28.2582	27.42	27.2559	25.3221	n. def.	26.9537	27.6447	26.1379		0	0	1	1	0	0	0	0	0	0	0	0	1
Ataxin-2	Q99700	ATXN2	9	1.76644	0.820844	0.0701567	1.15393	25.3678	26.0118	25.6191	26.1398	27.0347	26.2867	25.6662	26.4871	+	1	0	1	0	0	0	0	0	0	0	0	0	1
Ataxin-2-like protein	Q8WWM7	ATXN2L	21	1.03727	0.0527884	0.833164	0.0792694	28.0733	28.5202	28.4334	28.5035	28.6579	28.0239	28.3423	28.3951		0	1	0	0	0	0	0	0	0	0	0	0	0
Atlastin-3	Q6DD88	ATL3	7	n. def.	n. def.	n. def.	0	25.5364	25.4784	25.7593	n. def.	n. def.	n. def.	25.5914	n. def.		0	0	1	0	0	0	0	0	0	0	0	0	1
ATP synthase F(0) complex subunit B1, mitochondrial	P24539	ATP5F1	11	2.52409	1.33576	0.0212826	1.67197	26.8811	26.706	27.6163	28.7598	28.4855	27.9653	27.0678	28.4036	+	1	0	1	0	0	0	0	0	0	0	0	0	1
ATP synthase mitochondrial F1 complex assembly factor 1	Q5TC12	ATPAF1	9	0.685405	-0.544972	n. def.	0	26.4509	26.6267	26.6682	n. def.	n. def.	26.037	26.5819	26.037		1	1	1	0	0	0	0	0	0	0	0	0	1
ATP synthase subunit alpha, mitochondrial	P25705	ATP5A1	34	0.996188	-0.00551033	0.938957	0.0273542	31.796	31.8318	31.9944	31.8944	31.8106	31.9007	31.8741	31.8686		0	0	0	1	0	0	0	0	0	0	0	0	0
ATP synthase subunit beta, mitochondrial	P06576	ATP5B	26	0.975787	-0.0353622	0.834593	0.078525	29.955	30.1623	30.427	30.0044	30.2843	30.1497	30.1815	30.1461		1	0	1	0	0	0	0	0	0	0	0	0	1
ATP synthase subunit d, mitochondrial	O75947	ATP5H	5	n. def.	n. def.	n. def.	0	25.901	25.9595	25.7904	n. def.	n. def.	n. def.	25.8837	n. def.		1	0	0	0	0	0	0	0	0	0	0	0	0
ATP synthase subunit gamma, mitochondrial	P36542	ATP5C1	12	0.62936	-0.668043	0.0389835	1.40912	29.4783	29.3226	29.2961	28.8092	28.2851	28.9987	29.3657	28.6976	+	1	0	1	0	0	0	0	0	0	0	0	0	1
ATP synthase subunit O, mitochondrial	P48047	ATP5O	9	2.92808	1.54996	0.00188139	2.72552	27.342	27.47	27.399	28.7934	28.6987	29.3687	27.4036	28.9536	+	0	0	0	0	0	1	0	0	0	0	0	0	0
ATP-binding cassette sub-family B member 10, mitochondrial	Q9NRK6	ABCB10	7	0.673162	-0.570974	n. def.	0	24.2426	24.5312	24.6326	n. def.	n. def.	23.8978	24.4688	23.8978		0	1	0	0	0	0	0	0	0	0	0	0	0
ATP-binding cassette sub-family D member 3	P28288	ABCD3	18	0.573059	-0.803246	0.060014	1.22175	27.0016	27.2754	27.0301	26.4449	25.7287	26.7239	27.1024	26.2992	+	0	0	1	0	0	0	0	0	1	0	0	0	0
ATP-binding cassette sub-family E member 1	P61221	ABCE1	36	0.635856	-0.653229	0.146203	0.835043	29.3988	29.6858	29.4883	29.1643	28.1686	29.2802	29.5243	28.871		0	1	0	0	0	0	0	0	0	0	0	0	0
ATP-binding cassette sub-family F member 1	Q8NE71	ABCF1	26	0.0375984	-4.73319	8.03716e-05	4.0949	29.2198	29.4465	29.6507	25.0765	24.8359	24.205	29.439	24.7058	+	0	0	1	0	0	0	0	1	0	0	0	0	0
ATP-binding cassette sub-family F member 2	Q9UG63	ABCF2	19	0.544383	-0.877305	0.0798241	1.09787	27.5511	28.1037	27.697	27.343	26.2427	27.1343	27.784	26.9066	+	0	0	0	1	0	0	0	0	0	0	0	0	0
ATP-binding cassette sub-family F member 3	Q9NUQ8	ABCF3	8	n. def.	n. def.	n. def.	0	24.7525	24.5162	24.6643	n. def.	n. def.	n. def.	24.6443	n. def.		0	0	1	0	0	0	0	0	0	0	0	0	1
ATP-citrate synthase	P53396	ACLY	60	0.502549	-0.992665	0.00578669	2.23757	31.6581	31.6463	31.804	30.6868	31.0287	30.4149	31.7028	30.7101	+	0	1	0	0	0	0	0	0	0	0	0	0	0
ATP-dependent 6-phosphofructokinase, liver type	P17858	PFKL	16	0.816255	-0.292909	0.249197	0.603457	27.5983	26.9703	27.2826	26.7695	27.0207	27.1822	27.2837	26.9908		1	0	0	0	0	0	0	0	0	0	0	0	0
ATP-dependent 6-phosphofructokinase, muscle type	P08237	PFKM	14	0.470678	-1.08719	0.114621	0.940736	27.238	27.3161	27.6245	25.5908	27.335	25.9911	27.3928	26.3057		1	0	0	0	0	0	0	0	0	0	0	0	0
ATP-dependent 6-phosphofructokinase, platelet type	Q01813	PFKP	15	0.12802	-2.96556	0.0432144	1.36437	29.005	30.3067	29.7486	n. def.	25.7402	27.7022	29.6868	26.7212	+	0	0	1	0	0	0	0	1	0	0	0	0	0
ATP-dependent Clp protease ATP-binding subunit clpX-like, mitochondrial	O76031	CLPX	8	0.847942	-0.237963	n. def.	0	25.4433	25.3797	25.5932	n. def.	n. def.	25.2341	25.4721	25.2341		0	0	0	0	0	1	0	0	0	0	0	0	0
ATP-dependent Clp protease proteolytic subunit, mitochondrial	Q16740	CLPP	4	0.731471	-0.451127	n. def.	0	26.2292	26.1297	26.6421	n. def.	n. def.	25.8825	26.3337	25.8825		1	1	0	0	0	0	0	0	0	0	0	0	0
ATP-dependent DNA helicase Q1	P46063	RECQL	14	0.693088	-0.528889	n. def.	0	27.4924	27.1733	26.9352	n. def.	n. def.	26.6714	27.2003	26.6714		0	0	0	0	0	1	0	0	0	0	0	0	0
ATP-dependent RNA helicase A	Q08211	DHX9	68	0.890126	-0.167918	0.399791	0.398167	32.5005	32.495	32.5897	32.3671	32.6615	32.0529	32.5284	32.3605		1	1	1	0	0	0	0	0	0	0	0	0	1
ATP-dependent RNA helicase DDX1	Q92499	DDX1	38	1.03029	0.0430565	0.658266	0.181598	29.2531	29.2463	29.3372	29.1511	29.4075	29.4071	29.2788	29.3219		1	1	0	0	0	0	0	0	0	0	0	0	0
ATP-dependent RNA helicase DDX18	Q9NVP1	DDX18	18	0.328061	-1.60797	0.0196806	1.70596	27.8625	26.9333	27.6077	25.2788	26.4019	25.8988	27.4678	25.8599	+	1	0	0	0	0	0	0	0	0	0	0	0	0
ATP-dependent RNA helicase DDX19A	Q9NUU7	DDX19A	5	1.13121	0.177862	n. def.	0	24.6605	25.6349	24.6722	n. def.	n. def.	25.1671	24.9892	25.1671		0	0	0	0	0	1	0	0	0	0	0	0	0
ATP-dependent RNA helicase DDX24	Q9GZR7	DDX24	23	0.1194	-3.06612	5.29286e-06	5.27631	27.9777	27.877	27.9024	24.9357	24.6748	24.9482	27.919	24.8529	+	0	0	1	0	0	0	0	1	0	0	0	0	0
ATP-dependent RNA helicase DDX39A	O00148	DDX39A	6	1.19247	0.253958	0.17123	0.766419	25.7931	25.7327	25.4616	25.8456	n. def.	25.9873	25.6625	25.9164		1	0	0	0	0	0	0	0	0	0	0	0	0
ATP-dependent RNA helicase DDX3X;ATP-dependent RNA helicase DDX3Y	O00571;O15523	DDX3X;DDX3Y	45	0.95209	-0.07083	0.568967	0.244913	30.4389	30.6229	30.5345	30.5139	30.2657	30.6042	30.5321	30.4613		1	1	0	0	0	0	0	0	0	0	0	0	0
ATP-dependent RNA helicase DDX42	Q86XP3	DDX42	15	0.611395	-0.709823	0.151914	0.818401	26.2122	26.5146	25.9055	25.3793	24.9453	26.1783	26.2108	25.5009		1	1	1	0	0	0	0	0	0	0	0	0	1
ATP-dependent RNA helicase DDX50	Q9BQ39	DDX50	11	0.402642	-1.31243	0.0557544	1.25372	26.1318	26.3557	26.4313	24.9855	24.1613	25.8347	26.3063	24.9939	+	1	0	1	0	0	0	0	0	0	0	0	0	1
ATP-dependent RNA helicase DDX51	Q8N8A6	DDX51	4	n. def.	n. def.	n. def.	0	24.5783	24.3682	24.8692	n. def.	n. def.	n. def.	24.6052	n. def.		1	1	0	0	0	0	0	0	0	0	0	0	0
ATP-dependent RNA helicase DDX54	Q8TDD1	DDX54	10	0.493775	-1.01807	0.0465785	1.33181	26.9675	26.0041	26.1006	25.2123	25.7033	25.1025	26.3574	25.3393	+	0	0	0	0	0	1	0	0	0	0	0	0	0
ATP-dependent RNA helicase DDX55	Q8NHQ9	DDX55	3	n. def.	n. def.	n. def.	0	23.5303	23.3588	23.7096	n. def.	n. def.	n. def.	23.5329	n. def.		0	0	0	0	0	1	0	0	0	0	0	0	0
ATP-dependent RNA helicase DHX29	Q7Z478	DHX29	21	0.621969	-0.685085	0.232849	0.632925	27.143	26.7299	26.3781	25.7433	26.9258	25.5266	26.7503	26.0652		0	0	0	0	1	0	0	0	0	0	0	0	0
ATP-dependent RNA helicase DHX36	Q9H2U1	DHX36	23	0.507238	-0.979264	0.117618	0.929528	27.7113	27.4666	27.9197	26.7408	27.5315	25.8876	27.6992	26.72		0	0	0	0	0	1	0	0	0	0	0	0	0
ATP-dependent RNA helicase DHX8	Q14562	DHX8	12	0.998257	-0.00251643	n. def.	0	25.6643	25.7828	25.643	25.6942	n. def.	n. def.	25.6967	25.6942		1	0	0	0	0	0	0	0	0	0	0	0	0
ATP-dependent RNA helicase SUPV3L1, mitochondrial	Q8IYB8	SUPV3L1	6	1.02874	0.0408847	n. def.	0	24.7016	24.3049	24.6142	n. def.	n. def.	24.5811	24.5402	24.5811		0	1	0	0	0	0	0	0	0	0	0	0	0
ATP-dependent zinc metalloprotease YME1L1	Q96TA2	YME1L1	7	n. def.	n. def.	n. def.	0	25.5616	25.8294	25.1448	n. def.	n. def.	n. def.	25.5119	n. def.		0	1	0	0	0	0	0	0	0	0	0	0	0
ATPase ASNA1	O43681	ASNA1	8	0.769373	-0.378246	0.122623	0.911427	26.0941	26.0505	26.4104	25.6726	n. def.	25.941	26.185	25.8068		0	1	0	0	0	0	0	0	0	0	0	0	0
ATPase family AAA domain-containing protein 1	Q8NBU5	ATAD1	9	0.35952	-1.47586	n. def.	0	27.1257	27.3322	26.8258	n. def.	n. def.	25.6187	27.0946	25.6187		0	1	0	0	0	0	0	0	0	0	0	0	0
ATPase family AAA domain-containing protein 2	Q6PL18	ATAD2	6	n. def.	n. def.	n. def.	0	24.4808	24.4328	24.4087	n. def.	n. def.	n. def.	24.4408	n. def.		0	1	0	0	0	0	0	0	0	0	0	0	0
ATPase family AAA domain-containing protein 3A	Q9NVI7	ATAD3A	4	n. def.	n. def.	n. def.	0	25.2209	25.2143	25.4097	n. def.	n. def.	n. def.	25.2816	n. def.		1	1	0	0	0	0	0	0	0	0	0	0	0
ATPase family AAA domain-containing protein 3B	Q5T9A4	ATAD3B	5	n. def.	n. def.	n. def.	0	24.5102	24.6413	24.4502	n. def.	n. def.	n. def.	24.5339	n. def.		0	0	1	0	0	0	0	0	0	0	0	1	0
ATPase family AAA domain-containing protein 5	Q96QE3	ATAD5	4	n. def.	n. def.	n. def.	0	23.2767	23.3023	22.9519	n. def.	n. def.	n. def.	23.177	n. def.		0	0	1	0	0	0	0	0	0	0	0	0	1
ATPase WRNIP1	Q96S55	WRNIP1	6	n. def.	n. def.	n. def.	0	25.4133	25.1779	24.8742	n. def.	n. def.	n. def.	25.1551	n. def.		1	1	0	0	0	0	0	0	0	0	0	0	0
Aurora kinase B	Q96GD4	AURKB	10	0.592119	-0.756042	n. def.	0	26.2927	26.36	26.4667	n. def.	n. def.	25.6171	26.3731	25.6171		1	0	0	0	0	0	0	0	0	0	0	0	0
Autophagy-related protein 9A	Q7Z3C6	ATG9A	12	0.65536	-0.609641	0.0990385	1.0042	25.9289	25.4671	25.5991	24.5582	25.2671	25.3409	25.6651	25.0554		0	1	0	0	0	0	0	0	0	0	0	0	0
Axin interactor, dorsalization-associated protein	Q96BJ3	AIDA	5	n. def.	n. def.	n. def.	0	24.8477	24.9713	25.2492	n. def.	n. def.	n. def.	25.0227	n. def.		1	0	1	1	0	0	0	0	0	0	0	0	1
B-cell receptor-associated protein 31	P51572	BCAP31	8	1.02974	0.0422815	n. def.	0	28.2287	28.3405	28.5404	n. def.	n. def.	28.4122	28.3699	28.4122		0	1	0	0	0	0	0	0	0	0	0	0	0
Baculoviral IAP repeat-containing protein 6	Q9NR09	BIRC6	24	0.601265	-0.733928	0.231574	0.635311	26.6414	25.626	26.8413	25.543	25.7283	n. def.	26.3696	25.6356		0	0	0	0	0	1	0	0	0	0	0	0	0
Band 4.1-like protein 2	O43491	EPB41L2	24	0.546242	-0.872389	0.0938214	1.0277	28.1652	28.4119	28.6774	27.8831	27.9477	26.8065	28.4182	27.5458		1	1	0	0	0	0	0	0	0	0	0	0	0
Band 4.1-like protein 3;Band 4.1-like protein 3, N-terminally processed	Q9Y2J2	EPB41L3	16	0.715383	-0.483212	n. def.	0	26.3836	26.7667	26.6733	n. def.	n. def.	26.1247	26.6079	26.1247		0	0	1	0	0	0	0	0	0	0	0	1	0
Basic leucine zipper and W2 domain-containing protein 1	Q7L1Q6	BZW1	8	1.01494	0.0213887	0.878365	0.0563247	24.3143	24.3211	24.6142	24.4184	n. def.	24.4575	24.4165	24.4379		0	0	0	0	0	1	0	0	0	0	0	0	0
Basic leucine zipper and W2 domain-containing protein 2	Q9Y6E2	BZW2	4	n. def.	n. def.	n. def.	0	24.1916	23.9678	24.1317	n. def.	n. def.	n. def.	24.097	n. def.		0	0	1	0	0	0	0	0	0	0	0	1	0
Basigin	P35613	BSG	9	1.75592	0.812229	0.0179307	1.7464	30.8486	31.431	31.206	31.8282	31.8748	32.2193	31.1619	31.9741	+	0	0	1	0	0	0	0	0	0	0	0	0	1
Bcl-2-associated transcription factor 1	Q9NYF8	BCLAF1	8	1.02533	0.0360934	0.855575	0.0677421	26.2157	26.1716	25.8445	n. def.	26.2497	25.977	26.0773	26.1134		0	1	0	0	0	0	0	0	0	0	0	0	0
BCL-6 corepressor	Q6W2J9	BCOR	5	n. def.	n. def.	n. def.	0	24.5312	24.3696	24.2404	n. def.	n. def.	n. def.	24.3804	n. def.		1	0	0	0	0	0	0	0	0	0	0	0	0
Beta-1,4-glucuronyltransferase 1	O43505	B4GAT1	3	n. def.	n. def.	n. def.	0	24.3636	24.4919	24.4284	n. def.	n. def.	n. def.	24.428	n. def.		0	1	1	0	0	0	0	0	0	0	0	0	1
Beta-2-syntrophin	Q13425	SNTB2	5	0.878291	-0.187229	n. def.	0	24.638	24.4758	24.2226	n. def.	n. def.	24.2583	24.4455	24.2583		0	1	0	0	0	0	0	0	0	0	0	0	0
Beta-galactosidase	P16278	GLB1	7	1.14903	0.200412	n. def.	0	25.2118	25.2262	25.3913	n. def.	n. def.	25.4769	25.2764	25.4769		0	0	0	0	0	1	0	0	0	0	0	0	0
Beta-hexosaminidase subunit alpha	P06865	HEXA	5	1.34479	0.42738	n. def.	0	24.7272	24.4908	24.5525	n. def.	n. def.	25.0175	24.5902	25.0175		0	0	0	1	0	0	0	0	0	0	0	0	0
Beta-hexosaminidase subunit beta;Beta-hexosaminidase subunit beta chain B;Beta-hexosaminidase subunit beta chain A	P07686	HEXB	6	n. def.	n. def.	n. def.	0	25.4541	25.5692	25.4172	n. def.	n. def.	n. def.	25.4802	n. def.		0	0	1	0	0	0	0	0	0	0	0	1	0
Beta-lactamase-like protein 2	Q53H82	LACTB2	4	n. def.	n. def.	n. def.	0	24.6586	24.6051	24.2158	n. def.	n. def.	n. def.	24.4931	n. def.		1	1	0	0	0	0	0	0	0	0	0	0	0
Bifunctional 3-phosphoadenosine 5-phosphosulfate synthase 1;Sulfate adenylyltransferase;Adenylyl-sulfate kinase	O43252	PAPSS1	9	0.965596	-0.0505085	0.910059	0.0409303	25.9351	25.857	25.4352	24.927	25.941	26.2078	25.7424	25.6919		1	0	0	0	1	0	0	0	0	0	0	0	0
Bifunctional 3-phosphoadenosine 5-phosphosulfate synthase 2;Sulfate adenylyltransferase;Adenylyl-sulfate kinase	O95340	PAPSS2	6	n. def.	n. def.	n. def.	0	24.4722	24.1002	24.3568	n. def.	n. def.	n. def.	24.3098	n. def.		1	1	0	0	0	0	0	0	0	0	0	0	0
Bifunctional ATP-dependent dihydroxyacetone kinase/FAD-AMP lyase (cyclizing);ATP-dependent dihydroxyacetone kinase;FAD-AMP lyase (cyclizing)	Q3LXA3	DAK	7	n. def.	n. def.	n. def.	0	25.0901	24.9952	25.2846	n. def.	n. def.	n. def.	25.1233	n. def.		1	0	1	0	0	0	0	0	0	0	0	0	1
Bifunctional coenzyme A synthase;Phosphopantetheine adenylyltransferase;Dephospho-CoA kinase	Q13057	COASY	8	1.00337	0.00485102	n. def.	0	25.9526	25.276	25.6841	n. def.	n. def.	25.6424	25.6376	25.6424		0	0	1	0	0	0	0	0	0	0	0	1	0
Bifunctional glutamate/proline--tRNA ligase;Glutamate--tRNA ligase;Proline--tRNA ligase	P07814	EPRS	81	0.749537	-0.415929	0.535094	0.27157	31.4145	31.3335	31.2289	31.1702	31.8139	29.7449	31.3256	30.9097		0	1	1	0	0	0	0	0	0	0	0	0	1
Bifunctional lysine-specific demethylase and histidyl-hydroxylase MINA	Q8IUF8	MINA	8	0.957173	-0.0631479	0.738442	0.131684	24.495	24.9562	24.696	24.657	n. def.	24.6482	24.7158	24.6526		1	0	0	0	0	0	0	0	0	0	0	0	0
Bifunctional methylenetetrahydrofolate dehydrogenase/cyclohydrolase, mitochondrial;NAD-dependent methylenetetrahydrofolate dehydrogenase;Methenyltetrahydrofolate cyclohydrolase	P13995	MTHFD2	5	2.19866	1.13662	0.149341	0.825822	26.8344	27.0665	26.1345	27.4246	28.9435	27.0771	26.6785	27.8151		0	0	0	0	0	1	0	0	0	0	0	0	0
Bifunctional polynucleotide phosphatase/kinase;Polynucleotide 3-phosphatase;Polynucleotide 5-hydroxyl-kinase	Q96T60	PNKP	3	0.890124	-0.167921	n. def.	0	n. def.	24.4346	24.4782	n. def.	n. def.	24.2885	24.4564	24.2885		1	1	0	0	0	0	0	0	0	0	0	0	0
Bifunctional purine biosynthesis protein PURH;Phosphoribosylaminoimidazolecarboxamide formyltransferase;IMP cyclohydrolase	P31939	ATIC	46	1.07538	0.104852	0.309844	0.508857	30.5689	30.5033	30.3572	30.6949	30.4698	30.5793	30.4765	30.5813		0	1	0	0	0	0	0	0	0	0	0	0	0
Bifunctional UDP-N-acetylglucosamine 2-epimerase/N-acetylmannosamine kinase;UDP-N-acetylglucosamine 2-epimerase (hydrolyzing);N-acetylmannosamine kinase	Q9Y223	GNE	5	n. def.	n. def.	n. def.	0	24.2364	24.412	24.1398	n. def.	n. def.	n. def.	24.2627	n. def.		1	1	0	0	0	0	0	0	0	0	0	0	0
Biliverdin reductase A	P53004	BLVRA	13	0.391315	-1.3536	0.0200528	1.69783	28.5663	28.6709	28.5892	27.8819	26.6344	27.2493	28.6088	27.2552	+	0	0	0	0	0	1	0	0	0	0	0	0	0
Bleomycin hydrolase	Q13867	BLMH	6	0.653096	-0.614632	0.158105	0.801053	27.1612	27.6428	27.379	27.4233	26.5496	26.3661	27.3943	26.7797		0	0	0	1	0	0	0	0	0	0	0	0	0
Bloom syndrome protein	P54132	BLM	4	n. def.	n. def.	n. def.	0	24.5732	24.7259	24.6733	n. def.	n. def.	n. def.	24.6575	n. def.		1	0	0	0	0	0	0	0	0	0	0	0	0
BolA-like protein 2	Q9H3K6	BOLA2	5	n. def.	n. def.	n. def.	0	26.4668	26.9631	26.3858	n. def.	n. def.	n. def.	26.6053	n. def.		0	1	0	0	0	0	0	0	0	0	0	0	0
Borealin	Q53HL2	CDCA8	6	0.916703	-0.125474	n. def.	0	25.4474	25.7397	25.683	n. def.	n. def.	25.4979	25.6233	25.4979		0	0	0	0	0	1	0	0	0	0	0	0	0
Brain-specific angiogenesis inhibitor 1-associated protein 2-like protein 1	Q9UHR4	BAIAP2L1	4	1.9407	0.956578	n. def.	0	n. def.	23.7621	24.3149	n. def.	n. def.	24.9951	24.0385	24.9951		0	0	1	0	0	0	0	0	0	0	0	1	0
BRCA1-A complex subunit BRE	Q9NXR7	BRE	5	n. def.	n. def.	n. def.	0	25.1833	24.9061	25.067	n. def.	n. def.	n. def.	25.0521	n. def.		0	1	0	0	0	0	0	0	0	0	0	0	0
BRCA1-associated ATM activator 1	Q6PJG6	BRAT1	13	0.569789	-0.8115	n. def.	0	24.8345	25.1949	24.8474	n. def.	n. def.	24.1474	24.9589	24.1474		0	1	0	0	0	0	0	0	0	0	0	0	0
BRCA2 and CDKN1A-interacting protein	Q9P287	BCCIP	6	0.255379	-1.96929	n. def.	0	27.0754	26.8564	26.7976	n. def.	n. def.	24.9405	26.9098	24.9405		1	0	0	0	0	0	0	0	0	0	0	0	0
Brefeldin A-inhibited guanine nucleotide-exchange protein 2	Q9Y6D5	ARFGEF2	2	n. def.	n. def.	n. def.	0	22.4378	22.2238	22.3434	n. def.	n. def.	n. def.	22.335	n. def.		0	0	1	0	0	0	0	0	0	0	0	1	0
BRISC complex subunit Abro1	Q15018	FAM175B	5	n. def.	n. def.	n. def.	0	24.7869	24.7706	24.7814	n. def.	n. def.	n. def.	24.7797	n. def.		0	1	0	0	0	0	0	0	0	0	0	0	0
BRO1 domain-containing protein BROX	Q5VW32	BROX	11	0.743098	-0.428376	0.29083	0.536361	26.0725	26.0941	26.0508	26.1444	24.9649	25.823	26.0725	25.6441		1	0	0	0	0	0	0	0	0	0	0	0	0
Bromodomain adjacent to zinc finger domain protein 1A	Q9NRL2	BAZ1A	27	0.294021	-1.76601	0.0184258	1.73457	28.0025	27.2715	27.6058	25.7616	26.6119	25.2082	27.6266	25.8606	+	1	1	1	0	0	0	0	0	0	0	0	0	1
Bromodomain adjacent to zinc finger domain protein 2A	Q9UIF9	BAZ2A	3	n. def.	n. def.	n. def.	0	24.1753	23.7857	23.2683	n. def.	n. def.	n. def.	23.7431	n. def.		0	0	0	0	0	1	0	0	0	0	0	0	0
Bromodomain-containing protein 1	O95696	BRD1	5	n. def.	n. def.	n. def.	0	25.1292	25.0936	24.8228	n. def.	n. def.	n. def.	25.0152	n. def.		1	1	0	0	0	0	0	0	0	0	0	0	0
Bromodomain-containing protein 2	P25440	BRD2	10	0.565319	-0.822863	n. def.	0	25.7207	25.7005	25.3041	n. def.	24.7522	n. def.	25.5751	24.7522		1	0	0	0	0	0	0	0	0	0	0	0	0
Bromodomain-containing protein 4	O60885	BRD4	2	n. def.	n. def.	n. def.	0	24.0308	24.0537	23.9957	n. def.	n. def.	n. def.	24.0267	n. def.		1	1	0	0	0	0	0	0	0	0	0	0	0
BTB/POZ domain-containing protein KCTD12	Q96CX2	KCTD12	22	0.486417	-1.03973	0.0122811	1.91076	30.5916	30.6708	30.69	30.0097	29.187	29.6364	30.6508	29.6111	+	1	0	0	0	0	0	0	0	0	0	0	0	0
BTB/POZ domain-containing protein KCTD15	Q96SI1	KCTD15	4	n. def.	n. def.	n. def.	0	23.7696	23.9183	23.7732	n. def.	n. def.	n. def.	23.8204	n. def.		0	0	0	0	0	1	0	0	0	0	0	0	0
BTB/POZ domain-containing protein KCTD5	Q9NXV2	KCTD5	4	n. def.	n. def.	n. def.	0	25.4943	25.8656	25.8201	n. def.	n. def.	n. def.	25.7267	n. def.		0	0	0	0	0	1	0	0	0	0	0	0	0
BUB3-interacting and GLEBS motif-containing protein ZNF207	O43670	ZNF207	6	1.51878	0.602908	n. def.	0	26.463	26.7941	26.4469	n. def.	n. def.	27.1709	26.568	27.1709		0	0	1	0	0	0	0	0	0	0	0	1	0
Butyrophilin subfamily 2 member A1	Q7KYR7	BTN2A1	11	2.80285	1.48689	0.037541	1.42549	25.5009	25.8387	25.7906	27.5026	26.2674	27.8209	25.7101	27.197	+	1	1	1	1	1	0	0	0	0	0	0	0	1
Bystin	Q13895	BYSL	7	n. def.	n. def.	n. def.	0	25.6227	25.4556	26.0587	n. def.	n. def.	n. def.	25.7123	n. def.		0	0	1	0	0	0	0	0	0	0	0	0	1
C-1-tetrahydrofolate synthase, cytoplasmic;Methylenetetrahydrofolate dehydrogenase;Methenyltetrahydrofolate cyclohydrolase;Formyltetrahydrofolate synthetase;C-1-tetrahydrofolate synthase, cytoplasmic, N-terminally processed	P11586	MTHFD1	62	0.758352	-0.399061	0.0658837	1.18122	31.7342	31.8649	31.8761	31.5162	31.6325	31.1291	31.825	31.426		1	1	0	0	0	0	0	0	0	0	0	0	0
C-Jun-amino-terminal kinase-interacting protein 4	O60271	SPAG9	23	0.476978	-1.06801	0.0695302	1.15783	27.1829	27.6847	27.7501	26.9317	26.797	25.685	27.5392	26.4712	+	1	0	1	0	0	0	0	0	0	0	0	0	1
C-terminal-binding protein 1	Q13363	CTBP1	7	1.11412	0.15591	0.278715	0.554839	24.6631	24.9332	24.7936	24.9587	24.7815	25.1175	24.7966	24.9526		0	1	0	0	0	0	0	0	0	0	0	0	0
C-terminal-binding protein 2	P56545	CTBP2	5	1.1273	0.172877	0.512659	0.290171	26.1669	25.8044	25.8861	26.3742	25.8765	n. def.	25.9525	26.1253		0	0	1	0	0	0	0	0	0	0	0	0	1
CAAX prenyl protease 1 homolog	O75844	ZMPSTE24	6	0.810802	-0.302579	n. def.	0	26.3991	26.5286	26.6909	n. def.	n. def.	26.2369	26.5395	26.2369		1	1	0	0	0	0	0	0	0	0	0	0	0
CAAX prenyl protease 2	Q9Y256	RCE1	2	n. def.	n. def.	n. def.	0	23.7444	22.1471	23.2275	n. def.	n. def.	n. def.	23.0397	n. def.		0	1	0	0	0	0	0	0	0	0	0	0	0
CAD protein;Glutamine-dependent carbamoyl-phosphate synthase;Aspartate carbamoyltransferase;Dihydroorotase	P27708	CAD	79	1.55242	0.634523	0.0276291	1.55863	30.6905	30.6238	30.5112	31.2819	31.5334	30.9138	30.6085	31.243	+	1	0	1	0	1	0	0	0	0	0	0	0	1
Cadherin-2	P19022	CDH2	20	0.204197	-2.29197	0.00254789	2.59382	29.9946	29.9038	30.0056	27.6444	28.2789	27.1047	29.968	27.676	+	0	0	1	0	0	0	0	1	0	0	0	0	0
Calcium homeostasis endoplasmic reticulum protein	Q8IWX8	CHERP	13	0.459699	-1.12124	0.0166605	1.77831	27.7242	27.6088	27.706	26.0441	27.0108	26.6203	27.6797	26.5584	+	0	0	0	0	0	1	0	0	0	0	0	0	0
Calcium signal-modulating cyclophilin ligand	P49069	CAMLG	5	n. def.	n. def.	n. def.	0	24.6122	24.528	24.811	n. def.	n. def.	n. def.	24.6504	n. def.		0	0	1	0	0	0	0	0	0	0	0	1	0
Calcium uniporter protein, mitochondrial	Q8NE86	MCU	4	n. def.	n. def.	n. def.	0	25.2876	25.6273	25.5188	n. def.	n. def.	n. def.	25.4779	n. def.		0	0	0	1	0	0	0	0	0	0	0	0	0
Calcium-binding mitochondrial carrier protein Aralar1	O75746	SLC25A12	12	0.472164	-1.08264	0.0777388	1.10936	25.8204	26.4974	25.9873	24.5965	n. def.	25.4416	26.1017	25.019	+	1	0	0	0	0	0	0	0	0	0	0	0	0
Calcium-binding mitochondrial carrier protein Aralar2	Q9UJS0	SLC25A13	20	0.583317	-0.777648	0.0599426	1.22226	28.9312	29.02	28.8142	27.5584	28.4332	28.4409	28.9218	28.1441	+	0	0	1	0	0	0	0	0	0	0	0	0	1
Calcium-binding mitochondrial carrier protein SCaMC-1	Q6NUK1	SLC25A24	2	n. def.	n. def.	n. def.	0	24.0306	23.906	24.4245	n. def.	n. def.	n. def.	24.1204	n. def.		1	1	0	0	0	0	0	0	0	0	0	0	0
Calcium-binding protein 39	Q9Y376	CAB39	6	n. def.	n. def.	n. def.	0	25.214	25.3951	25.3715	n. def.	n. def.	n. def.	25.3269	n. def.		0	1	0	1	0	0	0	0	0	0	0	0	0
Calcyclin-binding protein	Q9HB71	CACYBP	18	0.353738	-1.49925	0.0193705	1.71286	30.4877	30.5322	30.7889	28.7618	28.6773	29.872	30.6029	29.1037	+	0	0	0	0	0	1	0	0	0	0	0	0	0
Caldesmon	Q05682	CALD1	6	0.859127	-0.219056	n. def.	0	23.7047	24.7386	24.177	n. def.	n. def.	23.9877	24.2068	23.9877		0	1	0	0	0	0	0	0	0	0	0	0	0
Calmodulin-like protein 5	Q9NZT1	CALML5	2	2.93751	1.55459	n. def.	0	n. def.	25.1983	25.228	26.7677	n. def.	n. def.	25.2132	26.7677		0	0	0	0	0	1	0	0	0	0	0	0	0
Calmodulin-regulated spectrin-associated protein 3	Q9P1Y5	CAMSAP3	5	n. def.	n. def.	n. def.	0	24.0696	23.8072	23.7053	n. def.	n. def.	n. def.	23.8607	n. def.		1	0	0	0	0	0	0	0	0	0	0	0	0
Calnexin	P27824	CANX	25	0.466577	-1.09981	0.0597585	1.2236	30.4376	30.4969	30.6273	28.8113	29.2286	30.2224	30.5206	29.4208	+	1	0	0	0	0	0	0	0	0	0	0	0	0
Calpain small subunit 1	P04632	CAPNS1	4	1.64669	0.719565	n. def.	0	25.0374	25.5976	25.758	n. def.	n. def.	26.1839	25.4644	26.1839		0	1	0	0	0	0	0	0	0	0	0	0	0
Calpain-1 catalytic subunit	P07384	CAPN1	19	1.38485	0.469734	0.011376	1.94401	26.8541	26.8952	26.8852	27.551	27.2939	27.1988	26.8782	27.3479	+	1	1	1	0	1	0	0	0	0	0	0	0	1
Calpain-2 catalytic subunit	P17655	CAPN2	12	1.49104	0.576319	0.0173	1.76195	25.7105	25.6907	25.9022	26.2157	26.211	26.6057	25.7678	26.3441	+	0	0	1	0	0	0	0	0	0	0	0	1	0
Calpastatin	P20810	CAST	3	n. def.	n. def.	n. def.	0	23.3979	23.6443	23.8603	n. def.	n. def.	n. def.	23.6342	n. def.		0	1	0	0	0	0	0	0	0	0	0	0	0
Calponin-3	Q15417	CNN3	13	0.507296	-0.979101	0.236111	0.626884	28.6443	27.9723	28.6276	28.238	n. def.	26.6333	28.4147	27.4357		1	0	0	0	0	0	0	0	0	0	0	0	0
Calreticulin	P27797	CALR	20	0.277133	-1.85135	0.00254066	2.59505	30.3279	30.6646	30.5642	28.434	28.389	29.1796	30.5189	28.6675	+	1	0	0	0	0	0	0	0	0	0	0	0	0
cAMP-dependent protein kinase catalytic subunit alpha	P17612	PRKACA	5	n. def.	n. def.	n. def.	0	26.6791	27.0539	27.0854	n. def.	n. def.	n. def.	26.9395	n. def.		1	1	0	0	0	0	0	0	0	0	0	0	0
cAMP-dependent protein kinase type I-alpha regulatory subunit;cAMP-dependent protein kinase type I-alpha regulatory subunit, N-terminally processed	P10644	PRKAR1A	6	1.10426	0.143082	0.600892	0.221204	24.9001	25.1592	25.0502	25.2285	25.5701	24.7402	25.0365	25.1796		1	0	0	0	0	0	0	0	0	0	0	0	0
cAMP-dependent protein kinase type II-alpha regulatory subunit	P13861	PRKAR2A	12	1.60322	0.680972	n. def.	0	26.3433	27.0173	27.0809	n. def.	n. def.	27.4948	26.8138	27.4948		1	0	0	0	0	0	0	0	0	0	0	0	0
Cancer-related nucleoside-triphosphatase	Q9BSD7	NTPCR	6	n. def.	n. def.	n. def.	0	25.4442	25.2589	25.2039	n. def.	n. def.	n. def.	25.3023	n. def.		0	0	0	0	0	1	0	0	0	0	0	0	0
CAP-Gly domain-containing linker protein 1	P30622	CLIP1	3	n. def.	n. def.	n. def.	0	23.7113	23.4569	23.7116	n. def.	n. def.	n. def.	23.6266	n. def.		0	0	0	0	0	1	0	0	0	0	0	0	0
Cap-specific mRNA (nucleoside-2-O-)-methyltransferase 1	Q8N1G2	CMTR1	17	0.176498	-2.50228	0.00887361	2.0519	27.049	26.6206	27.1169	24.4384	25.2894	23.5518	26.9288	24.4266	+	0	0	1	0	0	0	0	1	0	0	0	0	0
Caprin-1	Q14444	CAPRIN1	11	5.31329	2.40961	n. def.	0	26.2581	26.6321	26.3664	n. def.	28.8285	n. def.	26.4189	28.8285		0	0	1	0	0	0	0	0	0	0	0	0	1
Carbamoyl-phosphate synthase [ammonia], mitochondrial	P31327	CPS1	3	n. def.	n. def.	n. def.	0	22.3151	22.5833	22.3042	n. def.	n. def.	n. def.	22.4009	n. def.		1	1	0	0	0	0	0	0	0	0	0	0	0
Carbonic anhydrase 2	P00918	CA2	14	0.751518	-0.41212	0.263821	0.578691	30.2721	30.26	30.1227	29.8278	29.2524	30.3383	30.2183	29.8062		1	0	0	0	0	0	0	0	0	0	0	0	0
Carbonic anhydrase-related protein	P35219	CA8	8	n. def.	n. def.	n. def.	0	27.2233	27.2226	27.4372	n. def.	n. def.	n. def.	27.2944	n. def.		0	0	0	1	0	0	0	0	0	0	0	0	0
Carbonyl reductase [NADPH] 1	P16152	CBR1	14	0.802215	-0.31794	0.118375	0.926739	29.9837	30.0923	30.0479	29.5456	29.5877	30.0368	30.0413	29.7234		0	1	0	0	0	0	0	0	0	0	0	0	0
Carbonyl reductase [NADPH] 3	O75828	CBR3	4	n. def.	n. def.	n. def.	0	27.5648	27.6426	27.7886	n. def.	n. def.	n. def.	27.6654	n. def.		0	0	0	1	0	0	0	0	0	0	0	0	0
Carboxymethylenebutenolidase homolog	Q96DG6	CMBL	8	0.786234	-0.34697	n. def.	0	26.9461	26.2601	26.2399	n. def.	n. def.	26.1351	26.4821	26.1351		1	0	1	0	0	0	0	0	0	0	0	0	1
Carboxypeptidase D	O75976	CPD	18	0.16461	-2.60288	0.000683588	3.16521	26.92	26.9494	27.11	24.7706	24.5256	23.8745	26.9931	24.3902	+	0	0	1	0	0	0	0	1	0	0	0	0	0
Carnitine O-palmitoyltransferase 1, liver isoform	P50416	CPT1A	5	1.46723	0.553091	n. def.	0	24.3534	24.124	23.778	n. def.	n. def.	24.6382	24.0851	24.6382		0	1	0	0	0	0	0	0	0	0	0	0	0
Carnitine O-palmitoyltransferase 2, mitochondrial	P23786	CPT2	9	0.727642	-0.4587	0.229043	0.640083	25.3435	25.9896	26.0676	25.4361	n. def.	25.2469	25.8002	25.3415		1	1	0	1	0	0	0	0	0	0	0	0	0
Cartilage-associated protein	O75718	CRTAP	6	n. def.	n. def.	n. def.	0	24.0693	24.0799	24.4013	n. def.	n. def.	n. def.	24.1835	n. def.		0	0	0	0	0	1	0	0	0	0	0	0	0
Casein kinase I isoform alpha	P48729	CSNK1A1	11	0.756996	-0.401642	n. def.	0	27.7089	27.3641	27.3185	n. def.	n. def.	27.0622	27.4638	27.0622		0	0	1	0	0	0	0	0	0	0	0	0	1
Casein kinase I isoform epsilon;Casein kinase I isoform delta	P49674;P48730	CSNK1E;CSNK1D	5	1.27657	0.352268	n. def.	0	25.4081	25.4714	25.2146	25.717	n. def.	n. def.	25.3647	25.717		0	0	1	0	0	0	0	0	0	0	0	1	0
Casein kinase II subunit alpha	P19784	CSNK2A2	15	0.484068	-1.04672	0.0213566	1.67047	27.6462	27.7462	27.6969	26.3368	n. def.	26.9627	27.6964	26.6497	+	1	0	0	0	0	0	0	0	0	0	0	0	0
Casein kinase II subunit alpha;Casein kinase II subunit alpha 3	P68400;Q8NEV1	CSNK2A1;CSNK2A3	12	0.274933	-1.86285	0.0179032	1.74707	28.1791	28.4484	28.6749	26.3645	25.9005	27.4488	28.4341	26.5713	+	1	1	0	0	0	0	0	0	0	0	0	0	0
Casein kinase II subunit beta	P67870	CSNK2B	7	1.21254	0.278033	0.274026	0.562208	27.5094	26.9863	27.2378	27.212	27.6163	27.7393	27.2445	27.5225		0	1	0	0	0	0	0	0	0	0	0	0	0
Caseinolytic peptidase B protein homolog	Q9H078	CLPB	14	1.09224	0.127288	0.659218	0.180971	26.9496	27.0712	26.5403	27.2971	26.5726	27.0733	26.8537	26.981		1	1	0	0	0	0	0	0	0	0	0	0	0
Caspase-14;Caspase-14 subunit p17, mature form;Caspase-14 subunit p10, mature form;Caspase-14 subunit p20, intermediate form;Caspase-14 subunit p8, intermediate form	P31944	CASP14	4	4.82729	2.27121	n. def.	0	n. def.	22.9712	n. def.	24.2722	25.5406	25.9144	22.9712	25.2424		0	1	0	0	0	0	0	0	0	0	0	0	0
Caspase-3;Caspase-3 subunit p17;Caspase-3 subunit p12	P42574	CASP3	3	0.78535	-0.348591	0.4656	0.331987	25.6511	25.8343	25.4355	25.8159	24.7674	n. def.	25.6403	25.2917		1	0	1	0	0	0	0	0	0	0	0	0	1
Caspase-6;Caspase-6 subunit p18;Caspase-6 subunit p11	P55212	CASP6	3	n. def.	n. def.	n. def.	0	23.8783	24.3558	23.7605	n. def.	n. def.	n. def.	23.9982	n. def.		1	1	1	0	0	0	0	0	0	0	0	0	1
Caspase-7;Caspase-7 subunit p20;Caspase-7 subunit p11	P55210	CASP7	4	1.05034	0.0708504	n. def.	0	24.6664	24.7218	24.7493	n. def.	n. def.	24.7834	24.7125	24.7834		0	1	0	0	0	0	0	0	0	0	0	0	0
Cat eye syndrome critical region protein 5	Q9BXW7	CECR5	15	0.587222	-0.768023	0.202279	0.69405	28.4116	28.4371	28.4015	28.6125	26.9112	27.4225	28.4168	27.6487		0	0	0	1	0	0	0	0	0	0	0	0	0
Catalase	P04040	CAT	7	2.09314	1.06567	0.0228784	1.64058	25.1168	25.8392	25.7224	26.2529	26.9083	26.7142	25.5595	26.6251	+	0	1	0	0	0	0	0	0	0	0	0	0	0
Catechol O-methyltransferase	P21964	COMT	12	0.685607	-0.544547	0.552333	0.257799	27.5339	27.8722	27.7347	26.0875	n. def.	28.2507	27.7136	27.1691		0	1	0	0	0	0	0	0	0	0	0	0	0
Catechol O-methyltransferase domain-containing protein 1	Q86VU5	COMTD1	3	n. def.	n. def.	n. def.	0	24.4956	24.3235	24.3492	n. def.	n. def.	n. def.	24.3894	n. def.		1	1	0	0	0	0	0	0	0	0	0	0	0
Catenin alpha-1	P35221	CTNNA1	13	n. def.	n. def.	n. def.	0	27.2867	27.0444	26.8251	n. def.	n. def.	n. def.	27.0521	n. def.		0	0	0	0	1	0	0	0	0	0	0	0	0
Catenin beta-1	P35222	CTNNB1	13	0.0759164	-3.71944	n. def.	0	25.9004	27.1391	27.2036	n. def.	23.0282	n. def.	26.7477	23.0282		1	0	0	0	0	0	0	0	0	0	0	0	0
Catenin delta-1	O60716	CTNND1	25	0.346506	-1.52905	0.0216173	1.6652	27.882	27.9162	27.3665	25.7974	26.9488	25.8314	27.7216	26.1925	+	0	1	0	0	0	0	0	0	0	0	0	0	0
Cathepsin D;Cathepsin D light chain;Cathepsin D heavy chain	P07339	CTSD	7	0.605203	-0.724508	n. def.	0	27.0452	27.4261	27.222	26.5066	n. def.	n. def.	27.2311	26.5066		0	0	1	0	1	0	1	0	0	0	0	0	0
Cation-dependent mannose-6-phosphate receptor	P20645	M6PR	4	n. def.	n. def.	n. def.	0	25.0377	25.2018	25.016	n. def.	n. def.	n. def.	25.0851	n. def.		0	0	0	1	1	0	0	0	0	0	0	0	0
Cation-independent mannose-6-phosphate receptor	P11717	IGF2R	38	0.104947	-3.25226	0.00152666	2.81626	28.6027	28.5207	28.5281	25.9029	24.4877	25.504	28.5505	25.2982	+	0	0	1	0	0	0	0	1	0	0	0	0	0
CCAAT/enhancer-binding protein zeta	Q03701	CEBPZ	20	0.246308	-2.02147	n. def.	0	28.0248	27.0894	26.9381	25.3293	n. def.	n. def.	27.3508	25.3293		1	0	1	0	0	0	0	0	0	0	0	0	1
CCR4-NOT transcription complex subunit 1	A5YKK6	CNOT1	37	0.664944	-0.588696	0.306557	0.513489	27.5802	27.9761	27.8244	26.2413	27.539	27.8343	27.7936	27.2049		0	1	0	0	0	0	0	0	0	0	0	0	0
CCR4-NOT transcription complex subunit 2	Q9NZN8	CNOT2	2	n. def.	n. def.	n. def.	0	24.4988	23.8968	24.0874	n. def.	n. def.	n. def.	24.161	n. def.		1	1	0	0	0	0	0	0	0	0	0	0	0
CCR4-NOT transcription complex subunit 3	O75175	CNOT3	3	n. def.	n. def.	n. def.	0	23.2548	23.3846	23.4983	n. def.	n. def.	n. def.	23.3792	n. def.		0	1	0	1	0	0	0	0	0	0	0	0	0
CD109 antigen	Q6YHK3	CD109	7	n. def.	n. def.	n. def.	0	23.6062	23.8654	23.9398	n. def.	n. def.	n. def.	23.8038	n. def.		1	0	1	1	0	0	0	0	0	0	0	1	0
CD151 antigen	P48509	CD151	4	2.1898	1.1308	0.149765	0.82459	25.271	26.981	26.7104	26.7754	27.6362	27.9432	26.3208	27.4516		1	1	0	0	0	0	0	0	0	0	0	0	0
CD166 antigen	Q13740	ALCAM	12	0.650271	-0.620886	n. def.	0	27.5724	27.3202	27.3331	n. def.	n. def.	26.7877	27.4086	26.7877		1	0	0	0	0	0	0	0	0	0	0	0	0
CD2-associated protein	Q9Y5K6	CD2AP	7	n. def.	n. def.	n. def.	0	25.3121	25.232	25.2137	n. def.	n. def.	n. def.	25.2526	n. def.		0	1	0	0	0	0	0	0	0	0	0	0	0
CD276 antigen	Q5ZPR3	CD276	10	2.11464	1.08041	0.000990471	3.00416	29.0225	29.0021	29.2093	30.0364	30.3704	30.0683	29.078	30.1584	+	0	0	0	0	0	1	0	0	0	0	0	0	0
CD44 antigen	P16070	CD44	3	n. def.	n. def.	n. def.	0	23.6264	23.9269	23.8833	n. def.	n. def.	n. def.	23.8122	n. def.		1	0	0	0	0	0	0	0	0	0	0	0	0
CD59 glycoprotein	P13987	CD59	2	n. def.	n. def.	n. def.	0	26.0617	25.7135	25.4012	n. def.	n. def.	n. def.	25.7255	n. def.		1	1	0	0	0	0	0	0	0	0	0	0	0
CD63 antigen	P08962	CD63	2	n. def.	n. def.	n. def.	0	25.0907	25.0692	25.2582	n. def.	n. def.	n. def.	25.1394	n. def.		0	1	0	0	0	0	0	0	0	0	0	0	0
CD81 antigen	P60033	CD81	1	2.45434	1.29533	0.0556897	1.25423	n. def.	26.0878	25.4495	n. def.	27.0603	27.0676	25.7687	27.064	+	0	0	0	1	0	0	0	0	0	0	0	0	0
CD97 antigen;CD97 antigen subunit alpha;CD97 antigen subunit beta	P48960	CD97	4	1.12744	0.173045	n. def.	0	n. def.	23.2657	23.3711	n. def.	n. def.	23.4914	23.3184	23.4914		1	0	0	0	0	0	0	0	0	0	0	0	0
CD99 antigen-like protein 2	Q8TCZ2	CD99L2	3	1.51061	0.595134	n. def.	0	n. def.	25.8479	25.35	n. def.	n. def.	26.1941	25.5989	26.1941		0	1	0	0	0	0	0	0	0	0	0	0	0
CDGSH iron-sulfur domain-containing protein 2	Q8N5K1	CISD2	3	n. def.	n. def.	n. def.	0	24.8806	24.8098	24.3043	n. def.	n. def.	n. def.	24.6649	n. def.		0	0	1	0	0	0	0	0	0	0	0	1	0
CDK-activating kinase assembly factor MAT1	P51948	MNAT1	5	1.32091	0.401529	n. def.	0	24.8646	24.9401	24.9676	n. def.	n. def.	25.3256	24.9241	25.3256		0	0	0	0	0	1	0	0	0	0	0	0	0
CDK5 regulatory subunit-associated protein 3	Q96JB5	CDK5RAP3	6	n. def.	n. def.	n. def.	0	23.5883	23.2135	23.6112	n. def.	n. def.	n. def.	23.471	n. def.		0	0	1	1	0	0	0	0	0	0	0	0	1
Cell adhesion molecule 1	Q9BY67	CADM1	8	0.45371	-1.14016	0.0193124	1.71416	28.0673	27.9065	27.6283	26.2148	27.1435	26.8234	27.8674	26.7272	+	0	0	0	0	0	1	0	0	0	0	0	0	0
Cell adhesion molecule 4	Q8NFZ8	CADM4	6	1.72522	0.786783	0.105113	0.978343	n. def.	24.7897	25.064	n. def.	25.4725	25.9548	24.9269	25.7136		0	1	0	0	0	0	0	0	0	0	0	0	0
Cell cycle and apoptosis regulator protein 2	Q8N163	CCAR2	30	0.708168	-0.497836	0.0217333	1.66287	28.8562	28.993	28.8671	28.3245	28.6608	28.2375	28.9054	28.4076	+	0	0	1	1	0	0	0	0	0	0	0	1	0
Cell cycle control protein 50A	Q9NV96	TMEM30A	8	1.59736	0.675685	0.00959287	2.01805	27.4444	27.4432	27.2735	28.2949	28.0606	27.8327	27.387	28.0627	+	1	1	0	0	0	0	0	0	0	0	0	0	0
Cell differentiation protein RCD1 homolog	Q92600	RQCD1	9	0.765711	-0.385128	n. def.	0	27.0075	26.7162	26.8299	n. def.	n. def.	26.4661	26.8512	26.4661		0	0	1	0	0	0	0	0	0	0	0	1	0
Cell division cycle 5-like protein	Q99459	CDC5L	26	0.23598	-2.08327	0.035912	1.44476	28.9012	28.6397	28.2093	25.9525	27.774	25.7739	28.5834	26.5001	+	0	0	1	0	0	0	0	1	0	0	0	0	0
Cell division cycle and apoptosis regulator protein 1	Q8IX12	CCAR1	14	1.19759	0.260136	0.54366	0.264673	27.1306	26.9919	27.1633	27.3019	28.0542	26.7102	27.0953	27.3554		0	1	0	0	0	0	0	0	0	0	0	0	0
Cell division cycle protein 123 homolog	O75794	CDC123	7	n. def.	n. def.	n. def.	0	25.5321	25.4544	25.663	n. def.	n. def.	n. def.	25.5498	n. def.		1	0	0	0	0	0	0	0	0	0	0	0	0
Cell division cycle protein 16 homolog	Q13042	CDC16	2	n. def.	n. def.	n. def.	0	23.3055	22.783	23.5375	n. def.	n. def.	n. def.	23.2087	n. def.		0	1	0	0	0	0	0	0	0	0	0	0	0
Cell division cycle protein 20 homolog	Q12834	CDC20	5	0.991141	-0.0128377	n. def.	0	25.2392	25.462	25.2981	n. def.	n. def.	25.3203	25.3331	25.3203		0	1	0	0	0	0	0	0	0	0	0	0	0
Cell division cycle protein 27 homolog	P30260	CDC27	3	0.755273	-0.40493	n. def.	0	24.5076	24.2886	24.5912	24.0575	n. def.	n. def.	24.4625	24.0575		1	1	0	0	0	0	0	0	0	0	0	0	0
Cell surface glycoprotein MUC18	P43121	MCAM	11	0.936543	-0.0945822	0.84759	0.0718142	26.203	26.7471	26.9385	25.9891	26.2887	27.3271	26.6296	26.535		0	0	0	0	0	1	0	0	0	0	0	0	0
Cellular nucleic acid-binding protein	P62633	CNBP	5	n. def.	n. def.	n. def.	0	24.5283	22.9017	25.9133	n. def.	n. def.	n. def.	24.4477	n. def.		0	1	0	0	0	0	0	0	0	0	0	0	0
Cellular tumor antigen p53	P04637	TP53	8	0.883755	-0.178282	0.354466	0.450425	26.4474	25.9381	26.2699	25.8974	26.182	26.0411	26.2185	26.0402		0	0	0	0	0	1	0	0	0	0	0	0	0
Centromere protein H	Q9H3R5	CENPH	2	n. def.	n. def.	n. def.	0	23.1318	22.7374	23.3539	n. def.	n. def.	n. def.	23.0744	n. def.		0	1	0	0	0	0	0	0	0	0	0	0	0
Centromere protein V	Q7Z7K6	CENPV	8	0.590468	-0.760069	n. def.	0	26.8062	26.6169	26.87	n. def.	n. def.	26.0043	26.7644	26.0043		1	0	0	0	0	0	0	0	0	0	0	0	0
Centromere/kinetochore protein zw10 homolog	O43264	ZW10	14	2.12008	1.08412	0.171486	0.765772	24.9966	25.4474	25.573	27.1773	n. def.	25.6689	25.339	26.4231		0	1	0	0	0	0	0	0	0	0	0	0	0
Centrosomal protein of 170 kDa	Q5SW79	CEP170	12	0.883109	-0.179337	n. def.	0	25.5199	25.323	25.4287	n. def.	n. def.	25.2445	25.4239	25.2445		1	0	0	0	0	0	0	0	0	0	0	0	0
Ceramide synthase 2	Q96G23	CERS2	5	0.843561	-0.245436	0.744082	0.128379	26.3511	26.1441	26.6591	27.022	n. def.	25.2567	26.3848	26.1393		0	0	0	0	0	1	0	0	0	0	0	0	0
Ceramide synthase 6	Q6ZMG9	CERS6	3	n. def.	n. def.	n. def.	0	25.1782	25.2231	25.2349	n. def.	n. def.	n. def.	25.2121	n. def.		0	1	0	0	0	0	0	0	0	0	0	0	0
Charged multivesicular body protein 5	Q9NZZ3	CHMP5	3	n. def.	n. def.	n. def.	0	25.0623	25.1948	25.2097	n. def.	n. def.	n. def.	25.1556	n. def.		0	1	0	0	0	0	0	0	0	0	0	0	0
Charged multivesicular body protein 7	Q8WUX9	CHMP7	2	n. def.	n. def.	n. def.	0	22.4305	22.1759	22.6321	n. def.	n. def.	n. def.	22.4128	n. def.		0	0	1	0	0	0	0	0	0	0	0	1	0
Checkpoint protein HUS1	O60921	HUS1	4	n. def.	n. def.	n. def.	0	24.032	24.281	24.5629	n. def.	n. def.	n. def.	24.292	n. def.		0	1	0	0	0	0	0	0	0	0	0	0	0
Chitinase domain-containing protein 1	Q9BWS9	CHID1	9	n. def.	n. def.	n. def.	0	25.1771	25.4655	25.9402	n. def.	n. def.	n. def.	25.5276	n. def.		0	0	0	0	0	1	0	0	0	0	0	0	0
Chitobiosyldiphosphodolichol beta-mannosyltransferase	Q9BT22	ALG1	4	1.18505	0.244953	0.156405	0.805748	23.9907	23.9183	23.9125	24.0163	n. def.	24.3545	23.9405	24.1854		0	1	0	0	0	0	0	0	0	0	0	0	0
Chloride intracellular channel protein 1	O00299	CLIC1	18	0.571481	-0.807223	0.0347845	1.45861	31.113	31.0802	31.0867	30.3777	29.8027	30.6777	31.0933	30.2861	+	1	0	1	0	0	0	0	0	0	0	0	0	1
Chloride intracellular channel protein 4	Q9Y696	CLIC4	13	0.899279	-0.153159	n. def.	0	28.7123	28.9212	28.8048	n. def.	n. def.	28.6596	28.8128	28.6596		1	1	0	0	0	0	0	0	0	0	0	0	0
Choline transporter-like protein 1	Q8WWI5	SLC44A1	9	1.5047	0.589476	0.0818457	1.087	26.1481	26.0362	25.954	26.486	26.2995	27.1211	26.0461	26.6355		1	1	0	0	0	0	0	0	0	0	0	0	0
Choline transporter-like protein 2	Q8IWA5	SLC44A2	4	1.3772	0.461734	0.430508	0.366019	24.0337	23.8933	24.0476	23.4037	24.9839	24.9722	23.9915	24.4533		0	0	0	0	0	1	0	0	0	0	0	0	0
Choline-phosphate cytidylyltransferase A;Choline-phosphate cytidylyltransferase B	P49585;Q9Y5K3	PCYT1A;PCYT1B	3	n. def.	n. def.	n. def.	0	23.6342	24.1707	23.9286	n. def.	n. def.	n. def.	23.9112	n. def.		0	1	0	0	0	0	0	0	0	0	0	0	0
Choline/ethanolaminephosphotransferase 1	Q9Y6K0	CEPT1	3	1.16842	0.224563	n. def.	0	26.0753	26.2075	26.1742	n. def.	n. def.	26.3769	26.1523	26.3769		1	0	1	0	0	0	0	0	0	0	0	0	1
Chondroitin sulfate proteoglycan 4	Q6UVK1	CSPG4	9	1.93564	0.952814	0.0552308	1.25782	25.0874	25.1965	24.4941	26.0585	25.6991	n. def.	24.926	25.8788	+	1	0	0	1	0	0	0	0	0	0	0	0	0
Chromatin assembly factor 1 subunit A	Q13111	CHAF1A	10	1.2804	0.356594	n. def.	0	25.5747	25.5211	25.4463	25.8707	n. def.	n. def.	25.5141	25.8707		1	1	0	0	0	0	0	0	0	0	0	0	0
Chromatin assembly factor 1 subunit B	Q13112	CHAF1B	10	1.05412	0.0760434	0.902448	0.0445779	26.4424	26.9664	27.1065	25.9935	26.8655	27.8844	26.8384	26.9145		1	0	0	0	0	0	0	0	0	0	0	0	0
Chromatin target of PRMT1 protein	Q9Y3Y2	CHTOP	2	1.7887	0.838911	n. def.	0	23.0727	23.73	24.042	n. def.	n. def.	24.4538	23.6149	24.4538		0	0	0	0	0	1	0	0	0	0	0	0	0
Chromobox protein homolog 3	Q13185	CBX3	4	n. def.	n. def.	n. def.	0	24.7829	25.5158	24.5087	n. def.	n. def.	n. def.	24.9358	n. def.		0	0	0	0	0	1	0	0	0	0	0	0	0
Chromodomain-helicase-DNA-binding protein 1	O14646	CHD1	11	0.714192	-0.485615	n. def.	0	25.8811	25.9533	25.868	n. def.	n. def.	25.4152	25.9008	25.4152		0	0	0	0	0	1	0	0	0	0	0	0	0
Chromodomain-helicase-DNA-binding protein 1-like	Q86WJ1	CHD1L	10	n. def.	n. def.	n. def.	0	25.0945	25.162	25.2844	n. def.	n. def.	n. def.	25.1803	n. def.		0	0	1	0	0	0	0	0	0	0	0	0	1
Chromodomain-helicase-DNA-binding protein 4	Q14839	CHD4	33	0.262341	-1.93049	0.0286402	1.54302	29.1816	29.0128	28.8165	27.002	28.0889	26.1286	29.0036	27.0731	+	1	0	0	0	0	0	0	0	0	0	0	0	0
Chromodomain-helicase-DNA-binding protein 8	Q9HCK8	CHD8	10	0.797199	-0.326988	n. def.	0	25.2504	25.057	24.6978	n. def.	n. def.	24.6748	25.0018	24.6748		1	1	0	0	0	0	0	0	0	0	0	0	0
Chromosome alignment-maintaining phosphoprotein 1	Q96JM3	CHAMP1	5	2.27352	1.18493	n. def.	0	24.4797	24.3647	24.3064	n. def.	25.5685	n. def.	24.3836	25.5685		0	0	0	0	0	1	0	0	0	0	0	0	0
Chromosome transmission fidelity protein 18 homolog	Q8WVB6	CHTF18	10	0.608871	-0.715792	n. def.	0	25.5338	25.2085	25.3825	24.6592	n. def.	n. def.	25.375	24.6592		1	0	1	0	0	0	0	0	0	0	0	0	1
Chromosome-associated kinesin KIF4A	O95239	KIF4A	13	0.603056	-0.729637	0.00369441	2.43245	26.3134	26.3464	26.4513	25.4164	25.7373	25.7685	26.3703	25.6407	+	1	0	0	0	0	0	0	0	0	0	0	0	0
Cilia- and flagella-associated protein 20	Q9Y6A4	CFAP20	5	n. def.	n. def.	n. def.	0	24.646	25.162	24.4445	n. def.	n. def.	n. def.	24.7508	n. def.		1	1	0	0	0	0	0	0	0	0	0	0	0
Cirhin	Q969X6	CIRH1A	9	0.974545	-0.0371993	0.893025	0.0491362	25.6951	25.6013	25.6348	n. def.	25.2685	25.9445	25.6437	25.6065		1	0	0	0	0	0	0	0	0	0	0	0	0
Citrate synthase, mitochondrial	O75390	CS	17	0.875665	-0.191549	0.263612	0.579034	29.0781	28.8455	28.7868	28.7571	28.4896	28.8891	28.9035	28.7119		0	1	0	0	0	0	0	0	0	0	0	0	0
Citron Rho-interacting kinase	O14578	CIT	3	n. def.	n. def.	n. def.	0	22.7605	23.0622	23.036	n. def.	n. def.	n. def.	22.9529	n. def.		1	0	0	0	0	0	0	0	0	0	0	0	0
Claspin	Q9HAW4	CLSPN	3	n. def.	n. def.	n. def.	0	23.1713	22.9498	23.0614	n. def.	n. def.	n. def.	23.0608	n. def.		1	1	1	0	0	0	0	0	0	0	0	0	1
Clathrin heavy chain 1	Q00610	CLTC	74	0.952532	-0.0701605	0.893671	0.0488225	32.0925	31.9822	32.1562	32.2048	32.7393	31.0763	32.077	32.0068		1	1	0	0	0	0	0	0	0	0	0	0	0
Clathrin interactor 1	Q14677	CLINT1	4	n. def.	n. def.	n. def.	0	24.5978	24.8937	24.8861	n. def.	n. def.	n. def.	24.7925	n. def.		0	0	1	0	0	0	0	0	0	0	0	0	1
Clathrin light chain A	P09496	CLTA	6	0.817905	-0.289995	n. def.	0	27.1776	27.345	27.7523	n. def.	n. def.	27.135	27.425	27.135		1	1	0	0	0	0	0	0	0	0	0	0	0
Clathrin light chain B	P09497	CLTB	2	0.741182	-0.4321	n. def.	0	n. def.	24.2352	24.5126	n. def.	n. def.	23.9418	24.3739	23.9418		0	0	0	0	0	1	0	0	0	0	0	0	0
Claudin domain-containing protein 1	Q9NY35	CLDND1	3	3.2037	1.67974	0.0260791	1.58371	24.8388	25.6558	25.2211	n. def.	27.2837	26.5529	25.2385	26.9183	+	0	1	0	0	0	0	0	0	0	0	0	0	0
Cleavage and polyadenylation specificity factor subunit 1	Q10570	CPSF1	27	1.16651	0.222195	0.15389	0.81279	27.2476	27.2553	27.2687	27.4825	27.6967	27.259	27.2572	27.4794		0	0	0	1	0	0	0	0	0	0	0	0	0
Cleavage and polyadenylation specificity factor subunit 2	Q9P2I0	CPSF2	13	0.610269	-0.712482	0.0130225	1.8853	26.5321	26.4488	26.0908	25.8172	25.6394	25.4777	26.3572	25.6448	+	0	0	0	1	0	0	0	0	0	0	0	0	0
Cleavage and polyadenylation specificity factor subunit 3	Q9UKF6	CPSF3	10	0.748939	-0.417079	n. def.	0	26.5119	26.3286	26.113	n. def.	n. def.	25.9007	26.3178	25.9007		0	0	1	1	0	0	0	0	0	0	0	0	1
Cleavage and polyadenylation specificity factor subunit 5	O43809	NUDT21	13	1.32507	0.406074	0.60176	0.220576	29.1247	27.272	28.2451	28.4817	n. def.	28.7584	28.214	28.62		1	0	0	0	0	0	0	0	0	0	0	0	0
Cleavage and polyadenylation specificity factor subunit 6	Q16630	CPSF6	7	1.79068	0.840506	0.0384556	1.41504	26.3361	26.1919	26.6983	27.4325	n. def.	27.066	26.4088	27.2493	+	1	0	0	0	0	0	0	0	0	0	0	0	0
Cleavage and polyadenylation specificity factor subunit 7	Q8N684	CPSF7	10	1.45322	0.53925	0.0350081	1.45583	26.8321	26.8552	26.477	27.4933	27.0877	27.201	26.7214	27.2607	+	1	0	1	0	0	0	0	0	0	0	0	0	1
Cleavage stimulation factor subunit 1	Q05048	CSTF1	4	n. def.	n. def.	n. def.	0	24.5162	24.7845	24.7454	n. def.	n. def.	n. def.	24.6821	n. def.		0	0	1	0	0	0	0	0	0	0	0	1	0
Cleavage stimulation factor subunit 2	P33240	CSTF2	7	1.21766	0.284108	n. def.	0	25.3608	25.004	25.3528	n. def.	n. def.	25.5233	25.2392	25.5233		1	0	0	0	0	0	0	0	0	0	0	0	0
Cleavage stimulation factor subunit 3	Q12996	CSTF3	12	n. def.	n. def.	n. def.	0	26.3027	26.1191	25.9019	n. def.	n. def.	n. def.	26.1079	n. def.		0	0	1	0	0	0	0	0	0	0	0	0	1
Cleft lip and palate transmembrane protein 1	O96005	CLPTM1	8	0.471233	-1.08549	0.0963658	1.01608	26.4338	27.2834	26.7077	26.1493	25.2963	n. def.	26.8083	25.7228		1	1	1	1	0	0	0	0	0	0	0	0	1
Cleft lip and palate transmembrane protein 1-like protein	Q96KA5	CLPTM1L	6	n. def.	n. def.	n. def.	0	25.2784	25.2999	25.6685	n. def.	n. def.	n. def.	25.4156	n. def.		0	0	0	0	0	1	0	0	0	0	0	0	0
CLIP-associating protein 1	Q7Z460	CLASP1	10	n. def.	n. def.	n. def.	0	25.7078	25.6651	25.5623	n. def.	n. def.	n. def.	25.645	n. def.		1	1	1	0	0	0	0	0	0	0	0	0	1
CLIP-associating protein 2	O75122	CLASP2	12	0.922798	-0.115913	n. def.	0	25.7979	26.1625	25.9214	n. def.	n. def.	25.8447	25.9606	25.8447		1	1	1	1	0	0	0	0	0	0	0	0	1
Clustered mitochondria protein homolog	O75153	CLUH	25	0.532192	-0.90998	0.000635058	3.19719	28.4951	28.3894	28.2834	27.3748	27.6156	27.4475	28.3893	27.4793	+	0	0	1	1	0	0	0	0	0	0	0	1	0
Clusterin;Clusterin beta chain;Clusterin alpha chain	P10909	CLU	4	1.14	0.18903	n. def.	0	24.2388	24.6258	24.8403	n. def.	n. def.	24.7573	24.5683	24.7573		0	1	0	0	0	0	0	0	0	0	0	0	0
Coatomer subunit alpha;Xenin;Proxenin	P53621	COPA	64	0.921526	-0.117903	0.678516	0.16844	30.7674	30.7793	30.8339	30.8379	31.0285	30.1604	30.7935	30.6756		0	0	1	0	0	0	0	0	1	0	0	0	0
Coatomer subunit beta	P53618	COPB1	32	0.579074	-0.788181	0.219346	0.658869	30.2539	29.9114	29.7476	28.5411	30.2141	28.7933	29.971	29.1828		1	0	0	0	0	0	0	0	0	0	0	0	0
Coatomer subunit beta	P35606	COPB2	38	0.642198	-0.63891	0.199779	0.699451	29.8555	29.5485	29.4615	28.28	29.6614	29.0073	29.6218	28.9829		0	1	0	1	0	0	0	0	0	0	0	0	0
Coatomer subunit delta	P48444	ARCN1	25	1.12683	0.17227	0.225817	0.646243	28.8077	28.8564	28.7691	29.1833	28.7756	28.991	28.811	28.9833		0	0	0	1	0	0	0	0	0	0	0	0	0
Coatomer subunit epsilon	O14579	COPE	11	0.552081	-0.857049	0.0751911	1.12383	27.3859	28.0303	28.0288	26.7428	n. def.	27.1731	27.815	26.958	+	0	0	1	1	0	0	0	0	0	0	0	0	1
Coatomer subunit gamma-1	Q9Y678	COPG1	26	1.36236	0.446107	0.0392607	1.40604	28.4965	28.2747	28.5935	28.8091	28.7666	29.1273	28.4549	28.901		0	1	0	0	0	0	0	0	0	0	0	0	0
Coatomer subunit gamma-2	Q9UBF2	COPG2	15	0.394589	-1.34158	n. def.	0	27.1183	27.0689	27.1815	n. def.	n. def.	25.7813	27.1229	25.7813		0	1	0	0	0	0	0	0	0	0	0	0	0
Coatomer subunit zeta-1	P61923	COPZ1	5	n. def.	n. def.	n. def.	0	24.4609	24.443	24.6751	n. def.	n. def.	n. def.	24.5263	n. def.		1	0	0	0	0	0	0	0	0	0	0	0	0
Cofilin-1	P23528	CFL1	8	0.382601	-1.38609	0.0128749	1.89026	29.9599	29.7992	29.5793	27.8149	28.5167	28.8486	29.7795	28.3934	+	1	0	0	0	0	0	0	0	0	0	0	0	0
Cohesin subunit SA-2	Q8N3U4	STAG2	16	0.287677	-1.79748	0.00036737	3.4349	27.1563	27.0654	27.3277	25.3857	25.3856	n. def.	27.1831	25.3856	+	1	1	0	0	0	0	0	0	0	0	0	0	0
Coiled-coil and C2 domain-containing protein 1A	Q6P1N0	CC2D1A	11	1.13017	0.176543	n. def.	0	24.6966	24.7813	24.9582	n. def.	24.9886	n. def.	24.812	24.9886		0	1	0	0	0	0	0	0	0	0	0	0	0
Coiled-coil and C2 domain-containing protein 1B	Q5T0F9	CC2D1B	4	n. def.	n. def.	n. def.	0	23.6906	23.7796	23.6778	n. def.	n. def.	n. def.	23.716	n. def.		0	1	0	0	0	0	0	0	0	0	0	0	0
Coiled-coil domain-containing protein 132	Q96JG6	CCDC132	5	n. def.	n. def.	n. def.	0	23.4585	23.7681	23.4164	n. def.	n. def.	n. def.	23.5477	n. def.		0	0	0	0	0	1	0	0	0	0	0	0	0
Coiled-coil domain-containing protein 22	O60826	CCDC22	5	n. def.	n. def.	n. def.	0	24.2582	24.0078	24.2538	n. def.	n. def.	n. def.	24.1733	n. def.		1	0	0	0	0	0	0	0	0	0	0	0	0
Coiled-coil domain-containing protein 47	Q96A33	CCDC47	7	1.15584	0.208942	n. def.	0	25.6809	25.6736	25.762	n. def.	n. def.	25.9144	25.7055	25.9144		0	0	0	0	0	1	0	0	0	0	0	0	0
Coiled-coil domain-containing protein 51	Q96ER9	CCDC51	7	n. def.	n. def.	n. def.	0	25.5231	25.92	26.1767	n. def.	n. def.	n. def.	25.8733	n. def.		1	1	0	0	0	0	0	0	0	0	0	0	0
Coiled-coil domain-containing protein 8	Q9H0W5	CCDC8	2	n. def.	n. def.	n. def.	0	23.6659	24.0222	24.0676	n. def.	n. def.	n. def.	23.9186	n. def.		0	1	0	0	0	0	0	0	0	0	0	0	0
Coilin	P38432	COIL	11	0.941358	-0.0871843	0.748918	0.125566	25.4573	25.3991	25.266	25.3591	24.8261	25.6756	25.3741	25.2869		0	0	1	0	0	0	0	0	0	0	0	1	0
Cold shock domain-containing protein E1	O75534	CSDE1	31	0.751554	-0.412051	0.0733781	1.13443	28.7873	29.3133	28.9388	28.7001	28.6342	28.4689	29.0131	28.6011		0	0	0	0	0	1	0	0	0	0	0	0	0
Collagen alpha-1(XVIII) chain;Endostatin	P39060	COL18A1	7	2.54988	1.35043	0.0361059	1.44242	25.6361	25.5961	25.0502	26.4003	27.1555	n. def.	25.4275	26.7779	+	1	0	0	0	0	0	0	0	0	0	0	0	0
Complement component 1 Q subcomponent-binding protein, mitochondrial	Q07021	C1QBP	9	0.26194	-1.93269	0.023428	1.63027	29.6217	29.8106	29.5889	27.1471	n. def.	28.3349	29.6737	27.741	+	0	0	1	0	0	0	0	0	0	0	0	1	0
Complex I assembly factor TIMMDC1, mitochondrial	Q9NPL8	TIMMDC1	8	0.851601	-0.23175	n. def.	0	25.3334	25.3888	25.4213	n. def.	n. def.	25.1494	25.3812	25.1494		0	0	1	0	0	0	0	0	0	0	0	0	1
Condensin complex subunit 1	Q15021	NCAPD2	38	0.166838	-2.58348	0.029025	1.53723	29.3286	29.3794	28.5751	26.2887	27.872	25.3719	29.0944	26.5109	+	0	0	1	0	0	0	0	1	0	0	0	0	0
Condensin complex subunit 2	Q15003	NCAPH	21	0.351796	-1.50719	0.0190178	1.72084	28.7782	27.9833	28.0618	26.1589	27.0367	27.1061	28.2745	26.7673	+	1	1	1	0	0	0	0	0	0	0	0	0	1
Condensin complex subunit 3	Q9BPX3	NCAPG	23	0.212248	-2.23617	0.00127733	2.8937	28.1848	27.9648	28.152	26.3988	25.5557	25.6386	28.1005	25.8644	+	0	0	1	0	0	0	0	1	0	0	0	0	0
Condensin-2 complex subunit D3	P42695	NCAPD3	19	0.439547	-1.18591	0.00352348	2.45303	26.6752	26.5311	26.8295	n. def.	25.6089	25.3765	26.6786	25.4927	+	0	1	0	0	0	0	0	0	0	0	0	0	0
Condensin-2 complex subunit G2	Q86XI2	NCAPG2	18	0.318452	-1.65085	0.0034274	2.46504	26.9773	27.1982	26.8087	25.4419	24.8864	25.7033	26.9947	25.3439	+	1	1	1	0	1	0	0	0	0	0	0	0	1
Conserved oligomeric Golgi complex subunit 5	Q9UP83	COG5	4	n. def.	n. def.	n. def.	0	23.0724	23.3637	23.2939	n. def.	n. def.	n. def.	23.2434	n. def.		0	1	0	0	0	0	0	0	0	0	0	0	0
Constitutive coactivator of PPAR-gamma-like protein 1	Q9NZB2	FAM120A	19	0.332503	-1.58856	0.00297864	2.52598	27.5797	27.3907	27.4065	25.4324	25.9243	26.2545	27.4589	25.8704	+	1	0	1	0	0	0	0	0	0	0	0	0	1
COP9 signalosome complex subunit 1	Q13098	GPS1	12	0.750699	-0.413693	0.133257	0.875309	26.9181	27.243	26.979	n. def.	26.4238	26.8422	27.0467	26.633		0	0	1	1	0	0	0	0	0	0	0	1	0
COP9 signalosome complex subunit 2	P61201	COPS2	10	1.25331	0.32574	0.131439	0.881276	25.6576	25.8953	26.01	26.0675	n. def.	26.2927	25.8543	26.1801		1	1	0	0	0	0	0	0	0	0	0	0	0
COP9 signalosome complex subunit 3	Q9UNS2	COPS3	7	0.859751	-0.218009	n. def.	0	26.7345	26.7888	26.9651	26.6115	n. def.	n. def.	26.8295	26.6115		1	1	0	0	0	0	0	0	0	0	0	0	0
COP9 signalosome complex subunit 4	Q9BT78	COPS4	17	0.376519	-1.40921	0.116733	0.932805	28.018	28.4901	28.3836	27.7169	n. def.	26.0592	28.2972	26.888		0	0	0	0	0	1	0	0	0	0	0	0	0
COP9 signalosome complex subunit 5	Q92905	COPS5	10	0.682925	-0.550201	0.124247	0.905715	27.5072	28.0861	27.2028	26.8897	26.9835	27.2723	27.5987	27.0485		0	0	0	1	0	0	0	0	0	0	0	0	0
COP9 signalosome complex subunit 6	Q7L5N1	COPS6	13	1.08496	0.117648	n. def.	0	28.2786	28.3707	28.2271	n. def.	n. def.	28.4098	28.2921	28.4098		0	0	0	0	1	0	0	0	0	0	0	0	0
COP9 signalosome complex subunit 7a	Q9UBW8	COPS7A	8	n. def.	n. def.	n. def.	0	26.274	26.3772	26.2545	n. def.	n. def.	n. def.	26.3019	n. def.		0	0	1	0	0	0	0	0	0	0	0	1	0
COP9 signalosome complex subunit 7b	Q9H9Q2	COPS7B	3	1.20838	0.273076	n. def.	0	26.0519	26.0602	26.3065	n. def.	n. def.	26.4126	26.1395	26.4126		1	0	0	0	0	0	0	0	0	0	0	0	0
Copine-1	Q99829	CPNE1	12	1.61291	0.689662	0.0609197	1.21524	26.3697	26.4092	26.2504	27.5562	26.8028	26.7393	26.3431	27.0328	+	1	1	0	1	0	0	0	0	0	0	0	0	0
Copine-3	O75131	CPNE3	19	1.06557	0.0916239	0.748908	0.125572	28.6903	28.685	28.4547	29.1898	28.5891	28.3259	28.61	28.7016		0	0	0	0	0	1	0	0	0	0	0	0	0
Copper chaperone for superoxide dismutase	O14618	CCS	4	n. def.	n. def.	n. def.	0	25.1905	25.3009	25.4211	n. def.	n. def.	n. def.	25.3042	n. def.		1	1	0	0	0	0	0	0	0	0	0	0	0
Copper-transporting ATPase 1	Q04656	ATP7A	7	n. def.	n. def.	n. def.	0	24.7126	24.492	24.402	n. def.	n. def.	n. def.	24.5355	n. def.		0	1	0	0	0	0	0	0	0	0	0	0	0
Core histone macro-H2A.1	O75367	H2AFY	15	0.111265	-3.16793	0.000243921	3.61275	29.8656	29.7363	30.0795	27.1185	26.3049	26.7542	29.8938	26.7259	+	0	0	1	0	0	0	0	1	0	0	0	0	0
Corneodesmosin	Q15517	CDSN	5	n. def.	n. def.	n. def.	0	n. def.	n. def.	n. def.	27.1124	26.2798	26.1649	n. def.	26.519		1	1	0	0	0	0	0	0	0	0	0	0	0
Coronin-1A	P31146	CORO1A	2	n. def.	n. def.	n. def.	0	22.9719	22.874	23.2458	n. def.	n. def.	n. def.	23.0306	n. def.		0	0	0	0	0	1	0	0	0	0	0	0	0
Coronin-1B	Q9BR76	CORO1B	11	1.76274	0.81782	0.00140752	2.85154	26.2278	26.3384	26.1975	27.1322	n. def.	27.0126	26.2546	27.0724	+	0	0	0	0	1	0	0	0	0	0	0	0	0
Coronin-1C	Q9ULV4	CORO1C	15	0.839569	-0.25228	0.0131997	1.87944	28.1445	28.1503	28.2494	28.01	27.8417	27.9357	28.1814	27.9291		1	0	0	0	0	0	0	0	0	0	0	0	0
Coronin-7	P57737	CORO7	15	0.61605	-0.69888	0.028023	1.55249	27.2575	27.1476	27.1796	26.2946	26.2881	26.9055	27.1949	26.496	+	1	1	0	0	0	0	0	0	0	0	0	0	0
COUP transcription factor 2;COUP transcription factor 1	P24468;P10589	NR2F2;NR2F1	5	0.733223	-0.447677	n. def.	0	24.8244	24.8788	24.9032	n. def.	n. def.	24.4211	24.8688	24.4211		1	1	0	0	0	0	0	0	0	0	0	0	0
Coxsackievirus and adenovirus receptor	P78310	CXADR	13	1.05807	0.0814285	0.771683	0.112561	27.0053	27.5304	27.1751	27.3304	26.9457	27.679	27.2369	27.3184		1	0	0	0	0	0	0	0	0	0	0	0	0
Creatine kinase B-type	P12277	CKB	26	0.738227	-0.437864	0.00432245	2.36427	31.648	31.5358	31.4248	31.1715	31.04	31.0836	31.5362	31.0983	+	1	0	0	0	0	0	0	0	0	0	0	0	0
Creatine kinase U-type, mitochondrial	P12532	CKMT1A	13	0.735741	-0.44273	0.42096	0.375759	28.0045	27.9866	28.099	27.6974	26.6838	28.3808	28.03	27.5873		0	0	0	0	0	1	0	0	0	0	0	0	0
Crk-like protein	P46109	CRKL	10	1.27849	0.354436	n. def.	0	25.9015	26.4743	26.7009	n. def.	n. def.	26.7133	26.3589	26.7133		0	0	0	0	0	1	0	0	0	0	0	0	0
CSC1-like protein 2	Q5T3F8	TMEM63B	3	0.829245	-0.270129	n. def.	0	22.6784	23.8963	23.6148	n. def.	n. def.	23.1264	23.3965	23.1264		1	0	0	0	0	0	0	0	0	0	0	0	0
CTP synthase 1	P17812	CTPS1	22	0.997256	-0.00396474	0.988639	0.00496225	29.2026	29.1865	29.1882	29.662	28.7587	29.1446	29.1924	29.1885		1	0	0	0	0	0	0	0	0	0	0	0	0
CTP synthase 2	Q9NRF8	CTPS2	8	1.62893	0.703924	0.0310963	1.50729	24.8989	25.0545	24.8331	25.8897	25.2259	25.7827	24.9288	25.6328	+	0	0	1	1	0	0	0	0	0	0	0	0	1
CUGBP Elav-like family member 1;CUGBP Elav-like family member 2	Q92879;O95319	CELF1;CELF2	5	1.37241	0.456713	0.303166	0.51832	24.7127	25.2633	25.0249	26.1265	25.3132	24.9312	25.0003	25.457		0	0	1	1	0	0	0	0	0	0	0	1	0
Cullin-1	Q13616	CUL1	22	0.435121	-1.20051	0.140571	0.852104	27.6328	27.9377	27.4246	27.5013	25.3038	26.5885	27.6651	26.4645		0	1	0	0	0	0	0	0	0	0	0	0	0
Cullin-2	Q13617	CUL2	13	0.916222	-0.12623	n. def.	0	25.9167	25.96	26.0097	n. def.	n. def.	25.8359	25.9621	25.8359		0	0	0	0	0	1	0	0	0	0	0	0	0
Cullin-3	Q13618	CUL3	13	0.632647	-0.660527	n. def.	0	26.3331	26.2518	26.1031	n. def.	n. def.	25.5688	26.2293	25.5688		0	0	0	1	0	0	0	0	0	0	0	0	0
Cullin-4B	Q13620	CUL4B	27	0.275651	-1.85909	0.000627581	3.20233	28.5728	28.6029	28.5341	26.4354	27.0759	26.6212	28.5699	26.7108	+	0	0	1	0	0	0	0	0	0	0	0	0	1
Cullin-5	Q93034	CUL5	4	n. def.	n. def.	n. def.	0	24.9119	24.496	24.866	n. def.	n. def.	n. def.	24.758	n. def.		1	0	0	0	0	0	0	0	0	0	0	0	0
Cullin-associated NEDD8-dissociated protein 1	Q86VP6	CAND1	52	0.497971	-1.00587	0.00653261	2.18491	31.5298	31.3586	31.3684	30.0884	30.7307	30.4201	31.4189	30.4131	+	0	1	0	0	0	0	0	0	0	0	0	0	0
Cullin-associated NEDD8-dissociated protein 2	O75155	CAND2	13	0.913241	-0.130932	0.674884	0.170771	25.7736	25.3528	25.4947	24.9192	25.8156	25.4936	25.5404	25.4095		0	1	0	0	0	0	0	0	0	0	0	0	0
CWF19-like protein 1	Q69YN2	CWF19L1	7	0.961442	-0.0567277	n. def.	0	25.8575	26.2211	25.394	n. def.	n. def.	25.7674	25.8242	25.7674		0	1	0	0	0	0	0	0	0	0	0	0	0
Cyclin-dependent kinase 1	P06493	CDK1	15	0.523377	-0.934077	0.147913	0.829992	29.4394	29.8733	29.7162	29.2104	27.7309	29.2853	29.6763	28.7422		0	1	0	0	0	0	0	0	0	0	0	0	0
Cyclin-dependent kinase 11A;Cyclin-dependent kinase 11B	Q9UQ88;P21127	CDK11A;CDK11B	9	0.350971	-1.51058	n. def.	0	26.0717	26.2011	26.0061	n. def.	24.5824	n. def.	26.093	24.5824		1	1	0	0	0	0	0	0	0	0	0	0	0
Cyclin-dependent kinase 12	Q9NYV4	CDK12	4	n. def.	n. def.	n. def.	0	24.7158	24.3713	24.4996	n. def.	n. def.	n. def.	24.5289	n. def.		0	0	0	0	0	1	0	0	0	0	0	0	0
Cyclin-dependent kinase 2	P24941	CDK2	14	0.802933	-0.316648	0.172519	0.763163	27.6887	27.8744	27.4142	27.2866	n. def.	27.3984	27.6591	27.3425		0	0	0	1	0	0	0	0	0	0	0	0	0
Cyclin-dependent kinase 4	P11802	CDK4	19	0.437013	-1.19425	0.170942	0.767151	29.3483	29.4939	29.5031	28.9228	26.8254	29.0143	29.4484	28.2542		0	0	0	0	0	1	0	0	0	0	0	0	0
Cyclin-dependent kinase 6	Q00534	CDK6	8	1.39131	0.476444	0.116753	0.932732	25.797	25.8903	25.764	26.5786	n. def.	26.0085	25.8171	26.2935		1	1	1	0	0	0	0	0	0	0	0	0	1
Cyclin-dependent kinase 7	P50613	CDK7	4	n. def.	n. def.	n. def.	0	25.4283	25.3666	25.7587	n. def.	n. def.	n. def.	25.5178	n. def.		0	1	0	1	0	0	0	0	0	0	0	0	0
Cyclin-dependent kinase 9	P50750	CDK9	9	n. def.	n. def.	n. def.	0	26.2477	26.4559	26.4214	n. def.	n. def.	n. def.	26.375	n. def.		0	0	0	0	0	1	0	0	0	0	0	0	0
Cyclin-dependent-like kinase 5	Q00535	CDK5	11	0.411013	-1.28274	0.0464504	1.33301	27.5113	28.2699	27.7582	26.2092	n. def.	26.9183	27.8465	26.5637	+	0	1	0	0	0	0	0	0	0	0	0	0	0
Cyclin-G-associated kinase	O14976	GAK	7	n. def.	n. def.	n. def.	0	25.827	25.2471	25.5181	n. def.	n. def.	n. def.	25.5307	n. def.		0	1	0	0	0	0	0	0	0	0	0	0	0
Cyclin-H	P51946	CCNH	4	n. def.	n. def.	n. def.	0	24.5014	24.7885	24.2081	n. def.	n. def.	n. def.	24.4993	n. def.		1	0	0	0	0	0	0	0	0	0	0	0	0
Cystathionine beta-synthase	P35520	CBS	20	1.77634	0.828905	0.00836504	2.07753	27.8898	28.1889	28.1163	29.1541	28.6512	28.8763	28.065	28.8939	+	0	0	0	0	0	1	0	0	0	0	0	0	0
Cystatin-A;Cystatin-A, N-terminally processed	P01040	CSTA	4	2.72705	1.44734	0.00448692	2.34805	25.861	26.3922	26.5806	27.7656	27.4849	27.9252	26.2779	27.7253	+	0	0	0	1	0	0	0	0	0	0	0	0	0
Cysteine and histidine-rich domain-containing protein 1	Q9UHD1	CHORDC1	16	1.1832	0.242691	0.0862018	1.06448	29.5203	29.6962	29.5974	30.0156	29.6894	29.837	29.6046	29.8473		0	1	0	0	0	0	0	0	0	0	0	0	0
Cysteine desulfurase, mitochondrial	Q9Y697	NFS1	5	1.17249	0.22957	n. def.	0	24.5651	24.8559	24.7802	n. def.	n. def.	24.9633	24.7337	24.9633		1	1	0	0	0	0	0	0	0	0	0	0	0
Cysteine--tRNA ligase, cytoplasmic	P49589	CARS	16	0.37119	-1.42977	0.0132273	1.87853	27.0505	26.9481	26.4308	25.5266	n. def.	25.2335	26.8098	25.38	+	0	0	0	0	1	0	0	0	0	0	0	0	0
Cytochrome b-c1 complex subunit 1, mitochondrial	P31930	UQCRC1	23	0.380957	-1.3923	0.000532317	3.27383	29.7262	29.7504	29.7195	28.3385	28.5776	28.1031	29.7321	28.3398	+	1	1	0	0	0	0	0	0	0	0	0	0	0
Cytochrome b-c1 complex subunit 2, mitochondrial	P22695	UQCRC2	22	0.502587	-0.992556	0.0216081	1.66538	29.4977	29.49	29.3179	28.751	27.9154	28.6615	29.4352	28.4426	+	0	0	1	1	0	0	0	0	0	0	0	0	1
Cytochrome b-c1 complex subunit Rieske, mitochondrial;Cytochrome b-c1 complex subunit 11;Putative cytochrome b-c1 complex subunit Rieske-like protein 1	P47985;P0C7P4	UQCRFS1;UQCRFS1P1	5	n. def.	n. def.	n. def.	0	26.4952	25.4765	26.5466	n. def.	n. def.	n. def.	26.1728	n. def.		1	1	1	0	0	0	0	0	0	0	0	0	1
Cytochrome c oxidase assembly factor 7	Q96BR5	COA7	5	n. def.	n. def.	n. def.	0	25.5809	25.7868	25.6374	n. def.	n. def.	n. def.	25.6684	n. def.		0	1	0	0	0	0	0	0	0	0	0	0	0
Cytochrome c oxidase assembly protein COX15 homolog	Q7KZN9	COX15	5	0.725919	-0.46212	n. def.	0	25.9875	26.1538	25.9285	n. def.	n. def.	25.5612	26.0233	25.5612		0	0	0	0	0	1	0	0	0	0	0	0	0
Cytochrome c oxidase subunit 1	P00395	MT-CO1	2	n. def.	n. def.	n. def.	0	25.7952	25.5907	25.7754	n. def.	n. def.	n. def.	25.7204	n. def.		1	0	1	0	0	0	0	0	0	0	0	0	1
Cytochrome c oxidase subunit 2	P00403	MT-CO2	4	n. def.	n. def.	n. def.	0	26.8861	26.0787	26.0162	n. def.	n. def.	n. def.	26.327	n. def.		0	0	0	0	0	1	0	0	0	0	0	0	0
Cytochrome c-type heme lyase	P53701	HCCS	2	n. def.	n. def.	n. def.	0	24.4991	24.95	24.7696	n. def.	n. def.	n. def.	24.7396	n. def.		0	0	1	1	0	0	0	0	0	0	0	0	1
Cytochrome c1, heme protein, mitochondrial	P08574	CYC1	8	0.211445	-2.24164	0.0212232	1.67319	28.4956	28.1592	27.0406	26.4842	25.1013	25.3849	27.8985	25.6568	+	0	0	1	0	0	0	0	1	0	0	0	0	0
Cytoplasmic aconitate hydratase	P21399	ACO1	11	1.14133	0.190713	0.296539	0.527919	25.8106	25.5429	25.8608	26.1613	25.7345	25.8906	25.7381	25.9288		0	0	0	0	0	1	0	0	0	0	0	0	0
Cytoplasmic dynein 1 heavy chain 1	Q14204	DYNC1H1	174	0.663398	-0.592053	0.237336	0.624636	31.7196	31.2324	31.4066	30.9732	31.4939	30.1153	31.4529	30.8608		1	1	0	0	0	0	0	0	0	0	0	0	0
Cytoplasmic dynein 1 intermediate chain 2	Q13409	DYNC1I2	12	0.451003	-1.14879	0.140876	0.851164	27.9887	27.1125	27.3748	26.9478	26.8793	25.2024	27.492	26.3432		1	1	0	0	1	0	0	0	0	0	0	0	0
Cytoplasmic dynein 1 light intermediate chain 1	Q9Y6G9	DYNC1LI1	14	0.395426	-1.33852	0.0156842	1.80454	27.3398	27.112	27.6319	26.5785	25.9202	25.5694	27.3612	26.0227	+	0	0	1	0	0	0	0	0	0	0	0	1	0
Cytoplasmic dynein 1 light intermediate chain 2	O43237	DYNC1LI2	4	n. def.	n. def.	n. def.	0	24.7093	24.764	24.8289	n. def.	n. def.	n. def.	24.7674	n. def.		1	1	0	0	0	0	0	0	0	0	0	0	0
Cytoplasmic dynein 2 heavy chain 1	Q8NCM8	DYNC2H1	15	0.612054	-0.708268	0.0676275	1.16988	25.383	25.1659	25.5801	24.9363	24.3999	n. def.	25.3763	24.6681	+	0	0	0	0	0	1	0	0	0	0	0	0	0
Cytoplasmic dynein 2 light intermediate chain 1	Q8TCX1	DYNC2LI1	4	n. def.	n. def.	n. def.	0	24.1424	24.2859	24.4114	n. def.	n. def.	n. def.	24.2799	n. def.		0	0	0	0	0	1	0	0	0	0	0	0	0
Cytoplasmic FMR1-interacting protein 1	Q7L576	CYFIP1	16	0.191122	-2.38744	0.00187619	2.72672	27.4897	27.3447	26.7033	24.8468	25.1435	24.385	27.1792	24.7918	+	0	0	1	0	0	0	0	1	0	0	0	0	0
Cytoplasmic FMR1-interacting protein 2	Q96F07	CYFIP2	10	0.346965	-1.52714	n. def.	0	26.2878	25.7053	25.9661	24.4593	n. def.	n. def.	25.9864	24.4593		0	0	0	0	0	1	0	0	0	0	0	0	0
Cytoplasmic tRNA 2-thiolation protein 1	Q7Z7A3	CTU1	6	1.1397	0.188649	n. def.	0	24.9842	25.001	25.0519	n. def.	n. def.	25.201	25.0124	25.201		0	0	0	0	1	0	0	0	0	0	0	0	0
Cytoskeleton-associated protein 2	Q8WWK9	CKAP2	6	1.41207	0.497812	0.205689	0.686788	25.5553	25.7831	26.0188	26.0221	26.8847	25.9438	25.7857	26.2835		1	0	1	0	0	0	0	0	0	0	0	0	1
Cytoskeleton-associated protein 4	Q07065	CKAP4	32	0.18759	-2.41435	0.00464069	2.33342	29.2431	29.7435	29.5953	27.0377	26.4685	27.8327	29.5273	27.113	+	0	0	1	0	0	0	0	1	0	0	0	0	0
Cytoskeleton-associated protein 5	Q14008	CKAP5	65	0.212665	-2.23335	0.00830994	2.0804	29.7069	29.571	29.6551	26.794	28.3066	27.1324	29.6443	27.411	+	0	0	1	0	0	0	0	1	0	0	0	0	0
Cytosol aminopeptidase	P28838	LAP3	17	0.626526	-0.674554	0.201366	0.696014	26.8622	27.0072	27.381	26.6436	25.6045	26.9787	27.0835	26.4089		1	1	0	1	0	0	0	0	0	0	0	0	0
Cytosolic acyl coenzyme A thioester hydrolase	O00154	ACOT7	14	0.566893	-0.818853	0.139604	0.855104	28.6736	28.1879	28.4295	28.409	27.4538	26.9716	28.4303	27.6115		1	0	0	0	0	0	0	0	0	0	0	0	0
Cytosolic carboxypeptidase 1	Q9UPW5	AGTPBP1	4	n. def.	n. def.	n. def.	0	24.9033	24.827	24.4977	n. def.	n. def.	n. def.	24.7426	n. def.		1	1	0	0	0	0	0	0	0	0	0	0	0
Cytosolic Fe-S cluster assembly factor NUBP2	Q9Y5Y2	NUBP2	6	0.685068	-0.545682	n. def.	0	26.2778	26.5137	26.3592	n. def.	n. def.	25.8379	26.3836	25.8379		0	1	0	0	0	0	0	0	0	0	0	0	0
Cytosolic non-specific dipeptidase	Q96KP4	CNDP2	8	n. def.	n. def.	n. def.	0	25.4427	25.8724	25.6646	n. def.	n. def.	n. def.	25.6599	n. def.		0	0	0	0	0	1	0	0	0	0	0	0	0
Cytosolic phospholipase A2;Phospholipase A2;Lysophospholipase	P47712	PLA2G4A	3	n. def.	n. def.	n. def.	0	24.3719	24.0723	23.6814	n. def.	n. def.	n. def.	24.0419	n. def.		1	1	0	0	0	0	0	0	0	0	0	0	0
Cytosolic purine 5-nucleotidase	P49902	NT5C2	7	0.886496	-0.173814	0.440006	0.356541	24.5095	24.43	24.8942	24.5231	24.3517	n. def.	24.6112	24.4374		0	1	0	0	0	0	0	0	0	0	0	0	0
D-3-phosphoglycerate dehydrogenase	O43175	PHGDH	26	0.868569	-0.203288	0.32484	0.488331	31.2123	31.066	30.957	31.1366	30.5687	30.9202	31.0784	30.8751		1	0	0	0	0	0	0	0	0	0	0	0	0
D-dopachrome decarboxylase;D-dopachrome decarboxylase-like protein	P30046;A6NHG4	DDT;DDTL	6	1.23118	0.300045	n. def.	0	26.105	26.2207	25.4191	n. def.	n. def.	26.215	25.9149	26.215		0	0	0	0	0	1	0	0	0	0	0	0	0
DAZ-associated protein 1	Q96EP5	DAZAP1	8	0.797083	-0.327198	0.115915	0.935859	27.2087	27.4869	27.4809	27.1867	n. def.	26.9432	27.3922	27.065		1	1	0	0	0	0	0	0	0	0	0	0	0
DBIRD complex subunit ZNF326	Q5BKZ1	ZNF326	11	1.34312	0.42559	0.297407	0.526649	26.4021	26.8715	26.5128	27.6453	26.5454	26.8724	26.5955	27.021		1	0	1	0	0	0	0	0	0	0	0	0	1
DCC-interacting protein 13-alpha	Q9UKG1	APPL1	10	n. def.	n. def.	n. def.	0	26.1964	26.4023	26.0837	n. def.	n. def.	n. def.	26.2275	n. def.		0	0	0	1	0	0	0	0	0	0	0	0	0
DCN1-like protein 5	Q9BTE7	DCUN1D5	4	1.33004	0.411466	n. def.	0	24.5821	23.8987	24.2699	n. def.	n. def.	24.6617	24.2503	24.6617		0	0	0	0	0	1	0	0	0	0	0	0	0
DDB1- and CUL4-associated factor 13	Q9NV06	DCAF13	6	n. def.	n. def.	n. def.	0	24.6413	24.9001	24.7071	n. def.	n. def.	n. def.	24.7495	n. def.		0	1	1	0	0	0	0	0	0	0	0	1	0
DDB1- and CUL4-associated factor 7	P61962	DCAF7	6	0.69098	-0.533285	n. def.	0	26.2753	26.3266	26.6814	n. def.	n. def.	25.8945	26.4278	25.8945		1	1	0	0	0	0	0	0	0	0	0	0	0
Death-inducer obliterator 1	Q9BTC0	DIDO1	10	1.13478	0.182418	n. def.	0	25.4026	24.5934	24.8791	n. def.	25.1408	n. def.	24.9584	25.1408		0	1	0	0	0	0	0	0	0	0	0	0	0
Dedicator of cytokinesis protein 1	Q14185	DOCK1	4	n. def.	n. def.	n. def.	0	23.0346	22.6551	22.9621	n. def.	n. def.	n. def.	22.8839	n. def.		0	0	0	0	0	1	0	0	0	0	0	0	0
Dedicator of cytokinesis protein 11	Q5JSL3	DOCK11	7	n. def.	n. def.	n. def.	0	25.5034	25.3785	25.4074	n. def.	n. def.	n. def.	25.4298	n. def.		1	0	1	0	0	0	0	0	0	0	0	0	1
Dedicator of cytokinesis protein 4	Q8N1I0	DOCK4	3	n. def.	n. def.	n. def.	0	23.0456	22.608	22.6474	n. def.	n. def.	n. def.	22.767	n. def.		0	0	0	1	0	0	0	0	0	0	0	0	0
Dedicator of cytokinesis protein 7	Q96N67	DOCK7	18	0.618877	-0.692276	0.254733	0.593915	25.9814	26.1471	26.5746	26.1789	25.8693	24.5781	26.2344	25.5421		1	0	0	0	0	0	0	0	0	0	0	0	0
Dehydrodolichyl diphosphate syntase complex subunit DHDDS	Q86SQ9	DHDDS	3	n. def.	n. def.	n. def.	0	23.8684	23.988	23.7192	n. def.	n. def.	n. def.	23.8585	n. def.		1	0	0	0	0	0	0	0	0	0	0	0	0
Dehydrogenase/reductase SDR family member 13	Q6UX07	DHRS13	3	n. def.	n. def.	n. def.	0	24.0443	24.216	24.1679	n. def.	n. def.	n. def.	24.1427	n. def.		0	0	0	1	0	0	0	0	0	0	0	0	0
Dehydrogenase/reductase SDR family member 4;Putative dehydrogenase/reductase SDR family member 4-like 1	Q9BTZ2;P0CG22	DHRS4;DHRS4L1	4	1.19258	0.254081	n. def.	0	26.7573	26.4511	26.5648	n. def.	n. def.	26.8452	26.5911	26.8452		0	0	0	0	0	1	0	0	0	0	0	0	0
Dehydrogenase/reductase SDR family member 7	Q9Y394	DHRS7	9	0.438535	-1.18924	n. def.	0	26.8875	26.9849	26.9413	n. def.	n. def.	25.7487	26.9379	25.7487		1	0	0	1	0	0	0	0	0	0	0	0	0
Dehydrogenase/reductase SDR family member 7B	Q6IAN0	DHRS7B	7	n. def.	n. def.	n. def.	0	25.8537	25.8994	26.0393	n. def.	n. def.	n. def.	25.9308	n. def.		0	1	0	0	0	0	0	0	0	0	0	0	0
Delta-1-pyrroline-5-carboxylate synthase;Glutamate 5-kinase;Gamma-glutamyl phosphate reductase	P54886	ALDH18A1	38	0.890364	-0.167533	0.210644	0.676451	29.6351	29.7483	29.5354	29.6552	29.3422	29.4188	29.6396	29.472		0	0	1	0	0	0	0	0	0	0	0	0	1
Delta(24)-sterol reductase	Q15392	DHCR24	8	1.68342	0.751398	0.144136	0.841228	24.2959	23.9327	24.894	25.2917	n. def.	24.9596	24.3742	25.1256		0	0	0	1	0	0	0	0	0	0	0	0	0
Delta(3,5)-Delta(2,4)-dienoyl-CoA isomerase, mitochondrial	Q13011	ECH1	11	0.937449	-0.0931886	0.839026	0.0762244	28.4663	28.8488	28.4368	28.0136	28.1541	29.3047	28.584	28.4908		0	1	0	0	0	0	0	0	0	0	0	0	0
Density-regulated protein	O43583	DENR	8	0.382407	-1.38682	0.0413576	1.38345	27.3002	28.0694	27.8022	27.1389	26.0837	25.7887	27.7239	26.3371	+	1	0	1	0	0	0	0	0	0	0	0	0	1
Deoxycytidine kinase	P27707	DCK	4	1.3921	0.477258	n. def.	0	26.0098	26.0877	25.8218	n. def.	n. def.	26.4504	25.9731	26.4504		0	0	0	1	0	0	0	0	0	0	0	0	0
Deoxyhypusine synthase	P49366	DHPS	5	n. def.	n. def.	n. def.	0	24.1064	24.2687	24.924	n. def.	n. def.	n. def.	24.433	n. def.		0	1	0	0	0	0	0	0	0	0	0	0	0
Deoxynucleoside triphosphate triphosphohydrolase SAMHD1	Q9Y3Z3	SAMHD1	12	0.39852	-1.32728	0.0511586	1.29108	26.4168	27.0391	26.4573	n. def.	24.8658	25.7552	26.6377	25.3105	+	1	1	0	0	0	0	0	0	0	0	0	0	0
Deoxynucleotidyltransferase terminal-interacting protein 2	Q5QJE6	DNTTIP2	15	0.643205	-0.636648	0.121349	0.915964	26.8029	26.5862	27.0427	25.8476	26.5003	n. def.	26.8106	26.174		1	0	0	0	0	0	0	0	0	0	0	0	0
Deoxyribose-phosphate aldolase	Q9Y315	DERA	7	n. def.	n. def.	n. def.	0	25.1918	25.345	25.0787	n. def.	n. def.	n. def.	25.2052	n. def.		1	1	0	0	0	0	0	0	0	0	0	0	0
Dermcidin;Survival-promoting peptide;DCD-1	P81605	DCD	3	3.28206	1.7146	0.0188123	1.72556	27.4922	27.6241	28.4523	29.9877	29.8139	28.9109	27.8562	29.5708	+	1	0	0	0	0	0	0	0	0	0	0	0	0
Desmocollin-1	Q08554	DSC1	6	8.40451	3.07116	0.00018601	3.73046	24.7596	25.1025	25.23	28.3751	27.7523	28.1782	25.0307	28.1019	+	1	1	0	0	0	0	0	0	0	0	0	0	0
Desmocollin-2	Q02487	DSC2	7	n. def.	n. def.	n. def.	0	24.9831	25.1532	25.1929	n. def.	n. def.	n. def.	25.1098	n. def.		1	0	0	0	0	0	0	0	0	0	0	0	0
Desmocollin-3	Q14574	DSC3	5	1.1834	0.242932	0.408234	0.389091	24.8529	25.0132	24.4397	24.8231	25.4117	24.7997	24.7686	25.0115		0	0	1	0	0	0	0	0	0	0	0	1	0
Desmoglein-1	Q02413	DSG1	13	4.68634	2.22846	0.000769847	3.1136	26.6461	27.3384	27.3558	29.3102	29.4612	29.2542	27.1134	29.3419	+	0	0	0	0	0	1	0	0	0	0	0	0	0
Desmoglein-2	Q14126	DSG2	32	2.66725	1.41536	0.00252955	2.59696	29.2778	29.56	29.5701	31.1816	30.5394	30.933	29.4693	30.8847	+	1	0	0	0	0	0	0	0	0	0	0	0	0
Desmoplakin	P15924	DSP	89	1.95431	0.966657	0.00188853	2.72388	29.7638	29.6962	29.4836	30.8106	30.5677	30.4652	29.6479	30.6145	+	1	1	0	0	0	0	0	0	0	0	0	0	0
Developmentally-regulated GTP-binding protein 1	Q9Y295	DRG1	19	0.166936	-2.58264	0.00858498	2.06626	28.9548	29.1184	29.2176	25.5485	26.613	27.3815	29.097	26.5143	+	0	0	1	0	0	0	0	1	0	0	0	0	0
Developmentally-regulated GTP-binding protein 2	P55039	DRG2	11	n. def.	n. def.	n. def.	0	27.3857	27.0735	27.3963	n. def.	n. def.	n. def.	27.2852	n. def.		0	1	1	0	0	0	0	0	0	0	0	0	1
Digestive organ expansion factor homolog	Q68CQ4	DIEXF	8	n. def.	n. def.	n. def.	0	25.3964	25.3305	25.2247	n. def.	n. def.	n. def.	25.3172	n. def.		0	1	0	0	0	0	0	0	0	0	0	0	0
Dihydrolipoyl dehydrogenase, mitochondrial	P09622	DLD	20	0.724101	-0.465736	0.150811	0.821567	28.3226	28.6515	28.7283	28.0399	27.7357	28.5296	28.5675	28.1017		1	0	0	0	0	0	0	0	0	0	0	0	0
Dihydrolipoyllysine-residue acetyltransferase component of pyruvate dehydrogenase complex, mitochondrial	P10515	DLAT	17	1.0762	0.105949	0.781154	0.107263	27.4727	27.0904	26.6331	27.3541	26.6561	27.5039	27.0654	27.1714		0	0	1	0	0	0	0	0	0	0	0	0	1
Dihydrolipoyllysine-residue succinyltransferase component of 2-oxoglutarate dehydrogenase complex, mitochondrial	P36957	DLST	10	1.27074	0.345673	0.0973624	1.01161	26.2387	26.5741	26.4326	26.6632	26.8584	n. def.	26.4151	26.7608		0	1	0	0	0	0	0	0	0	0	0	0	0
Dihydropteridine reductase	P09417	QDPR	5	1.05591	0.0784931	n. def.	0	26.3345	26.5614	26.3117	n. def.	n. def.	26.481	26.4025	26.481		0	0	1	0	0	0	0	0	0	0	0	0	1
Dihydropyrimidinase-related protein 2	Q16555	DPYSL2	8	0.932919	-0.100176	0.60782	0.216225	26.0083	25.5458	25.9181	25.8724	25.5057	25.7936	25.8241	25.7239		0	0	1	0	0	0	0	0	0	0	0	0	1
Dihydropyrimidinase-related protein 5	Q9BPU6	DPYSL5	10	1.60591	0.683393	0.180241	0.744146	25.677	25.9393	25.3822	26.7967	n. def.	25.9023	25.6661	26.3495		0	0	1	0	0	0	0	0	0	0	1	0	0
Dihydroxyacetone phosphate acyltransferase	O15228	GNPAT	9	n. def.	n. def.	n. def.	0	25.4614	25.4092	25.4483	n. def.	n. def.	n. def.	25.4396	n. def.		0	0	1	0	0	0	0	0	0	0	0	1	0
Dimethyladenosine transferase 1, mitochondrial	Q8WVM0	TFB1M	9	n. def.	n. def.	n. def.	0	26.8028	26.622	26.7343	n. def.	n. def.	n. def.	26.7197	n. def.		1	0	0	0	0	0	0	0	0	0	0	0	0
Dimethyladenosine transferase 2, mitochondrial	Q9H5Q4	TFB2M	6	n. def.	n. def.	n. def.	0	25.4989	25.2262	25.5456	n. def.	n. def.	n. def.	25.4236	n. def.		0	1	0	0	0	0	0	0	0	0	0	0	0
Dipeptidyl peptidase 3	Q9NY33	DPP3	13	n. def.	n. def.	n. def.	0	26.771	26.7451	26.7582	n. def.	n. def.	n. def.	26.7581	n. def.		0	1	0	0	0	0	0	0	0	0	0	0	0
Dipeptidyl peptidase 9	Q86TI2	DPP9	5	n. def.	n. def.	n. def.	0	24.6515	24.9434	24.6496	n. def.	n. def.	n. def.	24.7482	n. def.		0	1	0	0	0	0	0	0	0	0	0	0	0
Diphosphomevalonate decarboxylase	P53602	MVD	3	1.17591	0.233776	0.32956	0.482066	24.7327	24.832	n. def.	24.8401	n. def.	25.1922	24.7824	25.0162		0	0	0	0	0	1	0	0	0	0	0	0	0
Diphthamide biosynthesis protein 2	Q9BQC3	DPH2	5	n. def.	n. def.	n. def.	0	24.7487	24.5872	24.5227	n. def.	n. def.	n. def.	24.6195	n. def.		1	1	0	0	0	0	0	0	0	0	0	0	0
Diphthine synthase	Q9H2P9	DPH5	5	0.887134	-0.172777	n. def.	0	26.2121	26.2492	26.0164	n. def.	n. def.	25.9865	26.1592	25.9865		0	0	1	0	0	0	0	0	0	0	0	0	1
DIS3-like exonuclease 2	Q8IYB7	DIS3L2	7	n. def.	n. def.	n. def.	0	25.1476	25.27	24.9831	n. def.	n. def.	n. def.	25.1336	n. def.		0	0	1	0	0	0	0	0	0	0	0	0	1
Disco-interacting protein 2 homolog B	Q9P265	DIP2B	8	n. def.	n. def.	n. def.	0	25.6473	25.2906	25.4562	n. def.	n. def.	n. def.	25.4647	n. def.		0	1	0	0	0	0	0	0	0	0	0	0	0
Disintegrin and metalloproteinase domain-containing protein 10	O14672	ADAM10	4	1.82249	0.865908	n. def.	0	25.2426	24.9529	25.308	n. def.	n. def.	26.0337	25.1678	26.0337		0	1	0	0	0	0	0	0	0	0	0	0	0
Disintegrin and metalloproteinase domain-containing protein 15	Q13444	ADAM15	4	2.91694	1.54446	0.03317	1.47926	23.7982	24.1684	n. def.	24.9933	25.5558	26.0342	23.9833	25.5278	+	0	0	1	0	0	0	0	0	0	0	0	1	0
Disks large homolog 1	Q12959	DLG1	7	n. def.	n. def.	n. def.	0	25.4612	25.5019	25.5732	n. def.	n. def.	n. def.	25.5121	n. def.		1	1	0	0	0	0	0	0	0	0	0	0	0
Disks large-associated protein 5	Q15398	DLGAP5	12	n. def.	n. def.	n. def.	0	25.8422	25.8559	25.7457	n. def.	n. def.	n. def.	25.8146	n. def.		0	0	0	1	0	0	0	0	0	0	0	0	0
DNA (cytosine-5)-methyltransferase 1	P26358	DNMT1	43	1.03602	0.0510476	0.862264	0.0643597	28.7505	28.8215	28.6808	28.657	29.3303	28.4186	28.7509	28.802		0	1	0	0	0	0	0	0	0	0	0	0	0
DNA (cytosine-5)-methyltransferase 3A	Q9Y6K1	DNMT3A	3	n. def.	n. def.	n. def.	0	23.9232	23.912	23.7243	n. def.	n. def.	n. def.	23.8532	n. def.		0	0	1	1	0	0	0	0	0	0	0	0	1
DNA damage-binding protein 1	Q16531	DDB1	57	0.475628	-1.07209	0.190781	0.719464	30.7703	30.7864	31.2931	30.6091	30.4628	28.5615	30.9499	29.8778		1	1	1	0	0	0	0	0	0	0	0	0	1
DNA excision repair protein ERCC-1	P07992	ERCC1	4	n. def.	n. def.	n. def.	0	24.9237	25.0688	24.8856	n. def.	n. def.	n. def.	24.9594	n. def.		0	1	0	0	0	0	0	0	0	0	0	0	0
DNA excision repair protein ERCC-6-like	Q2NKX8	ERCC6L	11	0.80825	-0.307126	n. def.	0	25.9313	26.2108	26.2217	n. def.	n. def.	25.8141	26.1213	25.8141		0	1	0	0	0	0	0	0	0	0	0	0	0
DNA fragmentation factor subunit alpha	O00273	DFFA	10	1.03394	0.0481567	0.783016	0.10623	26.893	27.1785	27.0106	27.2351	n. def.	26.9159	27.0273	27.0755		1	0	0	0	0	0	0	0	0	0	0	0	0
DNA fragmentation factor subunit beta	O76075	DFFB	2	n. def.	n. def.	n. def.	0	23.0857	22.946	23.3129	n. def.	n. def.	n. def.	23.1148	n. def.		0	0	0	0	0	1	0	0	0	0	0	0	0
DNA helicase B	Q8NG08	HELB	2	1.09161	0.126457	n. def.	0	22.1837	22.1774	n. def.	n. def.	n. def.	22.307	22.1805	22.307		0	1	0	0	0	0	0	0	0	0	0	0	0
DNA ligase 1	P18858	LIG1	5	n. def.	n. def.	n. def.	0	25.0983	24.9511	24.894	n. def.	n. def.	n. def.	24.9811	n. def.		0	0	0	0	0	1	0	0	0	0	0	0	0
DNA ligase 3	P49916	LIG3	20	0.111785	-3.16121	0.000963215	3.01628	27.9035	26.9904	27.4654	24.7919	24.0642	24.0195	27.4531	24.2919	+	0	0	1	0	0	0	0	1	0	0	0	0	0
DNA mismatch repair protein Msh2	P43246	MSH2	36	0.326317	-1.61565	0.0363472	1.43953	29.5573	29.4673	28.9068	26.7364	28.2335	28.1146	29.3105	27.6948	+	1	1	1	1	0	0	0	0	0	0	0	0	1
DNA mismatch repair protein Msh3	P20585	MSH3	13	0.137929	-2.85801	0.0500774	1.30036	26.2295	26.3391	28.1976	23.5842	24.544	n. def.	26.9221	24.0641	+	0	0	1	0	0	0	0	1	0	0	0	0	0
DNA mismatch repair protein Msh6	P52701	MSH6	34	0.456526	-1.13123	0.014105	1.85063	28.9463	28.882	28.7932	27.6108	28.2585	27.3584	28.8738	27.7426	+	0	0	0	0	0	1	0	0	0	0	0	0	0
DNA polymerase alpha catalytic subunit	P09884	POLA1	16	0.557226	-0.843666	0.0381726	1.41825	26.275	26.7755	26.1824	25.5671	25.5676	n. def.	26.411	25.5673	+	1	0	0	0	0	0	0	0	0	0	0	0	0
DNA polymerase alpha subunit B	Q14181	POLA2	9	0.768656	-0.379589	n. def.	0	25.8006	25.6988	25.6488	n. def.	n. def.	25.3365	25.7161	25.3365		1	1	0	0	0	0	0	0	0	0	0	0	0
DNA polymerase delta catalytic subunit	P28340	POLD1	30	0.636495	-0.65178	0.040958	1.38766	27.7793	27.8179	28.0213	27.0262	27.6326	27.0043	27.8728	27.221	+	1	1	0	1	0	0	0	0	0	0	0	0	0
DNA polymerase delta subunit 2	P49005	POLD2	6	1.68532	0.753026	0.0310304	1.50821	n. def.	24.7351	24.9914	25.5712	n. def.	25.6613	24.8632	25.6162	+	1	1	0	0	0	0	0	0	0	0	0	0	0
DNA polymerase epsilon catalytic subunit A	Q07864	POLE	16	0.443248	-1.17381	0.0409232	1.38803	26.5535	26.0706	26.3405	24.6637	24.9074	25.872	26.3215	25.1477	+	0	1	0	0	0	0	0	0	0	0	0	0	0
DNA polymerase subunit gamma-1	P54098	POLG	3	n. def.	n. def.	n. def.	0	23.2345	23.2883	23.6238	n. def.	n. def.	n. def.	23.3822	n. def.		1	0	0	0	0	0	0	0	0	0	0	0	0
DNA primase large subunit	P49643	PRIM2	6	n. def.	n. def.	n. def.	0	26.4927	26.2378	26.4301	n. def.	n. def.	n. def.	26.3868	n. def.		0	0	0	0	0	1	0	0	0	0	0	0	0
DNA primase small subunit	P49642	PRIM1	2	n. def.	n. def.	n. def.	0	23.4571	23.9414	23.6131	n. def.	n. def.	n. def.	23.6705	n. def.		0	1	0	0	0	0	0	0	0	0	0	0	0
DNA repair endonuclease XPF	Q92889	ERCC4	6	n. def.	n. def.	n. def.	0	24.0656	24.112	23.855	n. def.	n. def.	n. def.	24.0109	n. def.		0	0	0	0	0	1	0	0	0	0	0	0	0
DNA repair protein RAD50	Q92878	RAD50	34	0.0426672	-4.55073	4.75279e-06	5.32305	28.5977	28.7984	28.6566	24.2869	24.2216	23.892	28.6842	24.1335	+	0	0	1	0	0	0	0	1	0	0	0	0	0
DNA repair protein XRCC3	O43542	XRCC3	4	n. def.	n. def.	n. def.	0	23.7238	23.7273	23.7798	n. def.	n. def.	n. def.	23.7436	n. def.		1	1	0	0	0	0	0	0	0	0	0	0	0
DNA replication complex GINS protein SLD5;DNA replication complex GINS protein SLD5, N-terminally processed	Q9BRT9	GINS4	5	0.772785	-0.371861	n. def.	0	26.2937	26.4326	26.6915	n. def.	n. def.	26.1008	26.4726	26.1008		1	0	0	0	0	0	0	0	0	0	0	0	0
DNA replication licensing factor MCM2	P49736	MCM2	32	0.414456	-1.27071	0.000530681	3.27517	29.7738	29.8804	29.9081	28.6862	28.7165	28.3474	29.8541	28.5834	+	0	1	0	0	0	0	0	0	0	0	0	0	0
DNA replication licensing factor MCM3	P25205	MCM3	40	0.55963	-0.837454	0.0687675	1.16262	30.6822	30.4607	30.1742	29.3159	30.2114	29.2774	30.439	29.6016	+	0	0	1	0	0	0	0	0	0	0	0	1	0
DNA replication licensing factor MCM4	P33991	MCM4	35	0.386324	-1.37212	0.0364044	1.43885	30.2075	30.1604	29.8972	28.5165	29.5453	28.0868	30.0883	28.7162	+	0	1	0	0	0	0	0	0	0	0	0	0	0
DNA replication licensing factor MCM5	P33992	MCM5	23	0.620219	-0.68915	0.017007	1.76937	29.2197	29.217	29.1647	28.2227	28.4867	28.8245	29.2005	28.5113	+	0	0	0	0	0	1	0	0	0	0	0	0	0
DNA replication licensing factor MCM6	Q14566	MCM6	43	0.45853	-1.12491	0.0949738	1.0224	31.0488	30.8929	30.809	29.9007	30.6189	28.8563	30.9169	29.792	+	1	1	1	0	0	0	0	0	0	0	0	0	1
DNA replication licensing factor MCM7	P33993	MCM7	39	1.25595	0.328782	0.00431339	2.36518	30.0795	30.0818	30.0826	30.4214	30.5016	30.3073	30.0813	30.4101	+	0	0	1	0	1	0	0	0	1	0	0	0	0
DNA topoisomerase 1	P11387	TOP1	19	0.152897	-2.70937	0.0128581	1.89082	29.4366	27.6973	28.1149	25.8499	26.2379	25.0329	28.4163	25.7069	+	0	0	1	0	1	0	0	1	0	0	0	0	0
DNA topoisomerase 2-alpha	P11388	TOP2A	45	0.104197	-3.26262	0.00102378	2.98979	29.8258	29.7402	29.4514	26.2278	27.1114	25.8904	29.6725	26.4098	+	0	0	1	0	0	0	0	1	0	0	0	0	0
DNA topoisomerase 2-beta	Q02880	TOP2B	25	0.469552	-1.09064	0.0279879	1.55303	28.1697	27.968	27.8812	27.0947	27.3438	26.3086	28.0063	26.9157	+	1	1	0	0	0	0	0	0	0	0	0	0	0
DNA topoisomerase 2-binding protein 1	Q92547	TOPBP1	6	1.42955	0.515559	n. def.	0	24.4527	24.2104	23.8925	24.7008	n. def.	n. def.	24.1852	24.7008		1	1	0	0	0	0	0	0	0	0	0	0	0
DNA-(apurinic or apyrimidinic site) lyase;DNA-(apurinic or apyrimidinic site) lyase, mitochondrial	P27695	APEX1	20	0.693429	-0.52818	0.0110594	1.95627	30.0964	30.0822	29.9769	29.592	29.3048	29.6741	30.0518	29.5236	+	1	1	0	0	0	0	0	0	0	0	0	0	0
DNA-3-methyladenine glycosylase	P29372	MPG	7	0.788565	-0.342698	0.478837	0.319812	26.7809	26.9717	26.7739	27.0388	25.6399	26.8197	26.8422	26.4995		1	0	0	0	0	0	0	0	0	0	0	0	0
DNA-binding protein SATB2;DNA-binding protein SATB1	Q9UPW6;Q01826	SATB2;SATB1	2	n. def.	n. def.	n. def.	0	23.3547	23.1279	22.985	n. def.	n. def.	n. def.	23.1559	n. def.		1	0	0	0	0	0	0	0	0	0	0	0	0
DNA-dependent protein kinase catalytic subunit	P78527	PRKDC	186	0.992527	-0.010821	0.969266	0.013557	32.3789	32.0938	32.1177	32.1769	32.6195	31.7616	32.1968	32.186		0	0	0	0	0	1	0	0	0	0	0	0	0
DNA-directed RNA polymerase I subunit RPA1	O95602	POLR1A	22	0.401645	-1.31601	0.0309677	1.50909	27.1344	26.8003	27.3646	25.9221	26.3414	25.0878	27.0998	25.7838	+	0	0	0	0	0	1	0	0	0	0	0	0	0
DNA-directed RNA polymerase I subunit RPA2	Q9H9Y6	POLR1B	14	0.767591	-0.38159	0.340993	0.467255	25.7141	26.1098	26.5221	25.5541	26.2562	25.3908	26.1153	25.7337		1	1	0	0	0	0	0	0	0	0	0	0	0
DNA-directed RNA polymerase II subunit RPB1	P24928	POLR2A	35	1.2298	0.298429	0.336289	0.473287	28.1349	27.7031	27.8559	28.4411	28.4364	27.7117	27.898	28.1964		1	1	0	0	0	0	0	0	0	0	0	0	0
DNA-directed RNA polymerase II subunit RPB2	P30876	POLR2B	38	1.29285	0.370558	0.0252415	1.59788	28.191	28.3243	28.4891	28.5812	28.776	28.7589	28.3348	28.7054		1	1	0	0	0	0	0	0	0	0	0	0	0
DNA-directed RNA polymerase II subunit RPB3	P19387	POLR2C	13	0.593348	-0.75305	0.0760611	1.11884	27.9369	27.3688	27.4276	26.9009	26.341	27.2322	27.5778	26.8247		0	0	0	1	0	0	0	0	0	0	0	0	0
DNA-directed RNA polymerase III subunit RPC1	O14802	POLR3A	15	0.504204	-0.98792	0.132634	0.877344	26.0099	25.5131	26.5591	25.4187	24.6602	n. def.	26.0274	25.0395		0	1	0	0	0	0	0	0	0	0	0	0	0
DNA-directed RNA polymerase III subunit RPC2	Q9NW08	POLR3B	6	0.967289	-0.0479813	0.842117	0.0746276	24.991	24.694	25.1809	24.7406	25.074	n. def.	24.9553	24.9073		1	1	1	0	0	0	0	0	0	0	0	0	1
DNA-directed RNA polymerase III subunit RPC3	Q9BUI4	POLR3C	8	0.915391	-0.127541	n. def.	0	25.5806	25.2811	25.435	n. def.	n. def.	25.3047	25.4322	25.3047		0	0	1	0	0	0	0	0	0	0	0	1	0
DNA-directed RNA polymerase III subunit RPC5	Q9NVU0	POLR3E	9	n. def.	n. def.	n. def.	0	24.9485	24.9471	24.8695	n. def.	n. def.	n. def.	24.9217	n. def.		0	1	0	0	0	0	0	0	0	0	0	0	0
DNA-directed RNA polymerase III subunit RPC6	Q9H1D9	POLR3F	7	n. def.	n. def.	n. def.	0	25.8621	25.5692	25.6651	n. def.	n. def.	n. def.	25.6988	n. def.		0	1	0	0	0	0	0	0	0	0	0	0	0
DNA-directed RNA polymerase, mitochondrial	O00411	POLRMT	15	0.328835	-1.60456	0.00115513	2.93737	26.4524	26.3302	26.4401	24.6416	24.9645	n. def.	26.4076	24.803	+	0	1	0	0	0	0	0	0	0	0	0	0	0
DNA-directed RNA polymerases I and III subunit RPAC1	O15160	POLR1C	8	1.1072	0.146914	0.741958	0.129621	26.0753	26.0975	26.8986	27.1362	26.1767	26.1993	26.3572	26.5041		0	1	0	0	0	0	0	0	0	0	0	0	0
DNA-directed RNA polymerases I, II, and III subunit RPABC1	P19388	POLR2E	7	1.41452	0.500314	0.445197	0.351448	27.2867	25.8566	26.6502	26.8281	n. def.	27.3682	26.5978	27.0981		0	0	0	0	0	1	0	0	0	0	0	0	0
DnaJ homolog subfamily A member 1	P31689	DNAJA1	22	0.780003	-0.358449	0.073862	1.13158	28.9563	29.4228	29.2968	28.9397	28.8964	28.7645	29.2253	28.8669		1	1	0	0	0	0	0	0	0	0	0	0	0
DnaJ homolog subfamily A member 2	O60884	DNAJA2	12	0.4481	-1.15811	0.031242	1.50526	26.9784	27.4308	27.3604	25.9408	25.6277	26.7268	27.2565	26.0984	+	0	0	1	1	0	0	0	0	0	1	0	0	0
DnaJ homolog subfamily B member 1	P25685	DNAJB1	15	0.375202	-1.41426	0.0250673	1.60089	28.6526	29.1591	28.8295	28.1562	26.8589	27.3834	28.8804	27.4662	+	0	0	1	0	0	0	0	0	0	0	0	0	1
DnaJ homolog subfamily C member 10	Q8IXB1	DNAJC10	9	0.669832	-0.578128	0.381603	0.418388	26.8534	27.3583	27.3865	n. def.	25.9249	27.3176	27.1994	26.6212		1	0	0	0	0	0	0	0	0	0	0	0	0
DnaJ homolog subfamily C member 11	Q9NVH1	DNAJC11	8	2.66698	1.41521	0.0377413	1.42318	25.6249	25.7357	24.8267	27.2108	27.1372	26.0849	25.3958	26.811	+	1	1	0	0	0	0	0	0	0	0	0	0	0
DnaJ homolog subfamily C member 13	O75165	DNAJC13	12	n. def.	n. def.	n. def.	0	25.3421	25.42	25.0998	n. def.	n. def.	n. def.	25.2873	n. def.		0	1	0	0	0	0	0	0	0	0	0	0	0
DnaJ homolog subfamily C member 2;DnaJ homolog subfamily C member 2, N-terminally processed	Q99543	DNAJC2	13	n. def.	n. def.	n. def.	0	25.8361	25.7501	25.7983	n. def.	n. def.	n. def.	25.7948	n. def.		0	0	0	0	0	1	0	0	0	0	0	0	0
DnaJ homolog subfamily C member 7	Q99615	DNAJC7	18	0.462438	-1.11267	0.0365237	1.43743	27.7119	27.4281	27.3278	26.739	n. def.	26.0141	27.4893	26.3766	+	0	1	0	0	0	0	0	0	0	0	0	0	0
DnaJ homolog subfamily C member 8	O75937	DNAJC8	5	n. def.	n. def.	n. def.	0	25.396	25.4926	25.7106	n. def.	n. def.	n. def.	25.5331	n. def.		1	0	0	0	0	0	0	0	0	0	0	0	0
DnaJ homolog subfamily C member 9	Q8WXX5	DNAJC9	12	1.38849	0.473516	n. def.	0	27.7584	27.8701	27.8688	n. def.	n. def.	28.306	27.8324	28.306		1	1	0	0	0	0	0	0	0	0	0	0	0
Dol-P-Glc:Glc(2)Man(9)GlcNAc(2)-PP-Dol alpha-1,2-glucosyltransferase;Putative Dol-P-Glc:Glc(2)Man(9)GlcNAc(2)-PP-Dol alpha-1,2-glucosyltransferase	Q5BKT4;Q5I7T1	ALG10;ALG10B	3	0.748511	-0.417905	n. def.	0	24.7681	23.8217	24.1503	n. def.	n. def.	23.8288	24.2467	23.8288		1	0	0	0	0	0	0	0	0	0	0	0	0
Dol-P-Man:Man(5)GlcNAc(2)-PP-Dol alpha-1,3-mannosyltransferase	Q92685	ALG3	3	n. def.	n. def.	n. def.	0	23.1439	22.8738	22.4016	n. def.	n. def.	n. def.	22.8064	n. def.		1	0	0	0	0	0	0	0	0	0	0	0	0
Dol-P-Man:Man(7)GlcNAc(2)-PP-Dol alpha-1,6-mannosyltransferase	Q9BV10	ALG12	3	n. def.	n. def.	n. def.	0	23.7487	23.3365	23.4717	n. def.	n. def.	n. def.	23.519	n. def.		1	1	1	0	0	0	0	0	0	0	0	0	1
Dolichol-phosphate mannosyltransferase subunit 1	O60762	DPM1	10	1.16194	0.216537	n. def.	0	27.5717	27.5492	27.4538	n. def.	n. def.	27.7414	27.5249	27.7414		1	1	0	0	0	0	0	0	0	0	0	0	0
Dolichyl-diphosphooligosaccharide--protein glycosyltransferase 48 kDa subunit	P39656	DDOST	16	0.929896	-0.104858	0.523589	0.281009	29.2584	29.4759	29.4082	29.0634	29.236	29.5286	29.3808	29.276		1	0	1	0	0	0	0	0	0	0	0	0	1
Dolichyl-diphosphooligosaccharide--protein glycosyltransferase subunit 1	P04843	RPN1	27	0.572988	-0.803424	0.0245804	1.60941	29.6535	29.9427	29.978	28.7219	29.0159	29.4261	29.8581	29.0546	+	0	0	0	0	0	1	0	0	0	0	0	0	0
Dolichyl-diphosphooligosaccharide--protein glycosyltransferase subunit 2	P04844	RPN2	27	0.441361	-1.17997	0.0321858	1.49234	29.3518	29.6805	29.7288	27.7708	28.4878	28.9626	29.587	28.4071	+	0	1	0	0	0	0	0	0	0	0	0	0	0
Dolichyl-diphosphooligosaccharide--protein glycosyltransferase subunit STT3A	P46977	STT3A	19	0.548679	-0.865967	0.100471	0.997958	28.1453	28.2278	28.1345	27.7203	26.4915	27.6979	28.1692	27.3032		1	0	0	0	0	0	0	0	0	0	0	0	0
Dolichyl-diphosphooligosaccharide--protein glycosyltransferase subunit STT3B	Q8TCJ2	STT3B	11	n. def.	n. def.	n. def.	0	26.0825	26.6235	26.2432	n. def.	n. def.	n. def.	26.3164	n. def.		1	1	0	0	0	0	0	0	0	0	0	0	0
Dolichyl-phosphate beta-glucosyltransferase	Q9Y673	ALG5	3	1.89824	0.924662	n. def.	0	24.2529	24.0581	23.7816	n. def.	n. def.	24.9555	24.0309	24.9555		1	0	0	0	0	0	0	0	0	0	0	0	0
Double-strand break repair protein MRE11A	P49959	MRE11A	16	0.187523	-2.41486	n. def.	0	27.1548	27.127	27.3042	n. def.	n. def.	24.7805	27.1953	24.7805		1	0	1	0	0	0	0	0	0	0	0	0	1
Double-strand-break repair protein rad21 homolog	O60216	RAD21	9	1.291	0.368493	n. def.	0	25.4527	25.4588	25.8592	n. def.	n. def.	25.9587	25.5902	25.9587		1	1	0	0	0	0	0	0	0	0	0	0	0
Double-stranded RNA-binding protein Staufen homolog 1	O95793	STAU1	13	0.419783	-1.25228	n. def.	0	27.2848	26.6979	27.1567	n. def.	n. def.	25.7942	27.0465	25.7942		0	0	0	1	0	0	0	0	0	0	0	0	0
Double-stranded RNA-specific adenosine deaminase	P55265	ADAR	40	0.530707	-0.914014	0.00247508	2.60641	29.4892	29.1901	29.2449	28.392	28.2242	28.566	29.3081	28.3941	+	0	0	0	0	1	0	0	0	0	0	0	0	0
Down syndrome critical region protein 3	O14972	DSCR3	4	n. def.	n. def.	n. def.	0	24.1575	24.0867	24.0563	n. def.	n. def.	n. def.	24.1001	n. def.		1	0	1	1	0	0	0	0	0	0	0	0	1
Dr1-associated corepressor	Q14919	DRAP1	3	0.76919	-0.378589	n. def.	0	24.3878	24.0894	24.3936	n. def.	n. def.	23.9117	24.2903	23.9117		0	1	0	0	0	0	0	0	0	0	0	0	0
Drebrin	Q16643	DBN1	20	0.75756	-0.400569	0.211598	0.674488	28.6977	28.8624	29.1601	28.2605	28.7518	n. def.	28.9067	28.5062		1	0	0	0	0	0	0	0	0	0	0	0	0
Drebrin-like protein	Q9UJU6	DBNL	12	1.30581	0.384947	n. def.	0	27.7037	27.5714	27.3355	n. def.	n. def.	27.9218	27.5369	27.9218		0	1	0	0	0	0	0	0	0	0	0	0	0
Dual specificity mitogen-activated protein kinase kinase 2	P36507	MAP2K2	8	0.95091	-0.0726191	n. def.	0	25.3992	25.5742	25.5347	n. def.	n. def.	25.4301	25.5027	25.4301		0	0	0	0	0	1	0	0	0	0	0	0	0
Dual specificity mitogen-activated protein kinase kinase 4	P45985	MAP2K4	4	n. def.	n. def.	n. def.	0	24.1689	24.1529	24.5558	n. def.	n. def.	n. def.	24.2925	n. def.		0	0	1	0	0	0	0	0	0	0	0	0	1
Dual specificity mitogen-activated protein kinase kinase 7	O14733	MAP2K7	2	n. def.	n. def.	n. def.	0	23.1362	23.3453	22.905	n. def.	n. def.	n. def.	23.1288	n. def.		1	1	0	0	0	0	0	0	0	0	0	0	0
Dual specificity protein phosphatase 12	Q9UNI6	DUSP12	5	n. def.	n. def.	n. def.	0	24.7224	24.4631	24.799	n. def.	n. def.	n. def.	24.6615	n. def.		1	1	0	0	0	0	0	0	0	0	0	0	0
Dual specificity protein phosphatase 3	P51452	DUSP3	5	n. def.	n. def.	n. def.	0	25.2724	25.4134	24.9868	n. def.	n. def.	n. def.	25.2242	n. def.		1	1	0	0	0	0	0	0	0	0	0	0	0
Dual specificity protein phosphatase 9	Q99956	DUSP9	4	n. def.	n. def.	n. def.	0	24.3253	23.7986	24.0385	n. def.	n. def.	n. def.	24.0541	n. def.		0	0	0	0	0	1	0	0	0	0	0	0	0
Dynactin subunit 1	Q14203	DCTN1	32	0.459113	-1.12308	0.0862499	1.06424	28.6567	28.5969	28.6828	26.9206	28.5047	27.1419	28.6455	27.5224	+	0	0	1	0	0	0	0	0	0	0	0	0	1
Dynactin subunit 4	Q9UJW0	DCTN4	11	0.914697	-0.128634	n. def.	0	26.8999	26.8962	26.8351	n. def.	n. def.	26.7484	26.8771	26.7484		1	0	0	0	0	0	0	0	0	0	0	0	0
Dynamin-1-like protein	O00429	DNM1L	21	0.555787	-0.847396	n. def.	0	27.1449	27.1828	27.6707	n. def.	n. def.	26.4854	27.3328	26.4854		1	0	0	1	0	0	0	0	0	0	0	0	0
Dynamin-2	P50570	DNM2	13	0.778228	-0.361735	n. def.	0	27.3059	26.8424	26.6865	n. def.	26.5832	n. def.	26.9449	26.5832		0	1	1	0	0	0	0	0	0	0	0	0	1
Dynamin-like 120 kDa protein, mitochondrial;Dynamin-like 120 kDa protein, form S1	O60313	OPA1	8	0.64	-0.643855	n. def.	0	24.4258	25.1725	25.2199	n. def.	n. def.	24.2955	24.9394	24.2955		1	1	0	0	0	0	0	0	0	0	0	0	0
Dynein assembly factor 5, axonemal	Q86Y56	DNAAF5	22	0.622435	-0.684004	0.136073	0.866229	26.7976	27.2453	26.6056	25.8862	n. def.	26.5114	26.8828	26.1988		0	1	0	0	0	0	0	0	0	0	0	0	0
Dystroglycan;Alpha-dystroglycan;Beta-dystroglycan	Q14118	DAG1	10	0.925523	-0.111659	0.792198	0.101166	27.5452	27.3121	27.3907	27.6242	27.7615	26.5273	27.416	27.3043		1	0	0	0	0	0	0	0	0	0	0	0	0
E1A-binding protein p400	Q96L91	EP400	5	n. def.	n. def.	n. def.	0	23.3683	23.3395	23.3327	n. def.	n. def.	n. def.	23.3468	n. def.		0	1	1	0	0	0	0	0	1	0	0	0	0
E2/E3 hybrid ubiquitin-protein ligase UBE2O	Q9C0C9	UBE2O	25	0.945422	-0.0809701	0.725854	0.139151	27.9042	28.0218	27.7663	28.017	28.0202	27.4122	27.8974	27.8165		0	0	1	0	0	0	0	0	1	0	0	0	0
E3 SUMO-protein ligase PIAS1	O75925	PIAS1	3	n. def.	n. def.	n. def.	0	23.7142	23.7419	24.0864	n. def.	n. def.	n. def.	23.8475	n. def.		1	0	0	0	0	0	0	0	0	0	0	0	0
E3 SUMO-protein ligase RanBP2	P49792	RANBP2	37	1.11631	0.158734	0.629332	0.20112	28.2932	28.0509	27.9737	28.4771	28.6231	27.6938	28.1059	28.2647		0	1	0	0	0	0	0	0	0	0	0	0	0
E3 ubiquitin-protein ligase ARIH1	Q9Y4X5	ARIH1	6	n. def.	n. def.	n. def.	0	25.2393	25.2015	25.2646	n. def.	n. def.	n. def.	25.2351	n. def.		1	1	0	0	0	0	0	0	0	0	0	0	0
E3 ubiquitin-protein ligase ARIH2	O95376	ARIH2	5	n. def.	n. def.	n. def.	0	25.3087	25.6866	25.7878	n. def.	n. def.	n. def.	25.5943	n. def.		1	1	0	0	0	0	0	0	0	0	0	0	0
E3 ubiquitin-protein ligase BRE1A	Q5VTR2	RNF20	14	n. def.	n. def.	n. def.	0	26.1134	26.2808	26.2029	n. def.	n. def.	n. def.	26.199	n. def.		1	0	0	0	0	0	0	0	0	0	0	0	0
E3 ubiquitin-protein ligase BRE1B	O75150	RNF40	16	0.455191	-1.13546	0.0423589	1.37305	26.3644	26.8622	27.3205	25.3059	26.224	25.6108	26.849	25.7136	+	0	0	0	0	0	1	0	0	0	0	0	0	0
E3 ubiquitin-protein ligase CBL	P22681	CBL	7	n. def.	n. def.	n. def.	0	24.6291	24.6999	24.8046	n. def.	n. def.	n. def.	24.7112	n. def.		0	1	0	0	0	0	0	0	0	0	0	0	0
E3 ubiquitin-protein ligase CHIP	Q9UNE7	STUB1	8	n. def.	n. def.	n. def.	0	27.7568	27.9301	27.7514	n. def.	n. def.	n. def.	27.8128	n. def.		1	1	0	0	0	0	0	0	0	0	0	0	0
E3 ubiquitin-protein ligase HECTD1	Q9ULT8	HECTD1	35	0.589089	-0.763442	0.182801	0.738021	28.5773	27.9658	27.0702	27.0509	27.4492	26.8229	27.8711	27.1076		1	1	0	0	0	0	0	0	0	0	0	0	0
E3 ubiquitin-protein ligase HERC2	O95714	HERC2	6	n. def.	n. def.	n. def.	0	24.2265	23.597	23.7928	n. def.	n. def.	n. def.	23.8721	n. def.		0	0	1	1	0	0	0	0	0	0	0	0	1
E3 ubiquitin-protein ligase HUWE1	Q7Z6Z7	HUWE1	66	0.611648	-0.709227	0.381896	0.418055	29.124	28.5186	28.8729	28.0159	29.396	26.976	28.8385	28.1293		1	0	0	0	0	0	0	0	0	0	0	0	0
E3 ubiquitin-protein ligase Itchy homolog	Q96J02	ITCH	14	n. def.	n. def.	n. def.	0	26.4448	26.4077	26.4224	n. def.	n. def.	n. def.	26.425	n. def.		1	1	0	0	0	0	0	0	0	0	0	0	0
E3 ubiquitin-protein ligase listerin	O94822	LTN1	18	n. def.	n. def.	n. def.	0	27.0055	26.8388	26.8774	n. def.	n. def.	n. def.	26.9072	n. def.		1	1	0	0	0	0	0	0	0	0	0	0	0
E3 ubiquitin-protein ligase MARCH5	Q9NX47	MARCH5	5	2.26559	1.17988	n. def.	0	24.1272	n. def.	24.0304	n. def.	n. def.	25.2587	24.0788	25.2587		0	1	0	0	0	0	0	0	0	0	0	0	0
E3 ubiquitin-protein ligase Midline-1	O15344	MID1	8	3.91138	1.96768	0.00071713	3.1444	23.1601	23.8238	23.5658	25.4007	25.6469	25.4052	23.5166	25.4842	+	1	0	1	0	0	0	0	0	0	0	0	0	1
E3 ubiquitin-protein ligase MYCBP2	O75592	MYCBP2	16	0.786412	-0.346643	n. def.	0	25.9605	25.2334	25.1731	n. def.	n. def.	25.109	25.4557	25.109		1	1	0	0	0	0	0	0	0	0	0	0	0
E3 ubiquitin-protein ligase RBBP6	Q7Z6E9	RBBP6	2	n. def.	n. def.	n. def.	0	22.5019	22.5082	22.4869	n. def.	n. def.	n. def.	22.499	n. def.		0	0	0	0	0	1	0	0	0	0	0	0	0
E3 ubiquitin-protein ligase RING1	Q06587	RING1	4	3.97371	1.99049	n. def.	0	23.0875	23.6754	n. def.	25.372	n. def.	n. def.	23.3815	25.372		0	0	0	0	0	1	0	0	0	0	0	0	0
E3 ubiquitin-protein ligase RING2	Q99496	RNF2	4	n. def.	n. def.	n. def.	0	26.0559	26.3722	26.253	n. def.	n. def.	n. def.	26.227	n. def.		0	0	0	0	0	1	0	0	0	0	0	0	0
E3 ubiquitin-protein ligase RNF114	Q9Y508	RNF114	6	n. def.	n. def.	n. def.	0	24.6699	24.6035	24.3755	n. def.	n. def.	n. def.	24.5496	n. def.		0	0	1	1	0	0	0	0	0	0	0	1	0
E3 ubiquitin-protein ligase RNF138	Q8WVD3	RNF138	4	n. def.	n. def.	n. def.	0	25.6675	25.5581	25.4499	n. def.	n. def.	n. def.	25.5585	n. def.		0	0	1	0	0	0	0	0	0	0	1	0	0
E3 ubiquitin-protein ligase RNF220	Q5VTB9	RNF220	3	n. def.	n. def.	n. def.	0	24.4153	24.3708	24.6761	n. def.	n. def.	n. def.	24.4874	n. def.		1	1	0	0	0	0	0	0	0	0	0	0	0
E3 ubiquitin-protein ligase TRIM33	Q9UPN9	TRIM33	11	1.13243	0.179417	0.166863	0.777639	26.0198	25.9038	26.1441	26.1462	26.2577	n. def.	26.0226	26.202		0	0	0	0	0	1	0	0	0	0	0	0	0
E3 ubiquitin-protein ligase TRIP12	Q14669	TRIP12	27	0.354548	-1.49595	0.0419604	1.37716	27.7387	27.6437	27.5483	25.234	26.9736	26.2352	27.6435	26.1476	+	1	0	0	0	0	0	0	0	0	0	0	0	0
E3 ubiquitin-protein ligase UBR1	Q8IWV7	UBR1	4	n. def.	n. def.	n. def.	0	23.9725	24.0302	24.0772	n. def.	n. def.	n. def.	24.0266	n. def.		0	0	0	1	0	0	0	0	0	0	0	0	0
E3 ubiquitin-protein ligase UBR2	Q8IWV8	UBR2	6	n. def.	n. def.	n. def.	0	23.5498	23.7241	23.4586	n. def.	n. def.	n. def.	23.5775	n. def.		0	0	0	0	0	1	0	0	0	0	0	0	0
E3 ubiquitin-protein ligase UBR4	Q5T4S7	UBR4	48	0.871954	-0.197676	0.76184	0.118136	27.7852	27.366	27.4262	27.5083	28.2567	26.2193	27.5258	27.3281		0	1	0	0	0	0	0	0	0	0	0	0	0
E3 ubiquitin-protein ligase UBR5	O95071	UBR5	21	0.43666	-1.19542	0.00835352	2.07813	26.8547	26.4399	26.4612	25.4124	25.7356	25.0215	26.5853	25.3898	+	0	1	0	0	0	0	0	0	0	0	0	0	0
E3 ubiquitin-protein ligase UHRF1	Q96T88	UHRF1	11	0.893247	-0.162869	0.659825	0.180571	26.064	26.0928	25.4845	25.4281	26.0071	n. def.	25.8804	25.7176		0	0	0	0	0	1	0	0	0	0	0	0	0
E3 ubiquitin/ISG15 ligase TRIM25	Q14258	TRIM25	8	0.871939	-0.197701	n. def.	0	25.525	25.4149	25.7359	n. def.	n. def.	25.3609	25.5586	25.3609		1	0	0	0	0	0	0	0	0	0	0	0	0
E3 UFM1-protein ligase 1	O94874	UFL1	8	n. def.	n. def.	n. def.	0	25.1639	24.9093	24.764	n. def.	n. def.	n. def.	24.9457	n. def.		0	0	0	0	0	1	0	0	0	0	0	0	0
Early endosome antigen 1	Q15075	EEA1	9	n. def.	n. def.	n. def.	0	25.0491	25.3746	25.2231	n. def.	n. def.	n. def.	25.2156	n. def.		0	0	1	0	0	0	0	0	0	0	0	0	1
Echinoderm microtubule-associated protein-like 4	Q9HC35	EML4	19	0.501347	-0.99612	0.0195891	1.70799	27.6623	28.1204	27.6662	26.9465	26.6939	n. def.	27.8163	26.8202	+	1	0	0	0	0	0	0	0	0	0	0	0	0
Ectonucleotide pyrophosphatase/phosphodiesterase family member 1;Alkaline phosphodiesterase I;Nucleotide pyrophosphatase	P22413	ENPP1	7	1.1298	0.176067	n. def.	0	25.1312	25.3554	25.4326	n. def.	n. def.	25.4825	25.3064	25.4825		1	0	0	0	0	0	0	0	0	0	0	0	0
EF-hand domain-containing protein D2	Q96C19	EFHD2	6	n. def.	n. def.	n. def.	0	25.3082	25.555	25.4999	n. def.	n. def.	n. def.	25.4544	n. def.		1	0	1	0	0	0	0	0	0	0	0	0	1
EH domain-containing protein 1;EH domain-containing protein 3	Q9H4M9;Q9NZN3	EHD1;EHD3	6	n. def.	n. def.	n. def.	0	24.4382	24.2792	24.3191	n. def.	n. def.	n. def.	24.3455	n. def.		0	1	0	0	0	0	0	0	0	0	0	0	0
EH domain-containing protein 4	Q9H223	EHD4	9	0.536366	-0.898712	0.0643723	1.1913	26.0982	25.2959	25.6811	24.6656	n. def.	24.9204	25.6917	24.793	+	1	1	0	0	0	0	0	0	0	0	0	0	0
EKC/KEOPS complex subunit LAGE3	Q14657	LAGE3	2	n. def.	n. def.	n. def.	0	23.0113	23.6329	23.5529	n. def.	n. def.	n. def.	23.399	n. def.		0	0	0	0	0	1	0	0	0	0	0	0	0
ELAV-like protein 1	Q15717	ELAVL1	19	0.959337	-0.0598901	0.754107	0.122567	30.1246	30.4582	30.3488	30.1168	30.0868	30.5483	30.3105	30.2506		1	0	0	1	0	0	0	0	0	0	0	0	0
ELAV-like protein 2	Q12926	ELAVL2	2	n. def.	n. def.	n. def.	0	24.5942	23.7601	24.2021	n. def.	n. def.	n. def.	24.1855	n. def.		1	1	0	0	0	0	0	0	0	0	0	0	0
Electron transfer flavoprotein subunit alpha, mitochondrial	P13804	ETFA	17	0.482832	-1.05041	0.110677	0.955941	29.3511	29.2656	29.298	27.3322	28.3233	29.1079	29.3049	28.2545		0	0	1	1	0	0	0	0	0	0	0	0	1
Electron transfer flavoprotein subunit beta	P38117	ETFB	17	0.414036	-1.27217	0.0872845	1.05906	29.8316	29.7222	30.0765	27.535	28.8843	29.3944	29.8768	28.6046	+	1	1	0	0	0	0	0	0	0	0	0	0	0
Electron transfer flavoprotein-ubiquinone oxidoreductase, mitochondrial	Q16134	ETFDH	4	n. def.	n. def.	n. def.	0	24.4142	24.3169	23.8758	n. def.	n. def.	n. def.	24.2023	n. def.		0	0	0	1	0	0	0	0	0	0	0	0	0
ELMO domain-containing protein 2	Q8IZ81	ELMOD2	5	n. def.	n. def.	n. def.	0	26.0444	26.1548	26.5604	n. def.	n. def.	n. def.	26.2532	n. def.		0	0	0	0	0	1	0	0	0	0	0	0	0
Elongation factor 1-alpha 1;Putative elongation factor 1-alpha-like 3	P68104;Q5VTE0	EEF1A1;EEF1A1P5	20	0.513133	-0.962594	0.00846522	2.07236	32.5227	32.4183	32.1704	31.5234	31.0736	31.6265	32.3704	31.4078	+	1	1	0	0	0	0	0	0	0	0	0	0	0
Elongation factor 1-alpha 2	Q05639	EEF1A2	6	n. def.	n. def.	n. def.	0	27.6497	27.476	27.3712	n. def.	n. def.	n. def.	27.4989	n. def.		0	0	0	0	0	1	0	0	0	0	0	0	0
Elongation factor 1-beta	P24534	EEF1B2	5	0.803155	-0.31625	0.25706	0.589966	28.1727	27.7826	28.1695	27.5202	n. def.	27.9304	28.0416	27.7253		1	0	0	0	0	0	0	0	0	0	0	0	0
Elongation factor 1-delta	P29692	EEF1D	12	0.64533	-0.63189	0.0635692	1.19675	28.9333	29.0671	29.1476	28.592	27.9426	28.7177	29.0493	28.4174		0	0	1	0	0	0	0	0	0	0	0	0	1
Elongation factor 1-gamma	P26641	EEF1G	32	1.02797	0.0397924	0.81154	0.0906898	32.1489	32.4036	32.2328	32.55	32.0768	32.2779	32.2618	32.3016		1	0	1	0	0	0	0	0	0	0	0	0	1
Elongation factor 2	P13639	EEF2	69	0.829531	-0.269633	0.462367	0.335013	34.4592	34.2132	34.1431	33.3663	34.3147	34.3255	34.2718	34.0022		1	1	0	0	0	0	0	0	0	0	0	0	0
Elongation factor G, mitochondrial	Q96RP9	GFM1	11	0.678671	-0.559215	0.144226	0.840957	26.7058	26.6909	26.599	25.7285	n. def.	26.4836	26.6652	26.106		0	1	0	0	0	0	0	0	0	0	0	0	0
Elongation factor Ts, mitochondrial	P43897	TSFM	16	0.349226	-1.51777	0.0681129	1.16677	28.4726	28.1583	27.889	n. def.	25.9882	27.3228	28.1733	26.6555	+	0	0	1	0	0	0	0	0	0	0	0	1	0
Elongation factor Tu GTP-binding domain-containing protein 1	Q7Z2Z2	EFTUD1	10	n. def.	n. def.	n. def.	0	25.8647	25.898	25.6767	n. def.	n. def.	n. def.	25.8131	n. def.		0	0	0	0	0	1	0	0	0	0	0	0	0
Elongation factor Tu, mitochondrial	P49411	TUFM	27	0.842344	-0.247518	0.118897	0.92483	30.446	30.7777	30.5893	30.4936	30.2163	30.3606	30.6043	30.3568		1	1	0	0	0	0	0	0	0	0	0	0	0
Elongation of very long chain fatty acids protein 5;Elongation of very long chain fatty acids protein 2	Q9NYP7;Q9NXB9	ELOVL5;ELOVL2	2	n. def.	n. def.	n. def.	0	24.9569	23.5503	23.5621	n. def.	n. def.	n. def.	24.0231	n. def.		0	0	0	0	0	1	0	0	0	0	0	0	0
Elongator complex protein 1	O95163	IKBKAP	27	0.283892	-1.81659	0.0198905	1.70135	27.757	27.9422	28.5684	25.5114	26.3578	26.9487	28.0892	26.2726	+	1	0	0	0	0	0	0	0	0	0	0	0	0
Elongator complex protein 2	Q6IA86	ELP2	16	0.507635	-0.978135	0.126403	0.898242	26.7838	27.3245	27.091	25.1234	26.616	26.5255	27.0665	26.0883		0	1	0	0	0	0	0	0	0	0	0	0	0
Elongator complex protein 3	Q9H9T3	ELP3	7	1.1984	0.261115	n. def.	0	24.7576	24.3606	24.3761	n. def.	n. def.	24.7592	24.4981	24.7592		0	0	0	0	0	1	0	0	0	0	0	0	0
Elongator complex protein 5	Q8TE02	ELP5	2	n. def.	n. def.	n. def.	0	22.8311	22.6288	22.7353	n. def.	n. def.	n. def.	22.7317	n. def.		1	1	0	0	0	0	0	0	0	0	0	0	0
Elongator complex protein 6	Q0PNE2	ELP6	5	1.22427	0.291926	n. def.	0	24.8784	25.1952	25.1102	n. def.	n. def.	25.3532	25.0613	25.3532		0	0	0	0	0	1	0	0	0	0	0	0	0
Embryonic stem cell-specific 5-hydroxymethylcytosine-binding protein	Q96FZ2	HMCES	9	0.365167	-1.45337	0.0201006	1.69679	26.6421	26.4724	26.2577	25.4032	25.3487	24.2603	26.4574	25.004	+	0	0	1	0	0	0	0	0	0	0	0	1	0
Emerin	P50402	EMD	13	0.98659	-0.0194772	0.969329	0.0135286	29.1458	29.2403	29.3109	29.5834	28.2724	29.7827	29.2323	29.2128		0	1	0	0	0	0	0	0	0	0	0	0	0
Endonuclease III-like protein 1	P78549	NTHL1	2	n. def.	n. def.	n. def.	0	23.4004	23.4565	23.6033	n. def.	n. def.	n. def.	23.4867	n. def.		1	0	1	0	0	0	0	0	0	0	0	0	1
Endophilin-A2;Endophilin-A1	Q99961;Q99962	SH3GL1;SH3GL2	2	n. def.	n. def.	n. def.	0	23.3389	24.4592	23.3429	n. def.	n. def.	n. def.	23.7137	n. def.		1	0	0	0	0	0	0	0	0	0	0	0	0
Endophilin-B1	Q9Y371	SH3GLB1	6	n. def.	n. def.	n. def.	0	24.9155	25.5585	25.341	n. def.	n. def.	n. def.	25.2717	n. def.		1	1	0	0	0	0	0	0	0	0	0	0	0
Endoplasmic reticulum metallopeptidase 1	Q7Z2K6	ERMP1	10	n. def.	n. def.	n. def.	0	25.2659	26.2941	25.8626	n. def.	n. def.	n. def.	25.8075	n. def.		0	0	1	0	0	0	0	0	0	0	0	0	1
Endoplasmic reticulum resident protein 29	P30040	ERP29	13	0.550659	-0.860768	n. def.	0	28.9002	28.9257	29.3524	n. def.	n. def.	28.1986	29.0594	28.1986		1	0	1	0	0	0	0	0	0	0	0	0	1
Endoplasmic reticulum resident protein 44	Q9BS26	ERP44	12	0.332529	-1.58845	0.0955234	1.01989	27.3756	27.5433	26.8212	26.4357	24.2659	26.2732	27.2467	25.6582	+	1	0	0	0	0	0	0	0	0	0	0	0	0
Endoplasmic reticulum-Golgi intermediate compartment protein 1	Q969X5	ERGIC1	9	0.817966	-0.289888	n. def.	0	26.8379	26.8674	26.7505	n. def.	n. def.	26.5287	26.8186	26.5287		1	1	0	0	0	0	0	0	0	0	0	0	0
Endoplasmin	P14625	HSP90B1	46	0.276062	-1.85694	0.0129395	1.88808	32.145	32.0764	31.6094	29.4064	30.7943	30.0593	31.9436	30.0867	+	0	0	1	0	0	0	0	0	0	0	0	1	0
Endoribonuclease Dicer	Q9UPY3	DICER1	20	0.129784	-2.94582	n. def.	0	26.816	26.6885	26.5252	n. def.	n. def.	23.7308	26.6766	23.7308		1	0	0	1	0	0	0	0	0	0	0	0	0
Endothelial protein C receptor	Q9UNN8	PROCR	4	1.59278	0.671544	0.112016	0.95072	26.5381	26.113	26.6262	27.3939	n. def.	26.8007	26.4257	27.0973		0	0	0	0	0	1	0	0	0	0	0	0	0
Endothelin-converting enzyme 1	P42892	ECE1	8	0.877629	-0.188316	0.253019	0.596848	26.8446	27.0473	26.6914	26.6863	26.6592	n. def.	26.8611	26.6728		1	1	0	0	0	0	0	0	0	0	0	0	0
Enhancer of mRNA-decapping protein 3	Q96F86	EDC3	13	1.4915	0.576768	0.163598	0.786221	25.434	26.2163	26.0128	26.5776	n. def.	26.3514	25.8877	26.4645		0	0	1	0	0	0	0	0	0	0	0	1	0
Enhancer of mRNA-decapping protein 4	Q6P2E9	EDC4	28	1.03359	0.0476665	0.930337	0.0313595	28.2716	28.4669	28.3894	28.7189	29.1199	27.4321	28.3759	28.4236		0	1	1	0	0	0	0	0	0	0	0	1	0
Enhancer of rudimentary homolog	P84090	ERH	3	0.23041	-2.11773	n. def.	0	26.1777	27.5272	26.2437	n. def.	24.5318	n. def.	26.6496	24.5318		0	0	0	0	0	1	0	0	0	0	0	0	0
Enolase-phosphatase E1	Q9UHY7	ENOPH1	4	n. def.	n. def.	n. def.	0	25.2591	25.1889	25.1877	n. def.	n. def.	n. def.	25.2119	n. def.		0	1	0	0	0	0	0	0	0	0	0	0	0
Enoyl-CoA delta isomerase 1, mitochondrial	P42126	ECI1	11	0.73117	-0.451722	0.000141627	3.84885	28.7152	28.7612	28.6546	28.2599	28.2452	28.2707	28.7103	28.2586	+	0	0	1	1	0	0	0	0	0	0	0	1	0
Enoyl-CoA delta isomerase 2, mitochondrial	O75521	ECI2	10	n. def.	n. def.	n. def.	0	27.1985	27.3873	27.2829	n. def.	n. def.	n. def.	27.2896	n. def.		1	1	0	0	0	0	0	0	0	0	0	0	0
Enoyl-CoA hydratase, mitochondrial	P30084	ECHS1	12	0.220705	-2.17981	0.00134155	2.87239	29.593	29.6337	29.5471	26.9455	27.4004	27.8885	29.5913	27.4115	+	0	0	1	0	0	0	0	1	0	0	0	0	0
Ephrin type-A receptor 2	P29317	EPHA2	11	4.0121	2.00436	0.001874	2.72723	25.8102	25.7144	25.7011	28.2022	27.7768	27.2598	25.7419	27.7463	+	0	1	0	0	0	0	0	0	0	0	0	0	0
Ephrin type-A receptor 4	P54764	EPHA4	3	n. def.	n. def.	n. def.	0	24.7329	24.8297	24.1628	n. def.	n. def.	n. def.	24.5751	n. def.		0	0	0	0	0	1	0	0	0	0	0	0	0
Ephrin type-A receptor 7	Q15375	EPHA7	8	1.02788	0.0396684	n. def.	0	25.6528	25.8202	25.8683	n. def.	n. def.	25.8201	25.7804	25.8201		1	1	0	0	0	0	0	0	0	0	0	0	0
Ephrin type-B receptor 2	P29323	EPHB2	9	1.47835	0.563985	0.189115	0.723274	25.1885	25.7634	25.7	25.5009	26.4127	26.4303	25.5506	26.1146		0	0	1	1	0	0	0	0	0	0	0	0	1
Ephrin type-B receptor 4	P54760	EPHB4	7	3.02505	1.59696	n. def.	0	24.1979	24.3915	23.931	n. def.	25.7704	n. def.	24.1735	25.7704		0	0	1	0	0	0	0	0	0	0	0	1	0
Ephrin-A5	P52803	EFNA5	3	2.06243	1.04434	n. def.	0	24.4646	23.434	24.5252	n. def.	n. def.	25.1856	24.1413	25.1856		0	0	0	0	0	1	0	0	0	0	0	0	0
Ephrin-B1	P98172	EFNB1	3	1.85915	0.894646	n. def.	0	24.0224	24.1765	24.0125	24.9651	n. def.	n. def.	24.0705	24.9651		0	1	0	0	0	0	0	0	0	0	0	0	0
Epidermal growth factor receptor	P00533	EGFR	4	2.03406	1.02436	0.0142573	1.84596	23.7344	23.4848	24.2591	24.8312	24.6979	25.0222	23.8261	24.8505	+	0	0	0	0	0	1	0	0	0	0	0	0	0
Epidermal growth factor receptor substrate 15	P42566	EPS15	7	n. def.	n. def.	n. def.	0	23.5577	23.3559	24.2449	n. def.	n. def.	n. def.	23.7195	n. def.		1	1	0	0	0	0	0	0	0	0	0	0	0
Epidermal growth factor receptor substrate 15-like 1	Q9UBC2	EPS15L1	6	0.927434	-0.108684	0.22171	0.654215	24.241	24.2841	24.3251	24.0897	24.2597	n. def.	24.2834	24.1747		0	1	1	0	0	0	0	0	0	0	0	0	1
Epimerase family protein SDR39U1	Q9NRG7	SDR39U1	2	0.840894	-0.250004	n. def.	0	25.608	25.2455	25.3823	n. def.	n. def.	25.1619	25.4119	25.1619		1	1	0	0	0	0	0	0	0	0	0	0	0
Epiplakin	P58107	EPPK1	3	n. def.	n. def.	n. def.	0	24.0263	23.4131	24.2066	n. def.	n. def.	n. def.	23.882	n. def.		0	1	0	0	0	0	0	0	0	0	0	0	0
Epoxide hydrolase 1	P07099	EPHX1	18	0.61578	-0.699514	0.0981199	1.00824	27.9196	28.1249	27.6866	26.882	n. def.	27.5397	27.9104	27.2109		0	1	0	0	0	0	0	0	0	0	0	0	0
Equilibrative nucleoside transporter 1	Q99808	SLC29A1	8	1.15989	0.213986	0.658387	0.181519	26.4763	26.7037	26.5313	27.3578	27.0839	25.9115	26.5704	26.7844		1	1	0	0	0	0	0	0	0	0	0	0	0
ER membrane protein complex subunit 1	Q8N766	EMC1	25	0.1909	-2.38911	0.00464748	2.33278	28.8462	28.8519	29.0456	25.7014	26.8856	26.9893	28.9146	26.5255	+	0	0	1	0	0	0	0	1	0	0	0	0	0
ER membrane protein complex subunit 2	Q15006	EMC2	7	0.874158	-0.194033	n. def.	0	27.4852	27.7562	27.6265	n. def.	n. def.	27.4286	27.6227	27.4286		1	0	0	0	0	0	0	0	0	0	0	0	0
ER membrane protein complex subunit 3	Q9P0I2	EMC3	3	n. def.	n. def.	n. def.	0	25.2971	25.1021	25.3615	n. def.	n. def.	n. def.	25.2536	n. def.		0	0	1	0	0	0	0	0	0	0	0	1	0
Erlin-1	O75477	ERLIN1	4	n. def.	n. def.	n. def.	0	25.202	25.2926	25.3153	n. def.	n. def.	n. def.	25.27	n. def.		0	0	0	0	0	1	0	0	0	0	0	0	0
Erlin-2	O94905	ERLIN2	8	0.662367	-0.594298	0.0218744	1.66006	26.8249	26.4675	26.6816	26.0391	n. def.	26.0884	26.658	26.0637	+	0	0	0	0	0	1	0	0	0	0	0	0	0
ERO1-like protein alpha	Q96HE7	ERO1L	15	0.464572	-1.10603	0.0203824	1.69074	27.396	27.6187	26.9916	26.6734	25.8828	26.132	27.3354	26.2294	+	1	1	0	0	0	0	0	0	0	0	0	0	0
Erythrocyte band 7 integral membrane protein	P27105	STOM	5	1.37607	0.460551	n. def.	0	25.4936	25.6073	25.4816	n. def.	n. def.	25.988	25.5275	25.988		0	0	0	1	0	0	0	0	0	0	0	0	0
Erythroid differentiation-related factor 1	Q3B7T1	EDRF1	4	n. def.	n. def.	n. def.	0	23.7968	23.6561	23.6031	n. def.	n. def.	n. def.	23.6853	n. def.		0	1	1	0	0	0	0	0	0	0	0	0	1
ES1 protein homolog, mitochondrial	P30042	C21orf33	8	0.515941	-0.954721	0.202967	0.692574	27.8067	26.568	26.4605	25.7397	n. def.	26.241	26.9451	25.9904		1	0	1	0	0	0	0	0	0	0	0	0	1
ESF1 homolog	Q9H501	ESF1	8	n. def.	n. def.	n. def.	0	25.5118	25.2506	25.4657	n. def.	n. def.	n. def.	25.4094	n. def.		0	0	0	0	0	1	0	0	0	0	0	0	0
Ester hydrolase C11orf54	Q9H0W9	C11orf54	2	1.13407	0.181506	n. def.	0	23.7693	24.0328	23.9878	n. def.	n. def.	24.1115	23.93	24.1115		0	0	0	0	0	1	0	0	0	0	0	0	0
Estradiol 17-beta-dehydrogenase 11	Q8NBQ5	HSD17B11	10	0.696274	-0.522272	n. def.	0	26.8447	27.0966	27.1562	n. def.	n. def.	26.5102	27.0325	26.5102		0	0	0	0	0	1	0	0	0	0	0	0	0
Ethanolaminephosphotransferase 1	Q9C0D9	EPT1	2	n. def.	n. def.	n. def.	0	25.8249	25.8998	25.9411	n. def.	n. def.	n. def.	25.8886	n. def.		1	1	0	0	0	0	0	0	0	0	0	0	0
Ethylmalonyl-CoA decarboxylase	Q9NTX5	ECHDC1	5	n. def.	n. def.	n. def.	0	25.8449	25.7574	25.7107	n. def.	n. def.	n. def.	25.771	n. def.		0	1	0	0	0	0	0	0	0	0	0	0	0
Etoposide-induced protein 2.4 homolog	O14681	EI24	5	n. def.	n. def.	n. def.	0	25.1132	24.9641	25.3004	n. def.	n. def.	n. def.	25.1259	n. def.		0	0	1	0	0	0	0	0	0	0	0	1	0
Eukaryotic initiation factor 4A-I	P60842	EIF4A1	16	0.592626	-0.754806	0.0016971	2.77029	30.7506	30.9521	30.8385	30.2555	30.0262	29.9951	30.8471	30.0923	+	1	1	0	0	0	0	0	0	0	0	0	0	0
Eukaryotic initiation factor 4A-II;Eukaryotic initiation factor 4A-II, N-terminally processed	Q14240	EIF4A2	2	n. def.	n. def.	n. def.	0	25.5474	25.4203	25.1713	n. def.	n. def.	n. def.	25.3797	n. def.		1	0	0	1	0	0	0	0	0	0	0	0	0
Eukaryotic initiation factor 4A-III;Eukaryotic initiation factor 4A-III, N-terminally processed	P38919	EIF4A3	23	1.26562	0.339844	0.0481772	1.31716	29.2331	29.3834	29.5293	29.8832	29.593	29.689	29.3819	29.7218		0	0	1	1	0	0	0	0	0	0	0	1	0
Eukaryotic peptide chain release factor GTP-binding subunit ERF3A	P15170	GSPT1	10	1.34283	0.425275	0.119893	0.921208	26.9258	27.3416	27.2976	27.7469	n. def.	27.4803	27.1884	27.6136		0	0	0	0	0	1	0	0	0	0	0	0	0
Eukaryotic peptide chain release factor subunit 1	P62495	ETF1	15	0.900506	-0.151193	0.609195	0.215243	28.1203	28.1666	27.4245	27.4972	27.9236	27.837	27.9038	27.7526		0	0	1	0	0	0	0	0	0	0	0	0	1
Eukaryotic translation initiation factor 2 subunit 1	P05198	EIF2S1	25	0.858502	-0.220107	0.465795	0.331806	29.9461	29.8265	29.9053	29.9028	29.1323	29.9824	29.8926	29.6725		0	0	0	0	0	1	0	0	0	0	0	0	0
Eukaryotic translation initiation factor 2 subunit 2	P20042	EIF2S2	14	1.09249	0.127618	n. def.	0	26.2904	26.7415	26.6901	26.7016	n. def.	n. def.	26.574	26.7016		1	0	0	0	0	0	0	0	0	0	0	0	0
Eukaryotic translation initiation factor 2 subunit 3;Putative eukaryotic translation initiation factor 2 subunit 3-like protein	P41091;Q2VIR3	EIF2S3;EIF2S3L	24	0.860828	-0.216202	0.369039	0.432928	29.8468	30.0362	29.8676	30.0859	29.3855	29.6305	29.9169	29.7007		0	1	0	0	0	0	0	0	0	0	0	0	0
Eukaryotic translation initiation factor 2A;Eukaryotic translation initiation factor 2A, N-terminally processed	Q9BY44	EIF2A	21	0.306193	-1.70749	0.0505257	1.29649	27.5922	27.958	27.5883	26.5749	24.7961	26.6451	27.7128	26.0054	+	0	0	0	1	0	0	0	0	0	0	0	0	0
Eukaryotic translation initiation factor 2D	P41214	EIF2D	7	1.20022	0.263298	n. def.	0	24.3246	24.685	n. def.	n. def.	n. def.	24.7681	24.5048	24.7681		0	0	0	0	0	1	0	0	0	0	0	0	0
Eukaryotic translation initiation factor 3 subunit A	Q14152	EIF3A	60	0.367951	-1.44242	0.183897	0.735426	30.0688	30.2083	30.0784	29.541	29.6066	26.8806	30.1185	28.6761		0	0	1	1	0	0	0	0	0	0	0	0	1
Eukaryotic translation initiation factor 3 subunit B	P55884	EIF3B	33	0.379846	-1.39651	0.0828484	1.08172	30.0532	30.192	30.3051	29.2996	29.4751	27.5861	30.1834	28.7869	+	1	0	0	0	0	0	0	0	0	0	0	0	0
Eukaryotic translation initiation factor 3 subunit C;Eukaryotic translation initiation factor 3 subunit C-like protein	Q99613;B5ME19	EIF3C;EIF3CL	31	0.444661	-1.16922	0.00942009	2.02594	30.0181	29.9091	29.7841	28.3819	29.1936	28.6282	29.9038	28.7346	+	0	0	1	1	0	0	0	0	0	0	0	0	1
Eukaryotic translation initiation factor 3 subunit D	O15371	EIF3D	21	1.16226	0.216938	0.179742	0.745349	29.0939	29.1347	29.0499	29.5724	29.1743	29.1826	29.0928	29.3098		0	0	1	0	0	0	0	0	0	0	0	0	1
Eukaryotic translation initiation factor 3 subunit E	P60228	EIF3E	23	0.874517	-0.193441	0.102041	0.991225	28.2754	28.4044	28.4451	28.3321	28.1224	28.0901	28.375	28.1816		0	0	0	0	0	1	0	0	0	0	0	0	0
Eukaryotic translation initiation factor 3 subunit F	O00303	EIF3F	13	1.21485	0.280776	0.122602	0.911503	27.9177	27.8173	27.917	28.3627	28.237	27.8946	27.884	28.1648		0	0	0	0	0	1	0	0	0	0	0	0	0
Eukaryotic translation initiation factor 3 subunit G	O75821	EIF3G	16	0.97969	-0.0296033	0.864144	0.063414	27.87	28.3183	27.8096	27.9209	27.9909	27.9973	27.9993	27.9697		1	0	0	0	0	0	0	0	0	0	0	0	0
Eukaryotic translation initiation factor 3 subunit H	O15372	EIF3H	18	0.396313	-1.33529	0.0843703	1.07381	28.5731	28.0117	28.125	27.6106	25.7987	27.2947	28.2366	26.9013	+	1	0	0	0	0	0	0	0	0	0	0	0	0
Eukaryotic translation initiation factor 3 subunit I	Q13347	EIF3I	22	0.774293	-0.369048	0.495253	0.305173	30.1655	30.1739	30.0522	30.3655	28.7893	30.1298	30.1305	29.7615		0	1	0	0	0	0	0	0	0	0	0	0	0
Eukaryotic translation initiation factor 3 subunit J	O75822	EIF3J	6	0.587392	-0.767604	n. def.	0	26.3331	26.6573	26.6777	n. def.	n. def.	25.7885	26.5561	25.7885		0	0	0	0	0	1	0	0	0	0	0	0	0
Eukaryotic translation initiation factor 3 subunit K	Q9UBQ5	EIF3K	4	3.71645	1.89393	n. def.	0	n. def.	n. def.	25.0698	26.8729	26.7907	27.2278	25.0698	26.9638		0	0	1	0	0	0	0	0	0	0	0	1	0
Eukaryotic translation initiation factor 3 subunit L	Q9Y262	EIF3L	27	0.351359	-1.50898	0.0446204	1.35047	29.021	29.2702	29.3216	28.255	26.6686	28.1624	29.2043	27.6953	+	1	0	1	0	0	0	0	0	0	0	0	0	1
Eukaryotic translation initiation factor 3 subunit M	Q7L2H7	EIF3M	18	0.268232	-1.89845	0.0325134	1.48794	28.4644	28.9497	29.6422	27.7593	26.1755	27.4262	29.0188	27.1203	+	0	0	0	0	0	1	0	0	0	0	0	0	0
Eukaryotic translation initiation factor 4 gamma 1	Q04637	EIF4G1	56	0.492197	-1.02269	0.0464242	1.33326	31.3644	31.2961	31.079	30.3379	30.7622	29.5714	31.2465	30.2238	+	1	1	0	0	0	0	0	0	0	0	0	0	0
Eukaryotic translation initiation factor 4 gamma 2	P78344	EIF4G2	21	1.04933	0.0694618	0.600624	0.221397	27.8183	27.7253	27.5786	27.7117	27.6447	27.9742	27.7074	27.7768		1	0	0	0	0	0	0	0	0	0	0	0	0
Eukaryotic translation initiation factor 4 gamma 3	O43432	EIF4G3	14	0.265669	-1.9123	0.000288218	3.54028	27.2384	26.9372	26.9795	25.2136	24.8852	25.3193	27.0517	25.1394	+	0	0	0	0	1	0	0	0	0	0	0	0	0
Eukaryotic translation initiation factor 4B	P23588	EIF4B	7	n. def.	n. def.	n. def.	0	25.1426	25.6691	25.6427	n. def.	n. def.	n. def.	25.4848	n. def.		0	0	0	1	0	0	0	0	0	0	0	0	0
Eukaryotic translation initiation factor 4E	P06730	EIF4E	7	0.447347	-1.16053	0.019211	1.71645	28.8333	28.3895	28.487	27.165	n. def.	27.6538	28.5699	27.4094	+	1	0	0	0	0	0	0	0	0	0	0	0	0
Eukaryotic translation initiation factor 4E type 2	O60573	EIF4E2	4	0.72444	-0.465062	n. def.	0	24.9682	24.8847	25.1306	n. def.	n. def.	24.5294	24.9945	24.5294		0	0	0	0	0	1	0	0	0	0	0	0	0
Eukaryotic translation initiation factor 4H	Q15056	EIF4H	7	0.800218	-0.321536	0.241517	0.617052	27.7484	27.6433	27.9754	27.4134	27.1294	27.8598	27.789	27.4675		1	0	0	0	0	0	0	0	0	0	0	0	0
Eukaryotic translation initiation factor 5	P55010	EIF5	7	0.525365	-0.928607	0.0124152	1.90605	26.7193	26.6337	26.6651	25.9705	n. def.	25.5177	26.6727	25.7441	+	1	0	0	0	0	0	0	0	0	0	0	0	0
Eukaryotic translation initiation factor 5A-1	P63241	EIF5A	6	0.449849	-1.15249	0.0036407	2.43882	26.9857	26.3715	26.7401	25.571	25.6387	25.4301	26.6991	25.5466	+	1	1	0	0	0	0	0	0	0	0	0	0	0
Eukaryotic translation initiation factor 5B	O60841	EIF5B	23	0.109046	-3.197	0.000333931	3.47634	28.2223	27.7919	27.9233	24.7193	24.845	n. def.	27.9791	24.7821	+	0	0	1	0	0	0	0	1	0	0	0	0	0
Eukaryotic translation initiation factor 6	P56537	EIF6	7	1.19123	0.252448	0.299319	0.523866	27.6693	27.5396	27.218	28.0444	27.4949	27.6449	27.4756	27.7281		0	0	0	0	0	1	0	0	0	0	0	0	0
Excitatory amino acid transporter 1	P43003	SLC1A3	3	n. def.	n. def.	n. def.	0	26.3958	26.4475	25.9345	n. def.	n. def.	n. def.	26.2593	n. def.		0	0	0	1	0	0	0	0	0	0	0	0	0
Exocyst complex component 1	Q9NV70	EXOC1	7	n. def.	n. def.	n. def.	0	25.5148	25.6017	25.4668	n. def.	n. def.	n. def.	25.5278	n. def.		0	1	0	0	0	0	0	0	0	0	0	0	0
Exocyst complex component 2	Q96KP1	EXOC2	10	n. def.	n. def.	n. def.	0	25.6816	25.1874	25.1806	n. def.	n. def.	n. def.	25.3499	n. def.		0	0	1	0	0	0	0	0	0	0	0	1	0
Exocyst complex component 4	Q96A65	EXOC4	19	0.386378	-1.37191	n. def.	0	26.7902	27.4548	26.9148	25.6813	n. def.	n. def.	27.0533	25.6813		1	1	0	0	0	0	0	0	0	0	0	0	0
Exocyst complex component 6	Q8TAG9	EXOC6	3	n. def.	n. def.	n. def.	0	23.2383	23.4419	23.2403	n. def.	n. def.	n. def.	23.3068	n. def.		0	0	0	0	0	1	0	0	0	0	0	0	0
Exocyst complex component 8	Q8IYI6	EXOC8	7	n. def.	n. def.	n. def.	0	25.2731	25.1312	24.8898	n. def.	n. def.	n. def.	25.0981	n. def.		1	1	1	0	0	0	0	0	0	0	0	1	0
Exonuclease 3-5 domain-containing protein 2	Q9NVH0	EXD2	4	n. def.	n. def.	n. def.	0	23.4816	23.3586	23.4933	n. def.	n. def.	n. def.	23.4445	n. def.		0	1	0	0	0	0	0	0	0	0	0	0	0
Exosome complex component CSL4	Q9Y3B2	EXOSC1	2	n. def.	n. def.	n. def.	0	23.3805	23.2935	23.2628	n. def.	n. def.	n. def.	23.3123	n. def.		0	0	0	0	0	1	0	0	0	0	0	0	0
Exosome complex component MTR3	Q5RKV6	EXOSC6	9	1.41154	0.497265	n. def.	0	27.5223	27.7143	27.7484	n. def.	n. def.	28.1589	27.6617	28.1589		0	0	1	0	0	0	0	0	0	0	0	0	1
Exosome complex component RRP4	Q13868	EXOSC2	7	1.37246	0.456762	n. def.	0	27.1062	27.2819	27.5867	n. def.	n. def.	27.7817	27.3249	27.7817		0	1	1	0	0	0	0	0	0	0	0	0	1
Exosome complex component RRP40	Q9NQT5	EXOSC3	10	1.13716	0.185434	0.188343	0.72505	27.1956	27.2577	26.9916	27.3798	n. def.	27.2877	27.1483	27.3338		1	1	0	0	0	0	0	0	0	0	0	0	0
Exosome complex component RRP41	Q9NPD3	EXOSC4	7	0.923861	-0.114253	0.770364	0.113304	27.7024	27.7987	27.6551	27.1743	27.3125	28.3267	27.7188	27.6045		0	1	0	0	0	0	0	0	0	0	0	0	0
Exosome complex component RRP42	Q15024	EXOSC7	12	1.17891	0.23745	n. def.	0	27.2712	27.3758	27.2922	n. def.	n. def.	27.5505	27.3131	27.5505		1	1	0	0	0	0	0	0	0	0	0	0	0
Exosome complex component RRP43	Q96B26	EXOSC8	8	1.83004	0.871878	n. def.	0	26.7382	26.5535	26.5815	n. def.	n. def.	27.4962	26.6244	27.4962		0	0	0	0	0	1	0	0	0	0	0	0	0
Exosome complex component RRP45	Q06265	EXOSC9	5	n. def.	n. def.	n. def.	0	25.2959	24.8594	25.5603	n. def.	n. def.	n. def.	25.2385	n. def.		0	0	1	0	0	0	0	0	0	0	0	1	0
Exosome complex component RRP46	Q9NQT4	EXOSC5	8	1.17938	0.238029	n. def.	0	27.4743	27.5648	27.72	n. def.	n. def.	27.8244	27.5864	27.8244		0	1	1	0	0	0	0	0	0	0	0	1	0
Exosome complex exonuclease RRP44	Q9Y2L1	DIS3	41	0.553712	-0.852793	0.215524	0.666505	29.5181	29.658	29.8567	29.3861	29.407	27.6813	29.6776	28.8248		1	0	0	0	0	0	0	0	0	0	0	0	0
Exosome component 10	Q01780	EXOSC10	26	0.269696	-1.89059	0.0271187	1.56673	28.0826	28.1238	27.3295	25.0766	26.7757	26.0119	27.8453	25.9547	+	0	0	0	0	0	1	0	0	0	0	0	0	0
Exportin-1	O14980	XPO1	43	0.45159	-1.14691	0.0367037	1.43529	30.3699	30.2256	30.4484	29.4572	29.6665	28.4794	30.348	29.2011	+	1	1	0	0	0	0	0	0	0	0	0	0	0
Exportin-2	P55060	CSE1L	51	0.422687	-1.24234	0.0543672	1.26466	31.8976	31.5838	31.2167	29.4959	30.6517	30.8235	31.5661	30.3237	+	1	0	1	0	0	0	0	0	0	0	0	1	0
Exportin-4	Q9C0E2	XPO4	3	n. def.	n. def.	n. def.	0	23.4608	23.6031	24.0042	n. def.	n. def.	n. def.	23.6893	n. def.		0	0	0	0	0	1	0	0	0	0	0	0	0
Exportin-5	Q9HAV4	XPO5	35	0.224173	-2.15732	0.00601519	2.22075	29.0324	28.8104	28.9578	26.0558	27.4393	26.8336	28.9336	26.7762	+	0	0	1	0	0	0	0	1	0	0	0	0	0
Exportin-6	Q96QU8	XPO6	9	n. def.	n. def.	n. def.	0	25.881	25.8764	25.726	n. def.	n. def.	n. def.	25.8278	n. def.		1	0	0	0	0	0	0	0	0	0	0	0	0
Exportin-7	Q9UIA9	XPO7	25	0.143469	-2.80119	0.00673997	2.17134	29.0794	28.5046	27.8006	25.546	26.401	25.0341	28.4615	25.6603	+	0	0	1	0	0	0	0	1	0	0	0	0	0
Exportin-T	O43592	XPOT	24	0.155349	-2.68641	0.0166208	1.77935	28.4591	28.2434	27.8101	24.3448	26.5969	25.5116	28.1708	25.4844	+	0	0	1	0	0	0	0	1	0	0	0	0	0
Extended synaptotagmin-1	Q9BSJ8	ESYT1	30	0.670995	-0.575626	0.129112	0.889034	29.038	28.8471	29.135	27.8688	28.5914	28.833	29.0067	28.4311		0	1	0	0	0	0	0	0	0	0	0	0	0
Extended synaptotagmin-2	A0FGR8	ESYT2	7	1.31649	0.396702	n. def.	0	25.0494	25.075	25.6598	n. def.	25.6581	n. def.	25.2614	25.6581		0	0	0	0	0	1	0	0	0	0	0	0	0
Eyes absent homolog 3	Q99504	EYA3	5	n. def.	n. def.	n. def.	0	23.6541	23.827	23.8835	n. def.	n. def.	n. def.	23.7882	n. def.		0	1	0	0	0	0	0	0	0	0	0	0	0
Ezrin	P15311	EZR	17	0.520318	-0.942535	0.0125995	1.89965	28.3099	28.5753	28.3606	27.4812	27.1164	27.8205	28.4152	27.4727	+	0	1	0	0	0	0	0	0	0	0	0	0	0
F-actin-capping protein subunit alpha-1	P52907	CAPZA1	14	0.45551	-1.13445	0.152678	0.816223	29.8063	29.7641	29.5875	27.7949	n. def.	29.3747	29.7193	28.5848		1	0	1	0	0	0	0	0	0	0	0	0	1
F-actin-capping protein subunit alpha-2	P47755	CAPZA2	8	0.867227	-0.205519	n. def.	0	27.2902	27.3743	27.4703	n. def.	n. def.	27.1727	27.3783	27.1727		1	1	1	0	0	0	0	0	0	0	0	0	1
F-actin-capping protein subunit beta	P47756	CAPZB	17	0.835573	-0.259162	0.189523	0.722337	29.7384	29.9566	30.2098	29.6929	29.5591	29.8753	29.9683	29.7091		1	0	1	0	0	0	0	0	0	0	0	0	1
F-box only protein 22	Q8NEZ5	FBXO22	5	1.27327	0.348533	n. def.	0	25.6666	25.2914	25.5089	25.8375	n. def.	n. def.	25.489	25.8375		0	1	0	0	0	0	0	0	0	0	0	0	0
F-box only protein 7	Q9Y3I1	FBXO7	6	n. def.	n. def.	n. def.	0	24.6933	24.4212	24.3379	n. def.	n. def.	n. def.	24.4842	n. def.		0	1	0	0	0	0	0	0	0	0	0	0	0
FACT complex subunit SPT16	Q9Y5B9	SUPT16H	43	0.571152	-0.808054	0.169728	0.770246	30.4329	30.7276	30.6024	30.0226	30.4544	28.8618	30.5876	29.7796		0	0	0	0	0	1	0	0	0	0	0	0	0
FACT complex subunit SSRP1	Q08945	SSRP1	24	0.484359	-1.04585	0.000613502	3.21218	28.5102	28.4805	28.5569	27.5178	27.2696	27.6226	28.5159	27.47	+	0	0	0	0	0	1	0	0	0	0	0	0	0
FAD synthase;Molybdenum cofactor biosynthesis protein-like region;FAD synthase region	Q8NFF5	FLAD1	5	n. def.	n. def.	n. def.	0	24.443	24.5917	24.4827	n. def.	n. def.	n. def.	24.5058	n. def.		0	1	0	0	0	0	0	0	0	0	0	0	0
Fanconi anemia group D2 protein	Q9BXW9	FANCD2	21	0.23588	-2.08388	0.0102848	1.98781	27.8762	27.0228	27.3684	25.1341	24.8013	26.0804	27.4225	25.3386	+	0	0	1	0	0	0	0	1	0	0	0	0	0
Fanconi anemia group I protein	Q9NVI1	FANCI	36	0.306459	-1.70623	0.003178	2.49785	28.1676	28.0764	28.3785	26.2318	27.009	26.263	28.2075	26.5013	+	1	1	0	0	0	0	0	0	0	0	0	0	0
Far upstream element-binding protein 1	Q96AE4	FUBP1	15	1.02088	0.0298074	0.946576	0.0238447	28.4239	28.387	28.4082	29.1319	27.6873	28.4893	28.4064	28.4362		0	0	1	0	0	0	0	0	0	0	0	1	0
Far upstream element-binding protein 2	Q92945	KHSRP	28	0.686262	-0.54317	0.0634748	1.1974	30.6119	30.9106	30.6865	30.4688	29.8203	30.2904	30.7363	30.1932		0	1	0	0	0	0	0	0	0	0	0	0	0
Far upstream element-binding protein 3	Q96I24	FUBP3	19	1.04687	0.0660845	0.819846	0.0862678	28.0645	28.2134	28.1954	28.7548	27.899	28.0176	28.1578	28.2238		1	1	0	0	0	0	0	0	0	0	0	0	0
Farnesyl pyrophosphate synthase	P14324	FDPS	7	n. def.	n. def.	n. def.	0	27.6509	27.6108	27.4988	n. def.	n. def.	n. def.	27.5868	n. def.		0	0	0	0	0	1	0	0	0	0	0	0	0
FAS-associated death domain protein	Q13158	FADD	4	n. def.	n. def.	n. def.	0	24.0635	24.2503	24.0861	n. def.	n. def.	n. def.	24.1333	n. def.		0	0	0	1	0	0	0	0	0	0	0	0	0
FAS-associated factor 1	Q9UNN5	FAF1	10	1.03019	0.0429039	n. def.	0	25.5242	25.2962	25.2113	n. def.	n. def.	25.3868	25.3439	25.3868		0	1	0	0	0	0	0	0	0	0	0	0	0
FAS-associated factor 2	Q96CS3	FAF2	15	0.368108	-1.4418	0.0377593	1.42298	28.3023	28.167	28.2315	26.8983	25.9298	27.5474	28.2336	26.7918	+	1	1	0	0	0	0	0	0	0	0	0	0	0
Fascin	Q16658	FSCN1	20	0.401798	-1.31546	0.00334404	2.47573	28.2513	28.3274	28.4157	26.6623	27.0129	27.3728	28.3315	27.016	+	1	0	0	0	0	0	0	0	0	0	0	0	0
FAST kinase domain-containing protein 2	Q9NYY8	FASTKD2	5	n. def.	n. def.	n. def.	0	24.3535	24.3633	24.706	n. def.	n. def.	n. def.	24.4743	n. def.		0	0	1	0	0	0	0	0	0	0	0	1	0
FAST kinase domain-containing protein 5	Q7L8L6	FASTKD5	4	n. def.	n. def.	n. def.	0	23.5421	23.2341	23.7202	n. def.	n. def.	n. def.	23.4988	n. def.		0	0	0	1	0	0	0	0	0	0	0	0	0
Fatty acid synthase;[Acyl-carrier-protein] S-acetyltransferase;[Acyl-carrier-protein] S-malonyltransferase;3-oxoacyl-[acyl-carrier-protein] synthase;3-oxoacyl-[acyl-carrier-protein] reductase;3-hydroxyacyl-[acyl-carrier-protein] dehydratase;Enoyl-[acyl-carrier-protein] reductase;Oleoyl-[acyl-carrier-protein] hydrolase	P49327	FASN	124	0.895074	-0.159921	0.509878	0.292534	33.0638	32.967	33.12	32.9463	33.2346	32.4901	33.0503	32.8904		1	0	0	0	0	0	0	0	0	0	0	0	0
Fatty acyl-CoA reductase 1	Q8WVX9	FAR1	9	1.83401	0.875003	0.0228489	1.64113	24.8248	25.0426	25.2215	25.7069	26.3335	25.6735	25.0296	25.9046	+	1	0	0	0	0	0	0	0	0	0	0	0	0
Fermitin family homolog 2	Q96AC1	FERMT2	15	0.652134	-0.61676	0.0753286	1.12304	26.6772	26.8113	26.3553	25.8309	25.7288	26.4339	26.6146	25.9978		0	1	0	0	0	0	0	0	0	0	0	0	0
FH1/FH2 domain-containing protein 1	Q9Y613	FHOD1	10	0.662159	-0.594749	n. def.	0	25.523	25.8387	25.3669	n. def.	n. def.	24.9815	25.5762	24.9815		0	0	0	1	0	0	0	0	0	0	0	0	0
Fibronectin type-III domain-containing protein 3A	Q9Y2H6	FNDC3A	3	1.29586	0.373905	n. def.	0	23.0627	23.1273	23.5747	n. def.	n. def.	23.6288	23.2549	23.6288		0	1	0	0	0	0	0	0	0	0	0	0	0
Filamin-A	P21333	FLNA	114	0.57914	-0.788015	0.0476335	1.32209	32.1312	32.1041	32.1763	31.6087	31.6458	30.7931	32.1372	31.3492	+	1	0	0	0	0	0	0	0	0	0	0	0	0
Filamin-B	O75369	FLNB	82	1.03842	0.0543944	0.709296	0.149173	30.1424	30.2495	30.2065	30.3146	30.4464	30.0006	30.1995	30.2539		1	1	0	0	0	0	0	0	0	0	0	0	0
Filamin-C	Q14315	FLNC	46	0.125763	-2.99123	8.9593e-05	4.04773	28.8688	28.6555	29.0949	25.8364	26.1396	25.6695	28.8731	25.8818	+	0	0	1	0	0	0	0	1	0	0	0	0	0
Flap endonuclease 1	P39748	FEN1	15	0.642612	-0.63798	0.386097	0.413303	27.0567	28.1426	27.8997	27.6027	25.9263	27.6562	27.6997	27.0617		0	0	0	0	0	1	0	0	0	0	0	0	0
Flavin reductase (NADPH)	P30043	BLVRB	2	n. def.	n. def.	n. def.	0	n. def.	n. def.	n. def.	24.8868	25.8315	25.9394	n. def.	25.5526		0	0	1	0	0	0	0	0	0	0	0	1	0
Flotillin-1	O75955	FLOT1	11	1.11173	0.152803	0.266294	0.574638	26.2566	26.5472	26.4237	26.599	n. def.	26.5249	26.4092	26.562		1	0	0	0	0	0	0	0	0	0	0	0	0
Flotillin-2	Q14254	FLOT2	13	0.464312	-1.10683	0.0283496	1.54745	26.4942	26.9705	26.1999	25.0085	25.4952	25.8404	26.5549	25.448	+	0	0	1	0	0	0	0	0	0	0	0	1	0
Focadhesin	Q5VW36	FOCAD	9	n. def.	n. def.	n. def.	0	25.5949	25.6306	24.9563	n. def.	n. def.	n. def.	25.394	n. def.		0	1	0	0	0	0	0	0	0	0	0	0	0
Focal adhesion kinase 1	Q05397	PTK2	4	n. def.	n. def.	n. def.	0	24.2139	24.4855	24.5379	n. def.	n. def.	n. def.	24.4124	n. def.		1	1	0	0	0	0	0	0	0	0	0	0	0
Folate transporter 1	P41440	SLC19A1	5	2.04378	1.03124	0.0663752	1.17799	24.0993	24.3519	23.421	25.0771	n. def.	24.9001	23.9574	24.9886	+	0	0	0	1	0	0	0	0	0	0	0	0	0
Forkhead box protein K1	P85037	FOXK1	5	1.10896	0.149205	0.369668	0.432188	24.6983	24.5663	24.5866	24.59	24.9426	n. def.	24.6171	24.7663		1	1	1	0	0	0	0	0	0	0	0	0	1
Formin-binding protein 4	Q8N3X1	FNBP4	3	1.2897	0.367037	0.129989	0.886094	23.5789	23.664	23.8196	n. def.	23.8506	24.2585	23.6875	24.0545		0	1	0	0	0	0	0	0	0	0	0	0	0
Four and a half LIM domains protein 1	Q13642	FHL1	20	1.00129	0.00186253	0.988394	0.00506972	29.3144	29.4799	29.189	29.2683	n. def.	29.3909	29.3278	29.3296		0	0	0	0	0	1	0	0	0	0	0	0	0
Fragile X mental retardation protein 1	Q06787	FMR1	7	n. def.	n. def.	n. def.	0	23.9872	24.3679	24.3288	n. def.	n. def.	n. def.	24.228	n. def.		0	1	0	0	0	0	0	0	0	0	0	0	0
Fragile X mental retardation syndrome-related protein 1	P51114	FXR1	13	0.174056	-2.52238	n. def.	0	27.259	27.2844	27.4105	n. def.	n. def.	24.7956	27.3179	24.7956		0	0	0	0	0	1	0	0	0	0	0	0	0
Fragile X mental retardation syndrome-related protein 2	P51116	FXR2	9	1.01064	0.0152658	n. def.	0	25.5481	25.7694	25.7079	n. def.	n. def.	25.6904	25.6751	25.6904		1	0	1	0	0	0	0	0	0	0	0	0	1
Fructose-2,6-bisphosphatase TIGAR	Q9NQ88	TIGAR	5	1.67174	0.741352	n. def.	0	26.6851	26.6583	26.1976	n. def.	n. def.	27.255	26.5137	27.255		0	0	0	0	0	1	0	0	0	0	0	0	0
Fructose-bisphosphate aldolase A	P04075	ALDOA	33	0.399953	-1.3221	0.0622419	1.20592	33.5943	33.5357	33.4465	33.2159	31.5488	31.8456	33.5255	32.2034	+	1	1	0	0	0	0	0	0	0	0	0	0	0
Fructose-bisphosphate aldolase C	P09972	ALDOC	7	0.690737	-0.533791	0.321268	0.493132	27.5706	27.824	27.777	28.0983	26.5589	26.913	27.7238	27.1901		1	0	0	0	0	0	0	0	0	0	0	0	0
Fumarate hydratase, mitochondrial	P07954	FH	11	1.04044	0.057195	0.85834	0.0663406	26.4782	27.0281	26.4304	26.4331	26.5118	27.1634	26.6456	26.7028		1	1	0	0	0	0	0	0	0	0	0	0	0
Fumarylacetoacetate hydrolase domain-containing protein 2A;Fumarylacetoacetate hydrolase domain-containing protein 2B	Q96GK7;Q6P2I3	FAHD2A;FAHD2B	8	1.38372	0.468549	0.0271853	1.56567	26.3528	26.2567	26.2978	26.6494	26.6234	27.0402	26.3024	26.771	+	1	0	0	0	0	0	0	0	0	0	0	0	0
G patch domain and KOW motifs-containing protein	Q92917	GPKOW	8	1.4684	0.554241	0.123054	0.909904	25.7206	25.9775	25.355	26.3937	n. def.	26.0835	25.6844	26.2386		1	0	0	0	0	0	0	0	0	0	0	0	0
G protein-coupled receptor kinase 6	P43250	GRK6	3	0.828111	-0.272104	n. def.	0	23.4165	23.0192	22.9317	n. def.	n. def.	22.8504	23.1225	22.8504		0	0	1	0	0	0	0	0	0	0	0	0	1
G-rich sequence factor 1	Q12849	GRSF1	10	0.940259	-0.0888697	0.781784	0.106913	27.1218	26.9759	27.3205	27.2502	26.4922	27.4091	27.1394	27.0505		1	0	0	0	0	0	0	0	0	0	0	0	0
G2 and S phase-expressed protein 1	Q9NYZ3	GTSE1	5	1.66061	0.731712	0.00227209	2.64358	23.9772	24.0574	23.9261	24.6431	24.7941	n. def.	23.9869	24.7186	+	1	1	1	0	0	0	0	0	0	0	0	0	1
G2/mitotic-specific cyclin-B1	P14635	CCNB1	6	n. def.	n. def.	n. def.	0	25.6213	25.8836	25.9051	n. def.	n. def.	n. def.	25.8033	n. def.		1	0	0	0	0	0	0	0	0	0	0	0	0
Galactokinase	P51570	GALK1	17	0.533772	-0.905706	0.186536	0.729238	28.0601	28.027	27.9754	28.2404	26.6905	26.4145	28.0208	27.1151		0	0	1	1	0	0	0	0	0	0	0	0	1
Galactosylgalactosylxylosylprotein 3-beta-glucuronosyltransferase 3	O94766	B3GAT3	7	n. def.	n. def.	n. def.	0	26.076	26.2721	26.5025	n. def.	n. def.	n. def.	26.2836	n. def.		0	1	0	0	0	0	0	0	0	0	0	0	0
Galectin-3	P17931	LGALS3	4	n. def.	n. def.	n. def.	0	25.8294	26.0936	26.2959	n. def.	n. def.	n. def.	26.0729	n. def.		0	1	1	0	0	0	0	0	0	0	0	1	0
Gamma-glutamyl hydrolase	Q92820	GGH	10	0.481354	-1.05483	0.177768	0.750147	26.8251	26.2667	26.7545	24.8131	n. def.	26.3082	26.6154	25.5606		0	0	0	0	0	1	0	0	0	0	0	0	0
Gamma-glutamylcyclotransferase	O75223	GGCT	4	4.55066	2.18608	0.0106029	1.97458	24.0733	24.8142	24.1896	26.8679	26.2224	n. def.	24.3591	26.5451	+	1	1	0	0	0	0	0	0	0	0	0	0	0
Gamma-taxilin	Q9NUQ3	TXLNG	8	n. def.	n. def.	n. def.	0	25.3776	25.7631	25.4958	n. def.	n. def.	n. def.	25.5455	n. def.		0	1	0	0	0	0	0	0	0	0	0	0	0
Ganglioside-induced differentiation-associated protein 1	Q8TB36	GDAP1	4	n. def.	n. def.	n. def.	0	25.2579	25.2984	25.122	n. def.	n. def.	n. def.	25.2261	n. def.		1	0	0	0	0	0	0	0	0	0	0	0	0
Gap junction alpha-1 protein	P17302	GJA1	4	n. def.	n. def.	n. def.	0	24.2726	24.075	24.2564	n. def.	n. def.	n. def.	24.2014	n. def.		1	1	1	0	0	0	0	0	0	0	0	0	1
Gasdermin-A	Q96QA5	GSDMA	7	1.98257	0.987372	n. def.	0	n. def.	n. def.	25.5331	26.3767	26.5307	26.654	25.5331	26.5205		0	1	1	0	0	0	0	0	0	0	0	0	1
GATS-like protein 2	A6NHX0	GATSL2	5	n. def.	n. def.	n. def.	0	24.8708	24.5378	24.3809	n. def.	n. def.	n. def.	24.5965	n. def.		0	1	0	0	0	0	0	0	0	0	0	0	0
GC-rich sequence DNA-binding factor 2	P16383	GCFC2	5	n. def.	n. def.	n. def.	0	24.3047	24.1796	24.166	n. def.	n. def.	n. def.	24.2167	n. def.		1	0	0	0	0	0	0	0	0	0	0	0	0
GDP-fucose protein O-fucosyltransferase 1	Q9H488	POFUT1	5	n. def.	n. def.	n. def.	0	25.2767	25.0339	25.5053	n. def.	n. def.	n. def.	25.272	n. def.		1	0	1	0	0	0	0	0	0	0	0	0	1
GDP-L-fucose synthase	Q13630	TSTA3	3	n. def.	n. def.	n. def.	0	25.0389	24.9979	25.7953	n. def.	n. def.	n. def.	25.2774	n. def.		0	0	0	1	0	0	0	0	0	0	0	0	0
GDP-mannose 4,6 dehydratase	O60547	GMDS	12	n. def.	n. def.	n. def.	0	27.3961	27.4696	27.5456	n. def.	n. def.	n. def.	27.4704	n. def.		1	0	0	0	0	0	0	0	0	0	0	0	0
Gem-associated protein 2	O14893	GEMIN2	5	n. def.	n. def.	n. def.	0	25.5514	24.8728	24.2706	n. def.	n. def.	n. def.	24.8983	n. def.		1	1	1	1	0	0	0	0	0	0	0	0	1
Gem-associated protein 4	P57678	GEMIN4	30	0.143772	-2.79815	0.0052618	2.27887	28.4649	29.6251	28.6207	25.632	26.7966	25.8877	28.9036	26.1054	+	0	0	1	0	0	0	0	1	0	0	0	0	0
Gem-associated protein 5	Q8TEQ6	GEMIN5	30	0.61879	-0.692478	0.400389	0.397517	28.7545	28.6662	28.648	28.6036	28.8551	26.5326	28.6896	27.9971		1	0	0	0	0	0	0	0	0	0	0	0	0
General transcription factor 3C polypeptide 1	Q12789	GTF3C1	33	0.279001	-1.84166	0.00694652	2.15823	29.3253	28.1862	28.5838	26.666	26.7832	27.1211	28.6984	26.8568	+	0	0	1	0	0	0	0	0	0	0	0	0	1
General transcription factor 3C polypeptide 2	Q8WUA4	GTF3C2	8	0.624147	-0.680042	n. def.	0	24.592	24.8976	24.9374	24.129	n. def.	n. def.	24.809	24.129		0	0	0	1	0	0	0	0	0	0	0	0	0
General transcription factor 3C polypeptide 3	Q9Y5Q9	GTF3C3	16	0.167456	-2.57815	0.00646857	2.18919	27.1878	26.7685	26.1944	n. def.	24.2338	24.0437	26.7169	24.1387	+	0	0	1	0	1	0	0	1	0	0	0	0	0
General transcription factor 3C polypeptide 4	Q9UKN8	GTF3C4	7	n. def.	n. def.	n. def.	0	25.806	25.4925	25.8653	n. def.	n. def.	n. def.	25.7213	n. def.		1	0	0	0	0	0	0	0	0	0	0	0	0
General transcription factor 3C polypeptide 5	Q9Y5Q8	GTF3C5	10	1.2245	0.292192	0.523089	0.281424	25.3351	25.6398	25.8962	n. def.	26.3815	25.4503	25.6237	25.9159		0	0	1	0	0	0	0	0	0	0	0	1	0
General transcription factor II-I	P78347	GTF2I	40	0.557678	-0.842497	0.0806828	1.09322	29.6581	29.5797	29.5669	28.6885	29.4171	28.1717	29.6016	28.7591	+	0	1	0	0	0	0	0	0	0	0	0	0	0
General transcription factor IIF subunit 1	P35269	GTF2F1	5	0.878677	-0.186595	n. def.	0	24.791	25.091	24.9629	n. def.	n. def.	24.7617	24.9483	24.7617		0	0	0	0	1	0	0	0	0	0	0	0	0
General transcription factor IIF subunit 2	P13984	GTF2F2	9	1.05376	0.0755456	n. def.	0	27.8353	27.9261	27.9228	n. def.	n. def.	27.9703	27.8947	27.9703		0	0	1	0	0	0	0	0	0	0	0	0	1
General vesicular transport factor p115	O60763	USO1	25	0.362542	-1.46378	0.0276263	1.55868	28.6538	28.8596	28.8397	26.5435	28.017	27.4012	28.7843	27.3206	+	0	0	0	1	0	0	0	0	0	0	0	0	0
Gephyrin;Molybdopterin adenylyltransferase;Molybdopterin molybdenumtransferase	Q9NQX3	GPHN	6	n. def.	n. def.	n. def.	0	25.2335	24.8645	25.431	n. def.	n. def.	n. def.	25.1763	n. def.		1	0	0	0	0	0	0	0	0	0	0	0	0
Geranylgeranyl transferase type-2 subunit alpha	Q92696	RABGGTA	10	0.580929	-0.783567	0.215926	0.665695	26.3713	25.5023	25.8433	n. def.	24.6117	25.6324	25.9056	25.1221		0	0	0	0	0	1	0	0	0	0	0	0	0
Geranylgeranyl transferase type-2 subunit beta	P53611	RABGGTB	7	1.06813	0.0950896	n. def.	0	26.3973	26.4031	26.24	n. def.	n. def.	26.4419	26.3468	26.4419		0	0	0	0	0	1	0	0	0	0	0	0	0
Germinal-center associated nuclear protein	O60318	MCM3AP	3	n. def.	n. def.	n. def.	0	22.4817	22.5936	22.5456	n. def.	n. def.	n. def.	22.5403	n. def.		1	1	1	0	0	0	0	0	0	0	0	0	1
Glomulin	Q92990	GLMN	8	0.68475	-0.546352	n. def.	0	25.0228	24.6332	25.0903	n. def.	n. def.	24.3691	24.9154	24.3691		1	1	0	0	0	0	0	0	0	0	0	0	0
Glucosamine-6-phosphate isomerase 1	P46926	GNPDA1	12	0.383271	-1.38356	n. def.	0	27.3898	27.748	28.1347	n. def.	n. def.	26.3739	27.7575	26.3739		0	0	0	0	0	1	0	0	0	0	0	0	0
Glucose-6-phosphatase 3	Q9BUM1	G6PC3	2	n. def.	n. def.	n. def.	0	24.6302	24.3199	23.6231	n. def.	n. def.	n. def.	24.1911	n. def.		0	1	0	0	0	0	0	0	0	0	0	0	0
Glucose-6-phosphate 1-dehydrogenase	P11413	G6PD	20	0.828285	-0.271802	0.127968	0.8929	28.0775	28.2865	28.1456	27.9031	27.6741	28.117	28.1699	27.8981		0	0	0	0	0	1	0	0	0	0	0	0	0
Glucose-6-phosphate isomerase	P06744	GPI	25	0.32947	-1.60178	0.0671491	1.17296	29.664	30.0471	29.9848	29.0876	27.0497	28.7533	29.8986	28.2969	+	1	1	0	0	0	0	0	0	0	0	0	0	0
Glucosidase 2 subunit beta	P14314	PRKCSH	15	0.315198	-1.66567	0.0945485	1.02435	27.6801	28.5887	28.507	25.1818	27.2516	27.3454	28.2586	26.5929	+	0	0	1	0	0	0	0	0	0	0	0	0	1
Glucosylceramidase	P04062	GBA	5	n. def.	n. def.	n. def.	0	25.0193	25.0654	25.2755	n. def.	n. def.	n. def.	25.1201	n. def.		0	1	0	0	0	0	0	0	0	0	0	0	0
Glutamate dehydrogenase 1, mitochondrial;Glutamate dehydrogenase 2, mitochondrial	P00367;P49448	GLUD1;GLUD2	20	1.26846	0.343077	0.0165238	1.78189	28.6178	28.7802	28.5403	29.0848	28.918	28.9646	28.6461	28.9892	+	0	0	1	1	0	0	0	0	0	0	0	1	0
Glutamate--cysteine ligase catalytic subunit	P48506	GCLC	4	1.02399	0.0342026	n. def.	0	23.538	24.0502	24.0062	n. def.	n. def.	23.899	23.8648	23.899		1	0	0	0	0	0	0	0	0	0	0	0	0
Glutamate--cysteine ligase regulatory subunit	P48507	GCLM	4	0.954618	-0.0670045	n. def.	0	26.1013	26.3411	26.5727	n. def.	n. def.	26.2714	26.3384	26.2714		1	0	1	0	0	0	0	0	0	0	0	0	1
Glutamate-rich WD repeat-containing protein 1	Q9BQ67	GRWD1	12	0.5754	-0.797363	n. def.	0	26.6057	26.754	26.3069	n. def.	25.7582	n. def.	26.5556	25.7582		0	0	1	0	0	0	0	0	0	0	0	1	0
Glutaminase kidney isoform, mitochondrial	O94925	GLS	12	0.52269	-0.935973	n. def.	0	26.5832	26.9061	26.5783	25.7532	n. def.	n. def.	26.6892	25.7532		1	1	0	1	0	0	0	0	0	0	0	0	0
Glutamine synthetase	P15104	GLUL	8	0.712985	-0.488056	n. def.	0	26.1554	26.2174	25.9441	n. def.	n. def.	25.6176	26.1056	25.6176		1	0	0	0	0	0	0	0	0	0	0	0	0
Glutamine--fructose-6-phosphate aminotransferase [isomerizing] 1	Q06210	GFPT1	19	1.00976	0.0140076	0.927075	0.0328849	27.4105	27.4883	27.1164	27.2406	27.5274	27.2892	27.3384	27.3524		1	1	0	0	0	0	0	0	0	0	0	0	0
Glutamine--tRNA ligase	P47897	QARS	39	1.26945	0.344209	0.151341	0.820044	29.5375	29.4491	29.2624	30.1049	29.5196	29.6572	29.4163	29.7605		0	0	0	0	0	1	0	0	0	0	0	0	0
Glutamine-rich protein 1	Q2TAL8	QRICH1	5	0.745759	-0.423219	0.240306	0.619236	24.7121	24.6542	24.9594	23.9986	24.7054	n. def.	24.7752	24.352		0	1	0	1	0	0	0	0	0	0	0	0	0
Glutaminyl-peptide cyclotransferase-like protein	Q9NXS2	QPCTL	5	n. def.	n. def.	n. def.	0	25.1315	25.1597	25.2571	n. def.	n. def.	n. def.	25.1828	n. def.		1	0	0	0	0	0	0	0	0	0	0	0	0
Glutamyl aminopeptidase	Q07075	ENPEP	2	n. def.	n. def.	n. def.	0	23.3066	23.0366	23.1426	n. def.	n. def.	n. def.	23.1619	n. def.		0	0	0	0	0	1	0	0	0	0	0	0	0
Glutamyl-tRNA(Gln) amidotransferase subunit B, mitochondrial	O75879	GATB	2	n. def.	n. def.	n. def.	0	22.6638	22.5729	22.776	n. def.	n. def.	n. def.	22.6709	n. def.		0	0	1	1	0	0	0	0	0	0	0	1	0
Glutaredoxin-3	O76003	GLRX3	12	0.358549	-1.47976	0.0588899	1.22996	28.1264	28.6572	28.639	27.5624	25.9197	27.5012	28.4742	26.9945	+	0	1	0	0	0	0	0	0	0	0	0	0	0
Glutathione reductase, mitochondrial	P00390	GSR	13	0.414722	-1.26978	0.0198701	1.7018	27.4935	27.8266	27.196	26.4993	25.6662	26.5413	27.5054	26.2356	+	0	0	1	0	0	0	0	0	0	0	0	0	1
Glutathione S-transferase C-terminal domain-containing protein	Q8NEC7	GSTCD	2	n. def.	n. def.	n. def.	0	23.1507	22.1693	22.8482	n. def.	n. def.	n. def.	22.7227	n. def.		1	0	1	0	0	0	0	0	0	0	0	0	1
Glutathione S-transferase Mu 2	P28161	GSTM2	5	1.75401	0.810656	n. def.	0	25.9981	24.705	25.4307	n. def.	n. def.	26.1886	25.3779	26.1886		0	1	0	0	0	0	0	0	0	0	0	0	0
Glutathione S-transferase Mu 3	P21266	GSTM3	11	0.316969	-1.65759	0.157769	0.801979	27.6393	28.0461	28.2846	n. def.	25.1909	27.474	27.99	26.3324		1	0	1	0	0	0	0	0	0	0	0	0	1
Glutathione S-transferase omega-1	P78417	GSTO1	14	0.54089	-0.886592	0.0312842	1.50467	29.3525	29.829	29.6793	28.8667	28.2797	29.0547	29.6203	28.7337	+	1	0	0	0	0	0	0	0	0	0	0	0	0
Glutathione S-transferase P	P09211	GSTP1	8	4.92662	2.3006	0.0205861	1.68643	28.6062	27.5743	29.6551	30.824	30.7059	31.2075	28.6119	30.9125	+	1	0	1	0	0	0	0	0	0	0	0	0	1
Glutathione synthetase	P48637	GSS	5	n. def.	n. def.	n. def.	0	24.9724	25.0025	24.9154	n. def.	n. def.	n. def.	24.9634	n. def.		0	0	1	0	0	0	0	0	0	0	0	1	0
Glyceraldehyde-3-phosphate dehydrogenase	P04406	GAPDH	29	1.01527	0.021862	0.956692	0.019228	33.3585	33.1826	33.6824	33.2116	32.9647	34.1127	33.4078	33.4297		0	0	1	0	0	0	0	0	0	0	0	0	1
Glycerol-3-phosphate acyltransferase 4	Q86UL3	AGPAT6	4	n. def.	n. def.	n. def.	0	23.3328	23.2954	23.4884	n. def.	n. def.	n. def.	23.3722	n. def.		1	0	0	0	0	0	0	0	0	0	0	0	0
Glycerol-3-phosphate dehydrogenase 1-like protein	Q8N335	GPD1L	8	n. def.	n. def.	n. def.	0	26.4312	26.4993	26.4561	n. def.	n. def.	n. def.	26.4622	n. def.		1	1	0	0	0	0	0	0	0	0	0	0	0
Glycerol-3-phosphate dehydrogenase, mitochondrial	P43304	GPD2	17	0.765843	-0.38488	0.0473351	1.32482	26.8515	26.9486	26.8548	26.3275	26.4129	26.7599	26.885	26.5001		1	1	0	0	0	0	0	0	0	0	0	0	0
Glycerophosphodiester phosphodiesterase 1	Q9NZC3	GDE1	5	n. def.	n. def.	n. def.	0	24.9657	25.1057	25.3497	n. def.	n. def.	n. def.	25.1404	n. def.		1	1	0	0	0	0	0	0	0	0	0	0	0
Glycine dehydrogenase (decarboxylating), mitochondrial	P23378	GLDC	10	n. def.	n. def.	n. def.	0	25.8815	25.8011	26.1096	n. def.	n. def.	n. def.	25.9307	n. def.		1	1	0	0	0	0	0	0	0	0	0	0	0
Glycine--tRNA ligase	P41250	GARS	24	0.766879	-0.382929	0.0486369	1.31303	28.8446	28.7205	28.8613	28.4746	28.1818	28.6212	28.8088	28.4259		0	0	0	0	0	1	0	0	0	0	0	0	0
Glycogen [starch] synthase, muscle	P13807	GYS1	12	1.07098	0.0989259	0.634812	0.197355	25.5982	25.9395	25.8286	26.1072	25.5658	25.99	25.7888	25.8877		0	1	0	0	0	0	0	0	0	0	0	0	0
Glycogen debranching enzyme;4-alpha-glucanotransferase;Amylo-alpha-1,6-glucosidase	P35573	AGL	35	0.850148	-0.234214	0.719505	0.142966	28.0245	27.7194	27.7902	27.9312	28.4526	26.4477	27.8447	27.6105		0	0	0	0	0	1	0	0	0	0	0	0	0
Glycogen phosphorylase, brain form	P11216	PYGB	12	0.975354	-0.0360025	0.894589	0.0483766	25.926	25.5662	26.0188	26.0361	n. def.	25.5659	25.837	25.801		0	0	1	1	0	0	0	0	0	0	0	1	0
Glycogen phosphorylase, liver form	P06737	PYGL	33	1.29204	0.36965	0.022482	1.64817	28.0283	27.9438	28.0132	28.2225	28.3169	28.5549	27.9951	28.3648	+	0	0	1	1	0	0	0	0	0	0	0	1	0
Glycogen synthase kinase-3 alpha	P49840	GSK3A	6	n. def.	n. def.	n. def.	0	25.0292	24.9542	24.7461	n. def.	n. def.	n. def.	24.9098	n. def.		0	0	0	0	0	1	0	0	0	0	0	0	0
Glycogen synthase kinase-3 beta	P49841	GSK3B	4	n. def.	n. def.	n. def.	0	25.5557	25.2284	25.2592	n. def.	n. def.	n. def.	25.3478	n. def.		1	0	0	0	0	0	0	0	0	0	0	0	0
Glycosylphosphatidylinositol anchor attachment 1 protein	O43292	GPAA1	3	n. def.	n. def.	n. def.	0	24.2158	24.4712	24.2349	n. def.	n. def.	n. def.	24.3073	n. def.		1	1	0	0	0	0	0	0	0	0	0	0	0
Glyoxalase domain-containing protein 4	Q9HC38	GLOD4	10	0.607798	-0.718336	0.0353641	1.45144	27.7843	27.9895	27.999	26.9718	n. def.	27.44	27.9242	27.2059	+	0	1	0	0	0	0	0	0	0	0	0	0	0
Glyoxylate reductase/hydroxypyruvate reductase	Q9UBQ7	GRHPR	14	0.626556	-0.674485	0.0589046	1.22985	28.1299	28.3472	28.4433	27.3738	n. def.	27.8908	28.3068	27.6323	+	0	0	1	0	0	0	0	0	0	1	0	0	0
Glypican-1;Secreted glypican-1	P35052	GPC1	6	5.61678	2.48974	0.00222198	2.65326	n. def.	24.3277	24.5204	26.8465	26.9811	n. def.	24.424	26.9138	+	0	0	0	0	0	1	0	0	0	0	0	0	0
Glypican-3;Secreted glypican-3	P51654	GPC3	2	3.62124	1.85649	0.0155589	1.80802	23.2583	22.2818	21.8583	24.6915	24.2603	24.0161	22.4661	24.3226	+	1	1	0	0	0	0	0	0	0	0	0	0	0
Glypican-4;Secreted glypican-4	O75487	GPC4	5	1.71112	0.774943	0.0110822	1.95537	25.8131	25.902	25.6222	n. def.	26.4372	26.6709	25.7791	26.554	+	0	0	1	0	0	0	0	0	1	0	0	0	0
GMP reductase 2	Q9P2T1	GMPR2	6	1.42209	0.508017	n. def.	0	26.0946	26.3307	26.2828	26.7441	n. def.	n. def.	26.236	26.7441		0	0	0	0	0	1	0	0	0	0	0	0	0
GMP synthase [glutamine-hydrolyzing]	P49915	GMPS	33	1.01996	0.0285072	0.877013	0.0569939	29.1228	28.9982	28.9207	29.2466	28.7213	29.1593	29.0139	29.0424		1	0	0	0	0	0	0	0	0	0	0	0	0
Golgi apparatus protein 1	Q92896	GLG1	9	n. def.	n. def.	n. def.	0	25.2563	25.5306	25.6656	n. def.	n. def.	n. def.	25.4842	n. def.		0	0	0	0	0	1	0	0	0	0	0	0	0
Golgi integral membrane protein 4	O00461	GOLIM4	4	n. def.	n. def.	n. def.	0	24.2185	24.557	24.6661	n. def.	n. def.	n. def.	24.4805	n. def.		0	1	0	0	0	0	0	0	0	0	0	0	0
Golgi pH regulator B;Golgi pH regulator A	P0CG08;B7ZAQ6	GPR89B;GPR89A	3	n. def.	n. def.	n. def.	0	24.0068	24.2476	24.1282	n. def.	n. def.	n. def.	24.1276	n. def.		0	0	1	1	0	0	0	0	0	0	0	1	0
Golgi reassembly-stacking protein 2	Q9H8Y8	GORASP2	7	n. def.	n. def.	n. def.	0	26.126	26.1368	26.1335	n. def.	n. def.	n. def.	26.1321	n. def.		0	0	1	0	0	0	0	0	0	0	0	1	0
Golgi resident protein GCP60	Q9H3P7	ACBD3	10	0.97352	-0.0387173	n. def.	0	26.4991	26.6353	26.5098	n. def.	n. def.	26.5094	26.5481	26.5094		0	0	0	0	0	1	0	0	0	0	0	0	0
Golgi to ER traffic protein 4 homolog	Q7L5D6	GET4	5	n. def.	n. def.	n. def.	0	25.4826	25.5145	25.7299	n. def.	n. def.	n. def.	25.5757	n. def.		0	0	0	0	0	1	0	0	0	0	0	0	0
Golgi-associated PDZ and coiled-coil motif-containing protein	Q9HD26	GOPC	2	n. def.	n. def.	n. def.	0	24.1731	24.1432	24.504	n. def.	n. def.	n. def.	24.2734	n. def.		0	0	1	1	0	0	0	0	0	0	0	1	0
Golgi-specific brefeldin A-resistance guanine nucleotide exchange factor 1	Q92538	GBF1	22	0.72082	-0.472288	0.126774	0.896969	27.0204	26.6856	26.6967	26.3856	26.6773	25.9229	26.8009	26.3286		0	0	0	1	0	0	0	0	0	0	0	0	0
Golgin subfamily A member 2	Q08379	GOLGA2	8	1.51097	0.595471	n. def.	0	24.4167	24.3626	23.8608	n. def.	24.8088	n. def.	24.2134	24.8088		0	0	1	0	0	0	0	0	0	0	0	1	0
Golgin subfamily A member 3	Q08378	GOLGA3	7	2.50422	1.32436	0.00803451	2.09504	25.0698	25.6446	25.996	26.9148	26.875	26.8937	25.5701	26.8945	+	0	1	0	0	0	0	0	0	0	0	0	0	0
GPI transamidase component PIG-S	Q96S52	PIGS	10	n. def.	n. def.	n. def.	0	25.9786	25.7534	26.0523	n. def.	n. def.	n. def.	25.9281	n. def.		1	1	0	0	0	0	0	0	0	0	0	0	0
GPI transamidase component PIG-T	Q969N2	PIGT	7	1.55941	0.641005	0.250768	0.600727	24.611	25.4019	25.5178	n. def.	26.1693	25.4666	25.1769	25.8179		0	1	0	0	0	0	0	0	0	0	0	0	0
GPI-anchor transamidase	Q92643	PIGK	7	0.62377	-0.680913	0.344766	0.462476	25.7798	25.2659	26.2041	25.737	n. def.	24.4011	25.75	25.069		0	1	0	0	0	0	0	0	0	0	0	0	0
GRIP and coiled-coil domain-containing protein 2	Q8IWJ2	GCC2	5	2.19351	1.13324	0.00619492	2.20796	29.2014	29.1381	29.4316	30.5467	n. def.	30.2339	29.2571	30.3903	+	0	0	0	1	0	0	0	0	0	0	0	0	0
Growth factor receptor-bound protein 2	P62993	GRB2	8	1.32877	0.410092	0.473909	0.324305	26.5344	25.9488	26.4418	27.5817	25.898	26.6756	26.3083	26.7184		0	0	0	0	0	1	0	0	0	0	0	0	0
GrpE protein homolog 1, mitochondrial	Q9HAV7	GRPEL1	5	1.6982	0.764009	n. def.	0	26.8347	25.6737	27.0295	n. def.	n. def.	27.2767	26.5127	27.2767		0	0	1	0	0	0	0	0	0	0	0	1	0
GTP-binding nuclear protein Ran	P62826	RAN	16	2.92448	1.54818	0.0242756	1.61483	30.5624	29.6111	31.0363	31.8595	31.7862	32.2085	30.4032	31.9514	+	1	1	0	0	0	0	0	0	0	0	0	0	0
GTP-binding protein 1	O00178	GTPBP1	11	0.964474	-0.0521851	n. def.	0	26.3548	26.3716	26.5316	n. def.	n. def.	26.3671	26.4193	26.3671		0	1	0	0	0	0	0	0	0	0	0	0	0
GTP-binding protein 8	Q8N3Z3	GTPBP8	5	n. def.	n. def.	n. def.	0	24.9108	24.645	24.8973	n. def.	n. def.	n. def.	24.8177	n. def.		1	1	0	0	0	0	0	0	0	0	0	0	0
GTPase-activating protein and VPS9 domain-containing protein 1	Q14C86	GAPVD1	23	0.36592	-1.4504	0.162447	0.789289	27.291	27.9117	28.2294	26.8882	27.4084	24.7843	27.8107	26.3603		0	1	0	0	0	0	0	0	0	0	0	0	0
Guanine nucleotide-binding protein G(i) subunit alpha-1	P63096	GNAI1	6	n. def.	n. def.	n. def.	0	26.1965	26.2693	26.4744	n. def.	n. def.	n. def.	26.3134	n. def.		0	1	0	0	0	0	0	0	0	0	0	0	0
Guanine nucleotide-binding protein G(i) subunit alpha-2	P04899	GNAI2	8	n. def.	n. def.	n. def.	0	26.0156	26.1572	26.0876	n. def.	n. def.	n. def.	26.0868	n. def.		0	0	0	0	0	1	0	0	0	0	0	0	0
Guanine nucleotide-binding protein G(I)/G(S)/G(T) subunit beta-1	P62873	GNB1	11	0.941514	-0.0869459	0.566926	0.246474	29.0101	29.0136	29.0225	28.7467	n. def.	29.1102	29.0154	28.9285		0	1	0	0	0	0	0	0	0	0	0	0	0
Guanine nucleotide-binding protein G(I)/G(S)/G(T) subunit beta-2	P62879	GNB2	7	1.8095	0.855588	n. def.	0	27.3633	27.4759	27.27	n. def.	n. def.	28.2253	27.3697	28.2253		0	0	1	1	0	0	0	0	0	0	1	0	0
Guanine nucleotide-binding protein G(k) subunit alpha	P08754	GNAI3	12	0.495682	-1.01251	0.0578669	1.23757	28.4488	28.1134	27.9164	27.7816	27.0912	26.5682	28.1595	27.147	+	0	0	1	1	0	0	0	0	0	0	0	0	1
Guanine nucleotide-binding protein G(q) subunit alpha	P50148	GNAQ	3	n. def.	n. def.	n. def.	0	24.0307	24.0743	24.1628	n. def.	n. def.	n. def.	24.0893	n. def.		0	1	0	0	0	0	0	0	0	0	0	0	0
Guanine nucleotide-binding protein G(s) subunit alpha isoforms short;Guanine nucleotide-binding protein G(s) subunit alpha isoforms XLas	P63092;Q5JWF2	GNAS	7	0.984261	-0.0228869	0.94595	0.0241317	25.9476	25.3179	25.8013	26.0946	25.2161	25.6873	25.6889	25.666		0	1	0	0	0	0	0	0	0	0	0	0	0
Guanine nucleotide-binding protein subunit alpha-11	P29992	GNA11	6	n. def.	n. def.	n. def.	0	25.6111	25.4077	25.6348	n. def.	n. def.	n. def.	25.5512	n. def.		1	1	0	0	0	0	0	0	0	0	0	0	0
Guanine nucleotide-binding protein subunit alpha-13	Q14344	GNA13	7	n. def.	n. def.	n. def.	0	26.2826	26.0576	26.1837	n. def.	n. def.	n. def.	26.1746	n. def.		0	1	0	0	0	0	0	0	0	0	0	0	0
Guanine nucleotide-binding protein subunit beta-2-like 1;Guanine nucleotide-binding protein subunit beta-2-like 1, N-terminally processed	P63244	GNB2L1	24	1.00131	0.00189082	0.987967	0.00525749	32.9825	32.9408	32.9159	32.975	32.7349	33.1349	32.9464	32.9483		1	0	0	0	0	0	0	0	0	0	0	0	0
Guanine nucleotide-binding protein subunit beta-like protein 1	Q9BYB4	GNB1L	10	1.56415	0.645381	0.00778054	2.10899	26.0752	26.1342	26.1154	26.6214	n. def.	26.8859	26.1083	26.7537	+	0	0	1	1	0	0	0	0	0	0	0	1	0
Guanine nucleotide-binding protein-like 1	P36915	GNL1	10	0.530247	-0.915263	n. def.	0	26.1958	25.8795	26.4151	n. def.	n. def.	25.2482	26.1635	25.2482		1	1	0	0	0	0	0	0	0	0	0	0	0
Guanine nucleotide-binding protein-like 3	Q9BVP2	GNL3	18	0.665969	-0.586472	0.105195	0.978006	27.6223	27.4633	27.3149	26.7296	26.5128	27.3988	27.4669	26.8804		1	0	0	0	0	0	0	0	0	0	0	0	0
Guanine nucleotide-binding protein-like 3-like protein	Q9NVN8	GNL3L	7	2.14218	1.09908	0.0150064	1.82372	25.5452	25.2422	25.6017	26.343	n. def.	26.7812	25.463	26.5621	+	1	0	1	0	0	0	0	0	0	0	0	0	1
H(+)/Cl(-) exchange transporter 3;H(+)/Cl(-) exchange transporter 5;H(+)/Cl(-) exchange transporter 4	P51790;P51795;P51793	CLCN3;CLCN5;CLCN4	4	n. def.	n. def.	n. def.	0	23.8116	23.888	23.6757	n. def.	n. def.	n. def.	23.7918	n. def.		0	0	0	1	0	0	0	0	0	0	0	0	0
H/ACA ribonucleoprotein complex subunit 1	Q9NY12	GAR1	7	1.87832	0.909442	n. def.	0	25.2634	25.3497	25.456	n. def.	n. def.	26.2658	25.3564	26.2658		0	1	0	1	0	0	0	0	0	0	0	0	0
H/ACA ribonucleoprotein complex subunit 4	O60832	DKC1	9	0.12182	-3.03717	0.0442347	1.35424	28.9932	28.8456	28.6798	26.9563	23.7176	26.7331	28.8395	25.8023	+	0	0	1	0	0	0	0	1	0	0	0	0	0
Haloacid dehalogenase-like hydrolase domain-containing protein 2	Q9H0R4	HDHD2	3	1.13504	0.182742	n. def.	0	23.8569	23.9623	24.3385	n. def.	n. def.	24.2353	24.0525	24.2353		0	0	0	0	0	1	0	0	0	0	0	0	0
Haloacid dehalogenase-like hydrolase domain-containing protein 3	Q9BSH5	HDHD3	6	n. def.	n. def.	n. def.	0	25.6819	25.8384	25.9066	n. def.	n. def.	n. def.	25.809	n. def.		0	1	0	0	0	0	0	0	0	0	0	0	0
HAUS augmin-like complex subunit 4	Q9H6D7	HAUS4	3	n. def.	n. def.	n. def.	0	23.9011	23.8525	23.953	n. def.	n. def.	n. def.	23.9022	n. def.		0	0	0	0	0	1	0	0	0	0	0	0	0
HAUS augmin-like complex subunit 5	O94927	HAUS5	4	n. def.	n. def.	n. def.	0	24.4812	24.0707	24.4312	n. def.	n. def.	n. def.	24.3277	n. def.		0	0	0	0	0	1	0	0	0	0	0	0	0
HAUS augmin-like complex subunit 6	Q7Z4H7	HAUS6	7	n. def.	n. def.	n. def.	0	24.9294	24.8682	24.8803	n. def.	n. def.	n. def.	24.8926	n. def.		0	1	0	0	0	0	0	0	0	0	0	0	0
HBS1-like protein	Q9Y450	HBS1L	16	n. def.	n. def.	n. def.	0	27.1139	26.938	26.954	n. def.	n. def.	n. def.	27.002	n. def.		0	0	0	1	0	0	0	0	0	0	0	0	0
HCLS1-associated protein X-1	O00165	HAX1	7	0.686387	-0.542906	n. def.	0	25.4551	25.9763	25.9208	n. def.	n. def.	25.2411	25.784	25.2411		0	1	0	0	0	0	0	0	0	0	0	0	0
HD domain-containing protein 2	Q7Z4H3	HDDC2	3	1.7681	0.822203	n. def.	0	26.253	25.3621	26.2502	n. def.	n. def.	26.7773	25.9551	26.7773		0	1	0	0	0	0	0	0	0	0	0	0	0
HEAT repeat-containing protein 1;HEAT repeat-containing protein 1, N-terminally processed	Q9H583	HEATR1	57	0.349091	-1.51833	0.0284908	1.5453	29.0953	28.9537	29.4653	27.4568	28.4699	27.0326	29.1714	27.6531	+	0	0	1	0	0	0	0	0	0	0	0	1	0
HEAT repeat-containing protein 3	Q7Z4Q2	HEATR3	11	0.69853	-0.517606	0.119452	0.922805	25.6851	25.7574	25.7896	24.9096	n. def.	25.5433	25.744	25.2264		1	0	0	0	0	0	0	0	0	0	0	0	0
HEAT repeat-containing protein 5A	Q86XA9	HEATR5A	5	n. def.	n. def.	n. def.	0	22.9287	22.8735	23.0362	n. def.	n. def.	n. def.	22.9461	n. def.		1	1	0	0	0	0	0	0	0	0	0	0	0
HEAT repeat-containing protein 5B	Q9P2D3	HEATR5B	11	n. def.	n. def.	n. def.	0	25.2906	25.053	25.2154	n. def.	n. def.	n. def.	25.1863	n. def.		0	1	0	0	0	0	0	0	0	0	0	0	0
HEAT repeat-containing protein 6	Q6AI08	HEATR6	10	n. def.	n. def.	n. def.	0	25.3796	25.0373	25.1656	n. def.	n. def.	n. def.	25.1942	n. def.		0	0	0	0	0	1	0	0	0	0	0	0	0
Heat shock 70 kDa protein 1-like	P34931	HSPA1L	3	n. def.	n. def.	n. def.	0	26.7918	27.2185	27.5546	n. def.	n. def.	n. def.	27.1883	n. def.		0	0	0	1	0	0	0	0	0	0	0	0	0
Heat shock 70 kDa protein 14	Q0VDF9	HSPA14	11	1.11129	0.15223	0.602225	0.220241	25.2691	25.3399	25.5321	25.2082	n. def.	25.857	25.3804	25.5326		1	0	0	0	0	0	0	0	0	0	0	0	0
Heat shock 70 kDa protein 1B;Heat shock 70 kDa protein 1A	P0DMV9;P0DMV8	HSPA1B;HSPA1A	28	0.635467	-0.654112	0.016902	1.77206	32.7564	33.0107	32.6399	32.1795	31.9185	32.3467	32.8023	32.1482	+	1	1	0	0	0	0	0	0	0	0	0	0	0
Heat shock 70 kDa protein 4	P34932	HSPA4	50	0.505399	-0.984506	0.0499524	1.30144	30.9587	31.258	31.2735	30.5456	30.4901	29.5009	31.1634	30.1789	+	1	0	1	0	0	0	0	0	0	0	0	0	1
Heat shock 70 kDa protein 4L	O95757	HSPA4L	33	0.182053	-2.45757	0.00266448	2.57439	29.5722	29.064	29.099	n. def.	27.0024	26.5726	29.2451	26.7875	+	0	0	1	0	0	0	0	1	0	0	0	0	0
Heat shock cognate 71 kDa protein	P11142	HSPA8	32	1.04209	0.0594788	0.78849	0.103204	32.2521	32.2764	32.1157	32.6249	31.9278	32.2699	32.2147	32.2742		1	1	0	0	0	0	0	0	0	0	0	0	0
Heat shock protein 105 kDa	Q92598	HSPH1	45	0.909872	-0.136264	0.517301	0.286257	30.9071	30.8212	30.8039	30.3318	30.9364	30.8551	30.844	30.7078		1	0	1	0	0	0	0	0	0	0	0	1	0
Heat shock protein 75 kDa, mitochondrial	Q12931	TRAP1	31	1.14217	0.191774	0.474248	0.323994	28.9271	29.6316	29.6123	29.7243	29.4783	29.5437	29.3903	29.5821		1	1	0	0	0	0	0	0	0	0	0	0	0
Heat shock protein beta-1	P04792	HSPB1	7	2.84299	1.50741	0.00384664	2.41492	27.1935	26.8595	27.5072	28.4368	28.6389	29.0067	27.1867	28.6941	+	0	0	0	0	1	0	0	0	0	0	0	0	0
Heat shock protein HSP 90-alpha	P07900	HSP90AA1	40	0.742877	-0.428804	0.0915309	1.03843	32.1955	32.296	32.2272	32.1445	31.4806	31.8072	32.2396	31.8107		1	1	1	0	0	0	0	0	0	0	0	0	1
Heat shock protein HSP 90-beta	P08238	HSP90AB1	33	1.02107	0.0300846	0.89222	0.0495281	32.0875	32.131	32.0753	32.5172	31.8073	32.0597	32.098	32.128		0	0	0	0	0	1	0	0	0	0	0	0	0
Heat shock-related 70 kDa protein 2	P54652	HSPA2	3	0.891955	-0.164957	n. def.	0	25.2471	25.2219	25.567	n. def.	n. def.	25.1804	25.3453	25.1804		0	1	0	0	0	0	0	0	0	0	0	0	0
Helicase ARIP4	Q9Y4B4	RAD54L2	4	n. def.	n. def.	n. def.	0	23.4367	23.5075	23.4016	n. def.	n. def.	n. def.	23.4486	n. def.		0	0	1	0	0	0	0	0	0	1	0	0	0
Helicase SKI2W	Q15477	SKIV2L	17	n. def.	n. def.	n. def.	0	26.6525	26.3408	26.6512	n. def.	n. def.	n. def.	26.5482	n. def.		0	1	0	1	0	0	0	0	0	0	0	0	0
Helicase SRCAP	Q6ZRS2	SRCAP	5	1.07742	0.107585	0.564457	0.248369	24.2429	23.9156	23.868	24.2075	n. def.	24.0253	24.0088	24.1164		0	1	0	0	0	0	0	0	0	0	0	0	0
Helicase-like transcription factor	Q14527	HLTF	18	0.688882	-0.537671	0.046227	1.3351	26.6096	26.4442	26.6572	25.8258	26.3849	25.8872	26.5703	26.0327	+	0	0	0	0	0	1	0	0	0	0	0	0	0
Heme oxygenase 1	P09601	HMOX1	6	n. def.	n. def.	n. def.	0	25.0506	24.9612	25.1619	n. def.	n. def.	n. def.	25.0579	n. def.		0	1	0	0	0	0	0	0	0	0	0	0	0
Heme oxygenase 2	P30519	HMOX2	4	n. def.	n. def.	n. def.	0	26.6122	27.0709	27.264	n. def.	n. def.	n. def.	26.9824	n. def.		0	0	0	0	0	1	0	0	0	0	0	0	0
Heme-binding protein 1	Q9NRV9	HEBP1	3	1.96833	0.976975	0.340291	0.46815	24.9987	24.8119	n. def.	26.6637	n. def.	25.1009	24.9053	25.8823		1	1	0	0	0	0	0	0	0	0	0	0	0
Hepatocyte growth factor-regulated tyrosine kinase substrate	O14964	HGS	4	n. def.	n. def.	n. def.	0	24.8709	25.2465	24.6321	n. def.	n. def.	n. def.	24.9165	n. def.		0	1	0	0	0	0	0	0	0	0	0	0	0
Hepatoma-derived growth factor	P51858	HDGF	5	0.286635	-1.80271	n. def.	0	25.3201	25.7354	25.9313	n. def.	n. def.	23.8596	25.6623	23.8596		0	0	1	0	0	0	0	0	0	0	0	1	0
Hepatoma-derived growth factor-related protein 2	Q7Z4V5	HDGFRP2	10	n. def.	n. def.	n. def.	0	26.1062	26.0495	25.9445	n. def.	n. def.	n. def.	26.0334	n. def.		0	0	1	0	0	0	0	0	0	0	0	1	0
Hermansky-Pudlak syndrome 6 protein	Q86YV9	HPS6	1	n. def.	n. def.	n. def.	0	21.9809	21.9286	22.1065	n. def.	n. def.	n. def.	22.0053	n. def.		0	1	0	0	0	0	0	0	0	0	0	0	0
Heterochromatin protein 1-binding protein 3	Q5SSJ5	HP1BP3	4	n. def.	n. def.	n. def.	0	25.0468	25.0131	25.368	n. def.	n. def.	n. def.	25.1426	n. def.		0	0	1	0	0	0	0	0	0	0	0	1	0
Heterogeneous nuclear ribonucleoprotein A/B	Q99729	HNRNPAB	10	0.0934124	-3.42024	0.0148684	1.82774	29.8092	29.8528	29.8411	27.8504	24.9602	26.4318	29.8344	26.4141	+	0	0	1	0	0	0	0	1	0	0	0	0	0
Heterogeneous nuclear ribonucleoprotein A0	Q13151	HNRNPA0	13	0.650432	-0.620529	0.140515	0.852276	29.6551	29.8115	29.3039	29.1076	28.3893	29.4119	29.5901	28.9696		0	0	0	1	0	0	0	0	0	0	0	0	0
Heterogeneous nuclear ribonucleoprotein A1;Heterogeneous nuclear ribonucleoprotein A1, N-terminally processed;Heterogeneous nuclear ribonucleoprotein A1-like 2	P09651;Q32P51	HNRNPA1;HNRNPA1L2	31	0.959296	-0.0599518	0.70421	0.152298	33.3291	33.4853	33.1329	33.2227	33.0913	33.4534	33.3158	33.2558		1	1	0	0	0	0	0	0	0	0	0	0	0
Heterogeneous nuclear ribonucleoprotein A3	P51991	HNRNPA3	29	0.276161	-1.85642	0.0310443	1.50802	31.8829	31.5927	31.5069	30.767	28.8349	29.8113	31.6608	29.8044	+	1	0	0	0	0	0	0	0	0	0	0	0	0
Heterogeneous nuclear ribonucleoprotein D-like	O14979	HNRNPDL	15	0.630629	-0.665136	0.207969	0.682002	29.7563	29.9809	29.5066	29.2955	28.2696	29.6832	29.7479	29.0828		0	0	0	0	0	1	0	0	0	0	0	0	0
Heterogeneous nuclear ribonucleoprotein D0	Q14103	HNRNPD	18	1.0924	0.127496	0.546553	0.262368	30.07	30.4225	30.2765	30.3721	30.1047	30.6746	30.2563	30.3838		1	1	0	0	0	0	0	0	0	0	0	0	0
Heterogeneous nuclear ribonucleoprotein F;Heterogeneous nuclear ribonucleoprotein F, N-terminally processed	P52597	HNRNPF	11	0.708706	-0.496741	0.518263	0.28545	28.7899	28.0741	29.1298	28.9064	26.9159	28.6813	28.6646	28.1679		1	0	0	0	0	0	0	0	0	0	0	0	0
Heterogeneous nuclear ribonucleoprotein H;Heterogeneous nuclear ribonucleoprotein H, N-terminally processed	P31943	HNRNPH1	15	1.34748	0.430262	0.0694614	1.15826	29.0777	28.7127	28.9266	29.5903	29.3057	29.1119	28.9057	29.3359		0	0	0	0	0	1	0	0	0	0	0	0	0
Heterogeneous nuclear ribonucleoprotein H3	P31942	HNRNPH3	7	0.867829	-0.204517	0.515891	0.287442	28.563	28.3833	28.5407	28.5881	27.7281	28.5573	28.4957	28.2912		1	1	0	0	1	0	0	0	0	0	0	0	0
Heterogeneous nuclear ribonucleoprotein K	P61978	HNRNPK	29	1.29154	0.369092	0.11282	0.947615	31.6466	31.6895	31.7634	32.3675	31.7485	32.0908	31.6998	32.0689		0	0	0	1	0	0	0	0	0	0	0	0	0
Heterogeneous nuclear ribonucleoprotein L	P14866	HNRNPL	25	1.4084	0.494052	0.0345294	1.46181	29.8525	30.3465	30.1169	30.6574	30.6714	30.4694	30.1053	30.5994	+	0	0	0	1	0	0	0	0	0	0	0	0	0
Heterogeneous nuclear ribonucleoprotein L-like	Q8WVV9	HNRNPLL	5	n. def.	n. def.	n. def.	0	24.7563	24.7185	24.8697	n. def.	n. def.	n. def.	24.7815	n. def.		0	0	1	0	0	0	0	0	0	0	0	0	1
Heterogeneous nuclear ribonucleoprotein M	P52272	HNRNPM	37	1.01988	0.0283979	0.930371	0.0313439	30.3379	30.4114	30.4326	30.7471	29.8149	30.7051	30.394	30.4224		1	1	1	0	0	0	0	0	0	0	0	0	1
Heterogeneous nuclear ribonucleoprotein Q	O60506	SYNCRIP	20	0.637534	-0.649425	0.0201196	1.69638	28.2214	28.709	28.4483	27.9006	27.6075	27.9222	28.4595	27.8101	+	0	0	1	1	0	0	0	0	0	1	0	0	0
Heterogeneous nuclear ribonucleoprotein R	O43390	HNRNPR	19	0.498155	-1.00533	0.200871	0.697083	28.9379	29.0167	28.827	28.7218	26.6235	28.4202	28.9272	27.9219		1	1	0	0	0	0	0	0	0	0	0	0	0
Heterogeneous nuclear ribonucleoprotein U	Q00839	HNRNPU	48	0.749297	-0.41639	0.434407	0.362103	32.9916	33.1691	33.1471	32.98	33.3244	31.7542	33.1026	32.6862		1	0	1	0	0	0	0	0	0	0	0	0	1
Heterogeneous nuclear ribonucleoprotein U-like protein 1	Q9BUJ2	HNRNPUL1	15	0.970362	-0.0434055	0.860272	0.0653641	28.5619	28.576	28.4483	28.2936	28.939	28.2235	28.5287	28.4853		1	0	0	0	0	0	0	0	0	0	0	0	0
Heterogeneous nuclear ribonucleoprotein U-like protein 2	Q1KMD3	HNRNPUL2	21	0.247222	-2.01612	0.0110409	1.95699	27.7726	27.8051	27.8564	25.9411	26.4914	24.9533	27.8114	25.7952	+	0	0	1	0	0	0	0	1	0	0	0	0	0
Heterogeneous nuclear ribonucleoproteins A2/B1	P22626	HNRNPA2B1	32	0.662714	-0.593541	0.254525	0.594269	33.2569	33.2002	32.9088	32.9607	31.6618	32.9628	33.122	32.5284		1	1	1	0	0	0	0	0	1	0	0	0	0
Heterogeneous nuclear ribonucleoproteins C1/C2;Heterogeneous nuclear ribonucleoprotein C-like 1;Heterogeneous nuclear ribonucleoprotein C-like 2;Heterogeneous nuclear ribonucleoprotein C-like 4;Heterogeneous nuclear ribonucleoprotein C-like 3	P07910;O60812;B2RXH8;P0DMR1;B7ZW38	HNRNPC;HNRNPCL1;HNRNPCL2;HNRNPCL4;HNRNPCL3	16	0.547171	-0.869937	0.141607	0.848914	30.8001	31.2739	31.5547	31.0859	29.6251	30.3078	31.2095	30.3396		1	1	0	1	0	0	0	0	0	0	0	0	0
Hexokinase-1	P19367	HK1	31	0.762518	-0.391157	0.530171	0.275584	28.3337	28.6333	29.1425	28.7461	28.9108	27.2791	28.7032	28.312		0	0	1	0	0	0	0	0	0	0	0	0	1
Hexokinase-2	P52789	HK2	19	1.16188	0.216465	0.412943	0.38411	26.7139	26.7786	27.0887	27.0391	27.4527	26.7387	26.8604	27.0768		1	0	0	0	0	0	0	0	0	0	0	0	0
High affinity cationic amino acid transporter 1	P30825	SLC7A1	6	1.69079	0.757701	0.0322463	1.49152	25.7711	26.2543	26.4133	26.9612	27.1026	26.648	26.1462	26.9039	+	1	0	0	0	0	0	0	0	0	0	0	0	0
High mobility group protein B1;Putative high mobility group protein B1-like 1	P09429;B2RPK0	HMGB1;HMGB1P1	10	0.314461	-1.66905	n. def.	0	28.4688	28.4686	28.5182	n. def.	n. def.	26.8162	28.4852	26.8162		1	1	0	0	0	0	0	0	0	0	0	0	0
High mobility group protein B2	P26583	HMGB2	5	n. def.	n. def.	n. def.	0	25.604	25.7727	25.855	n. def.	n. def.	n. def.	25.7439	n. def.		1	1	0	0	0	0	0	0	0	0	0	0	0
High mobility group protein B3	O15347	HMGB3	6	1.20442	0.268333	n. def.	0	26.6262	25.6869	26.4432	n. def.	n. def.	26.5204	26.2521	26.5204		1	1	0	0	0	0	0	0	0	0	0	0	0
Histidine triad nucleotide-binding protein 2, mitochondrial	Q9BX68	HINT2	5	n. def.	n. def.	n. def.	0	25.1071	25.5851	25.1123	n. def.	n. def.	n. def.	25.2682	n. def.		1	0	0	0	0	0	0	0	0	0	0	0	0
Histidine--tRNA ligase, cytoplasmic	P12081	HARS	16	0.518947	-0.946341	0.0183997	1.73519	27.7315	27.9201	27.7819	26.6119	n. def.	27.1177	27.8112	26.8648	+	1	0	0	0	0	0	0	0	0	0	0	0	0
Histone acetyltransferase type B catalytic subunit	O14929	HAT1	14	0.367701	-1.4434	0.0937444	1.02805	27.855	27.6246	27.2934	26.6289	24.8821	26.9318	27.591	26.1476	+	0	1	0	0	0	0	0	0	0	0	0	0	0
Histone deacetylase 2	Q92769	HDAC2	6	0.785956	-0.347479	n. def.	0	26.3008	26.2028	26.2858	n. def.	n. def.	25.9157	26.2631	25.9157		0	0	1	0	0	0	0	0	0	0	0	1	0
Histone deacetylase complex subunit SAP18	O00422	SAP18	4	n. def.	n. def.	n. def.	0	24.8566	25.2988	25.2049	n. def.	n. def.	n. def.	25.1201	n. def.		0	1	0	0	0	0	0	0	0	0	0	0	0
Histone deacetylase complex subunit SAP30	O75446	SAP30	2	n. def.	n. def.	n. def.	0	23.9281	24.1181	24.4375	n. def.	n. def.	n. def.	24.1612	n. def.		0	0	0	0	0	1	0	0	0	0	0	0	0
Histone H1.0;Histone H1.0, N-terminally processed	P07305	H1F0	4	1.89627	0.923168	n. def.	0	25.7987	26.4067	26.396	n. def.	27.1237	n. def.	26.2005	27.1237		0	0	0	0	0	1	0	0	0	0	0	0	0
Histone H1.2	P16403	HIST1H1C	3	0.986233	-0.0199989	0.973965	0.0114566	28.4619	29.4892	28.0129	28.6644	28.6049	n. def.	28.6547	28.6347		1	1	0	0	0	0	0	0	0	0	0	0	0
Histone H1.4	P10412	HIST1H1E	3	n. def.	n. def.	n. def.	0	26.6438	27.0387	27.1021	n. def.	n. def.	n. def.	26.9282	n. def.		0	1	0	0	0	0	0	0	0	0	0	0	0
Histone H1x	Q92522	H1FX	4	1.36603	0.449985	n. def.	0	25.3932	25.7495	25.9225	n. def.	n. def.	26.1384	25.6884	26.1384		0	1	0	0	0	0	0	0	0	0	0	0	0
Histone H2A type 1-C;Histone H2A type 3;Histone H2A type 1-B/E	Q93077;Q7L7L0;P04908	HIST1H2AC;HIST3H2A;HIST1H2AB	2	0.24625	-2.0218	0.0348696	1.45755	28.8911	28.958	28.7407	27.1849	27.739	25.6004	28.8633	26.8415	+	0	0	1	0	0	0	0	1	0	0	0	0	0
Histone H2A type 1-J;Histone H2A type 1-H;Histone H2A.J;Histone H2A type 2-C;Histone H2A type 2-A;Histone H2A type 1-D;Histone H2A type 1;Histone H2A type 1-A;Histone H2AX	Q99878;Q96KK5;Q9BTM1;Q16777;Q6FI13;P20671;P0C0S8;Q96QV6;P16104	HIST1H2AJ;HIST1H2AH;H2AFJ;HIST2H2AC;HIST2H2AA3;HIST1H2AD;HIST1H2AG;HIST1H2AA;H2AFX	2	0.448985	-1.15526	0.0782686	1.10641	30.4938	31.3738	30.5483	29.0507	29.4907	30.4087	30.8053	29.6501	+	1	1	0	0	0	0	0	0	0	0	0	0	0
Histone H2A.V;Histone H2A.Z	Q71UI9;P0C0S5	H2AFV;H2AFZ	3	0.198895	-2.32992	0.0459108	1.33809	28.513	28.9017	28.3698	25.357	27.1728	n. def.	28.5948	26.2649	+	0	0	1	0	0	0	0	1	0	0	0	0	0
Histone H2B type 1-M;Histone H2B type 1-N;Histone H2B type 1-H;Histone H2B type 2-F;Histone H2B type 1-C/E/F/G/I;Histone H2B type 1-D;Histone H2B type F-S;Histone H2B type 1-K;Histone H2B type 1-L	Q99879;Q99877;Q93079;Q5QNW6;P62807;P58876;P57053;O60814;Q99880	HIST1H2BM;HIST1H2BN;HIST1H2BH;HIST2H2BF;HIST1H2BC;HIST1H2BD;H2BFS;HIST1H2BK;HIST1H2BL	3	0.0614719	-4.02393	0.0151813	1.81869	30.8803	31.3658	31.5759	27.9333	25.3431	28.4738	31.274	27.2501	+	0	0	1	0	0	0	0	1	0	0	0	0	0
Histone H2B type 2-E;Histone H2B type 1-B;Histone H2B type 1-O;Histone H2B type 1-J;Histone H2B type 3-B;Histone H2B type 1-A	Q16778;P33778;P23527;P06899;Q8N257;Q96A08	HIST2H2BE;HIST1H2BB;HIST1H2BO;HIST1H2BJ;HIST3H2BB;HIST1H2BA	2	0.928153	-0.107566	n. def.	0	28.4632	28.2609	27.9123	28.1045	n. def.	n. def.	28.2121	28.1045		1	0	0	0	0	0	0	0	0	0	0	0	0
Histone H3.1	P68431	HIST1H3A	1	1.29521	0.373182	n. def.	0	26.9772	n. def.	26.9321	27.3278	n. def.	n. def.	26.9547	27.3278		0	1	0	0	0	0	0	0	0	0	0	0	0
Histone H3.2;Histone H3.1t;Histone H3.3C	Q71DI3;Q16695;Q6NXT2	HIST2H3A;HIST3H3;H3F3C	1	1.62588	0.70122	0.184218	0.734668	29.5745	29.3956	28.4245	30.3337	29.5277	29.6368	29.1315	29.8328		1	0	1	0	0	0	0	0	0	0	0	0	1
Histone H3.3	P84243	H3F3A	2	1.31814	0.398501	0.586004	0.232099	28.6671	29.3069	28.6465	30.2301	29.5225	28.0634	28.8735	29.272		0	0	0	0	1	0	0	0	0	0	0	0	0
Histone H4	P62805	HIST1H4A	15	0.384602	-1.37856	0.000295222	3.52985	34.9171	34.5695	34.8629	33.4936	33.367	33.3534	34.7832	33.4046	+	1	1	0	0	0	0	0	0	0	0	0	0	0
Histone-arginine methyltransferase CARM1	Q86X55	CARM1	11	1.56647	0.647515	0.00473561	2.32462	26.9096	26.8361	26.7367	27.6136	27.2752	27.5361	26.8275	27.475	+	0	0	0	1	0	0	0	0	0	0	0	0	0
Histone-binding protein RBBP4	Q09028	RBBP4	5	1.12285	0.167167	n. def.	0	26.2414	26.6623	26.3586	n. def.	n. def.	26.5879	26.4207	26.5879		0	0	0	1	0	0	0	0	0	0	0	0	0
Histone-binding protein RBBP7	Q16576	RBBP7	12	0.498895	-1.00319	0.0578336	1.23782	27.936	28.428	27.8146	26.7461	n. def.	27.3666	28.0596	27.0564	+	0	0	0	0	0	1	0	0	0	0	0	0	0
Histone-lysine N-methyltransferase 2A;MLL cleavage product N320;MLL cleavage product C180	Q03164	KMT2A	3	n. def.	n. def.	n. def.	0	23.302	23.451	23.0701	n. def.	n. def.	n. def.	23.2744	n. def.		0	0	0	1	0	0	0	0	0	0	0	0	0
Histone-lysine N-methyltransferase EHMT1	Q9H9B1	EHMT1	2	1.19195	0.253322	n. def.	0	24.6237	24.9022	n. def.	n. def.	n. def.	25.0163	24.763	25.0163		0	0	0	0	0	1	0	0	0	0	0	0	0
Histone-lysine N-methyltransferase EHMT2	Q96KQ7	EHMT2	4	n. def.	n. def.	n. def.	0	22.7005	22.5317	22.8144	n. def.	n. def.	n. def.	22.6822	n. def.		0	0	1	0	0	0	0	0	0	0	0	0	1
Histone-lysine N-methyltransferase SETD1A	O15047	SETD1A	4	n. def.	n. def.	n. def.	0	24.3854	24.2538	24.0042	n. def.	n. def.	n. def.	24.2145	n. def.		0	0	1	0	0	0	0	0	0	0	0	0	1
Histone-lysine N-methyltransferase setd3	Q86TU7	SETD3	6	n. def.	n. def.	n. def.	0	23.4064	24.09	23.6056	n. def.	n. def.	n. def.	23.7007	n. def.		0	1	0	0	0	0	0	0	0	0	0	0	0
Histone-lysine N-methyltransferase SETDB1	Q15047	SETDB1	6	n. def.	n. def.	n. def.	0	25.1365	24.7899	24.5574	n. def.	n. def.	n. def.	24.8279	n. def.		0	1	0	0	0	0	0	0	0	0	0	0	0
HIV Tat-specific factor 1	O43719	HTATSF1	15	0.721108	-0.471713	0.511008	0.291572	26.5084	26.8202	27.0453	25.538	27.5791	25.8417	26.7913	26.3196		0	0	1	0	1	0	0	0	0	0	0	1	0
Homeobox protein Hox-D13	P35453	HOXD13	4	n. def.	n. def.	n. def.	0	24.3986	24.1279	24.8098	n. def.	n. def.	n. def.	24.4455	n. def.		0	0	0	1	0	0	0	0	0	0	0	0	0
Homeobox protein Nkx-2.5	P52952	NKX2-5	2	n. def.	n. def.	n. def.	0	23.0343	22.799	23.084	n. def.	n. def.	n. def.	22.9724	n. def.		0	0	0	1	0	0	0	0	0	0	0	0	0
Homeobox protein SIX1;Homeobox protein SIX2	Q15475;Q9NPC8	SIX1;SIX2	4	n. def.	n. def.	n. def.	0	25.064	25.3615	25.062	n. def.	n. def.	n. def.	25.1625	n. def.		0	1	0	0	0	0	0	0	0	0	0	0	0
Host cell factor 1;HCF N-terminal chain 1;HCF N-terminal chain 2;HCF N-terminal chain 3;HCF N-terminal chain 4;HCF N-terminal chain 5;HCF N-terminal chain 6;HCF C-terminal chain 1;HCF C-terminal chain 2;HCF C-terminal chain 3;HCF C-terminal chain 4;HCF C-terminal chain 5;HCF C-terminal chain 6	P51610	HCFC1	26	0.27103	-1.88348	0.00555893	2.25501	28.833	28.6879	29.2725	27.4724	27.1989	26.4717	28.9312	27.0477	+	0	0	0	0	0	1	0	0	0	0	0	0	0
Hsc70-interacting protein;Putative protein FAM10A4;Putative protein FAM10A5	P50502;Q8IZP2;Q8NFI4	ST13;ST13P4;ST13P5	10	0.976448	-0.034385	0.938468	0.0275806	27.7203	27.4566	27.3261	27.9333	26.666	27.8006	27.501	27.4666		0	1	0	0	0	0	0	0	0	0	0	0	0
Hsp70-binding protein 1	Q9NZL4	HSPBP1	10	0.224923	-2.1525	0.0240921	1.61813	27.6897	27.4841	27.7704	26.7007	24.9141	24.8719	27.6481	25.4956	+	0	0	1	0	0	0	0	1	0	0	0	0	0
Hsp90 co-chaperone Cdc37;Hsp90 co-chaperone Cdc37, N-terminally processed	Q16543	CDC37	15	0.472407	-1.0819	0.23922	0.621202	26.6461	28.4346	26.9007	26.6115	25.1662	26.958	27.3271	26.2452		1	0	0	0	0	0	0	0	0	0	0	0	0
Huntingtin	P42858	HTT	27	0.57395	-0.801003	n. def.	0	26.8552	26.4601	26.0848	n. def.	25.6657	n. def.	26.4667	25.6657		0	0	0	0	0	1	0	0	0	0	0	0	0
Huntingtin-interacting protein 1-related protein	O75146	HIP1R	8	n. def.	n. def.	n. def.	0	25.0324	25.0738	25.0382	n. def.	n. def.	n. def.	25.0482	n. def.		0	1	0	0	0	0	0	0	0	0	0	0	0
Hydroxyacyl-coenzyme A dehydrogenase, mitochondrial	Q16836	HADH	11	1.19102	0.252195	n. def.	0	28.2214	28.6886	28.3329	n. def.	n. def.	28.6665	28.4143	28.6665		1	1	1	0	0	0	0	0	0	0	0	1	0
Hydroxyacylglutathione hydrolase, mitochondrial	Q16775	HAGH	5	n. def.	n. def.	n. def.	0	25.3963	25.3713	24.9172	n. def.	n. def.	n. def.	25.2283	n. def.		1	0	0	0	0	0	0	0	0	0	0	0	0
Hydroxymethylglutaryl-CoA lyase, mitochondrial	P35914	HMGCL	5	0.897587	-0.155876	n. def.	0	24.6816	24.9285	24.6718	n. def.	n. def.	24.6048	24.7607	24.6048		1	1	1	0	0	0	0	0	0	0	0	0	1
Hydroxymethylglutaryl-CoA synthase, cytoplasmic	Q01581	HMGCS1	15	0.220641	-2.18023	0.00714205	2.14618	27.5642	27.9382	28.3428	25.3182	25.4914	26.4949	27.9484	25.7682	+	0	1	1	0	0	0	0	1	0	0	0	0	0
Hydroxysteroid dehydrogenase-like protein 2	Q6YN16	HSDL2	7	0.679623	-0.557193	n. def.	0	26.6931	26.5689	26.7272	n. def.	n. def.	26.1059	26.663	26.1059		1	1	0	0	1	0	0	0	0	0	0	0	0
Hypoxanthine-guanine phosphoribosyltransferase	P00492	HPRT1	17	0.550671	-0.860737	0.144259	0.840857	30.3844	30.1947	29.9657	28.6888	29.0594	30.2144	30.1816	29.3209		0	0	0	0	0	1	0	0	0	0	0	0	0
Hypoxia up-regulated protein 1	Q9Y4L1	HYOU1	29	0.0480409	-4.37959	0.000584346	3.23333	28.5754	28.5579	29.0008	23.7167	24.1489	25.1297	28.7114	24.3318	+	0	0	1	0	0	0	0	1	0	0	0	0	0
Immunity-related GTPase family Q protein	Q8WZA9	IRGQ	10	n. def.	n. def.	n. def.	0	25.0717	24.9721	25.0501	n. def.	n. def.	n. def.	25.0313	n. def.		0	0	1	0	0	0	0	0	0	1	0	0	0
Immunoglobulin superfamily member 3	O75054	IGSF3	5	n. def.	n. def.	n. def.	0	23.3122	23.499	23.2707	n. def.	n. def.	n. def.	23.3606	n. def.		0	0	0	0	0	1	0	0	0	0	0	0	0
Immunoglobulin superfamily member 8	Q969P0	IGSF8	13	2.68435	1.42457	0.000335108	3.47482	27.1091	27.0347	26.7793	28.5009	28.2534	28.4426	26.9744	28.399	+	1	0	0	0	0	0	0	0	0	0	0	0	0
Immunoglobulin-binding protein 1	P78318	IGBP1	6	n. def.	n. def.	n. def.	0	25.7537	26.2525	25.9729	n. def.	n. def.	n. def.	25.993	n. def.		1	0	0	0	0	0	0	0	0	0	0	0	0
Importin subunit alpha-1	P52292	KPNA2	22	0.472138	-1.08272	0.0644382	1.19086	29.7206	29.6722	29.6892	29.2477	27.7995	28.7867	29.694	28.6113	+	1	1	1	0	0	0	0	0	0	0	0	0	1
Importin subunit alpha-3	O00629	KPNA4	6	n. def.	n. def.	n. def.	0	25.7043	25.4922	25.5342	n. def.	n. def.	n. def.	25.5769	n. def.		1	0	1	0	0	0	0	0	0	0	0	0	1
Importin subunit alpha-4	O00505	KPNA3	7	n. def.	n. def.	n. def.	0	25.7498	26.1563	25.9224	n. def.	n. def.	n. def.	25.9428	n. def.		1	1	0	0	0	0	0	0	0	0	0	0	0
Importin subunit alpha-5;Importin subunit alpha-5, N-terminally processed	P52294	KPNA1	11	0.669823	-0.578149	0.000456786	3.34029	26.7078	26.8312	26.7156	26.246	26.1537	26.1204	26.7515	26.1734	+	0	0	1	0	0	0	0	0	0	0	0	0	1
Importin subunit alpha-7	O60684	KPNA6	5	1.4439	0.52997	0.316746	0.499289	25.2222	24.7804	25.4638	n. def.	26.1669	25.204	25.1555	25.6855		0	0	0	0	0	1	0	0	0	0	0	0	0
Importin subunit beta-1	Q14974	KPNB1	33	0.967712	-0.0473506	0.775803	0.110248	30.4345	30.307	30.4963	30.6358	30.1392	30.3208	30.4126	30.3653		0	1	0	0	0	0	0	0	0	0	0	0	0
Importin-11	Q9UI26	IPO11	17	0.195763	-2.35282	0.00212321	2.67301	26.8923	27.4611	27.0613	24.6666	24.9043	n. def.	27.1382	24.7854	+	0	0	1	1	0	0	0	1	0	0	0	0	0
Importin-4	Q8TEX9	IPO4	35	0.392386	-1.34965	0.077895	1.10849	29.6502	29.5272	29.6581	28.8505	28.8157	27.1204	29.6118	28.2622	+	0	0	0	0	0	1	0	0	0	0	0	0	0
Importin-5	O00410	IPO5	40	0.284698	-1.8125	0.141154	0.850307	30.1372	30.3439	30.3345	29.1168	29.7443	26.5171	30.2719	28.4594		0	0	1	0	0	0	0	0	0	0	0	0	1
Importin-7	O95373	IPO7	28	0.364363	-1.45655	0.0128248	1.89195	29.3362	29.4705	29.2829	27.236	28.2612	28.2228	29.3632	27.9067	+	0	0	1	1	0	0	0	0	0	0	0	1	0
Importin-8	O15397	IPO8	17	0.31219	-1.6795	0.00581677	2.23532	27.038	26.6745	26.9133	24.9361	25.4555	n. def.	26.8753	25.1958	+	0	0	1	0	1	0	0	0	1	0	0	0	0
Importin-9	Q96P70	IPO9	19	0.562353	-0.830453	0.0209958	1.67787	28.1298	28.3412	28.3041	27.4028	27.8128	27.0681	28.2584	27.4279	+	0	0	1	0	0	0	0	0	1	0	0	0	0
Inactive hydroxysteroid dehydrogenase-like protein 1	Q3SXM5	HSDL1	10	0.752579	-0.410085	0.212496	0.67265	27.0877	26.9295	27.1684	27.1867	26.3649	26.4038	27.0619	26.6518		1	0	1	0	0	0	0	0	0	0	0	0	1
Inactive tyrosine-protein kinase 7	Q13308	PTK7	20	2.73314	1.45056	0.00453589	2.34334	27.4639	27.732	27.6863	29.5544	28.8491	28.8303	27.6274	29.0779	+	0	0	1	0	0	0	0	0	0	0	0	0	1
Induced myeloid leukemia cell differentiation protein Mcl-1	Q07820	MCL1	6	n. def.	n. def.	n. def.	0	24.1853	24.0109	23.9802	n. def.	n. def.	n. def.	24.0588	n. def.		1	1	0	0	0	0	0	0	0	0	0	0	0
Inhibitor of nuclear factor kappa-B kinase-interacting protein	Q70UQ0	IKBIP	6	n. def.	n. def.	n. def.	0	24.872	25.1488	25.2004	n. def.	n. def.	n. def.	25.0737	n. def.		1	0	0	1	0	0	0	0	0	0	0	0	0
Inner centromere protein	Q9NQS7	INCENP	10	0.785543	-0.348237	n. def.	0	25.8584	25.9823	25.5323	n. def.	n. def.	25.4428	25.791	25.4428		1	0	1	0	1	0	0	0	0	0	0	0	1
Inner nuclear membrane protein Man1	Q9Y2U8	LEMD3	16	n. def.	n. def.	n. def.	0	26.9071	27.0668	27.0341	n. def.	n. def.	n. def.	27.0027	n. def.		1	1	1	0	0	0	0	0	0	0	0	0	1
Inorganic pyrophosphatase	Q15181	PPA1	22	0.631649	-0.662806	0.141575	0.849013	30.9498	30.7331	30.4951	29.4169	30.215	30.5578	30.726	30.0632		1	0	0	0	0	0	0	0	0	0	0	0	0
Inorganic pyrophosphatase 2, mitochondrial	Q9H2U2	PPA2	13	0.456217	-1.13221	n. def.	0	28.1326	28.1205	28.1529	n. def.	n. def.	27.0031	28.1353	27.0031		0	1	0	0	0	0	0	0	0	0	0	0	0
Inosine-5-monophosphate dehydrogenase 1	P20839	IMPDH1	10	1.01344	0.0192661	0.942509	0.0257143	25.4668	25.7333	25.7052	n. def.	25.9502	25.3586	25.6351	25.6544		0	1	0	0	0	0	0	0	0	0	0	0	0
Inosine-5-monophosphate dehydrogenase 2	P12268	IMPDH2	30	1.8745	0.906506	0.0017361	2.76043	30.7123	30.8343	30.7211	31.8909	31.5741	31.5222	30.7559	31.6624	+	1	0	1	0	0	0	0	0	0	0	0	0	1
Inositol 1,4,5-trisphosphate receptor type 2	Q14571	ITPR2	3	2.10845	1.07618	n. def.	0	22.7646	n. def.	23.0306	n. def.	n. def.	23.9738	22.8976	23.9738		0	0	1	0	0	0	0	0	0	0	0	0	1
Inositol hexakisphosphate and diphosphoinositol-pentakisphosphate kinase 2	O43314	PPIP5K2	4	n. def.	n. def.	n. def.	0	23.3896	23.2357	23.7311	n. def.	n. def.	n. def.	23.4521	n. def.		1	0	0	0	0	0	0	0	0	0	0	0	0
Inositol monophosphatase 1	P29218	IMPA1	10	1.03518	0.0498829	0.850647	0.0702508	27.3582	27.7438	27.5912	27.6193	27.2278	27.9957	27.5644	27.6143		1	0	0	0	0	0	0	0	0	0	0	0	0
Inositol polyphosphate 5-phosphatase OCRL-1	Q01968	OCRL	15	0.344298	-1.53827	0.0105452	1.97695	27.4908	27.9365	27.4859	26.2198	26.5565	25.5221	27.6377	26.0994	+	0	1	0	0	0	0	0	0	0	0	0	0	0
Inositol-3-phosphate synthase 1	Q9NPH2	ISYNA1	5	n. def.	n. def.	n. def.	0	24.6367	24.5977	24.9611	n. def.	n. def.	n. def.	24.7318	n. def.		0	0	1	0	0	0	0	0	0	0	0	1	0
Insulin receptor substrate 4	O14654	IRS4	37	0.825329	-0.276959	0.335626	0.474145	29.8258	29.3699	29.4857	29.2882	29.6503	28.912	29.5604	29.2835		1	1	0	0	0	0	0	0	0	0	0	0	0
Insulin receptor;Insulin receptor subunit alpha;Insulin receptor subunit beta	P06213	INSR	4	1.8393	0.879156	0.132462	0.877909	23.739	23.0504	24.0796	n. def.	24.7375	24.2669	23.623	24.5022		1	1	0	0	0	0	0	0	0	0	0	0	0
Insulin-degrading enzyme	P14735	IDE	29	0.31666	-1.659	0.000239013	3.62158	28.5296	28.618	28.5052	26.7154	27.1425	26.8179	28.5509	26.8919	+	0	0	0	0	0	1	0	0	0	0	0	0	0
Insulin-like growth factor 1 receptor;Insulin-like growth factor 1 receptor alpha chain;Insulin-like growth factor 1 receptor beta chain	P08069	IGF1R	6	1.75982	0.815425	0.0191965	1.71678	25.7444	25.9181	25.7162	26.2177	26.9138	26.6935	25.7929	26.6083	+	0	1	0	0	0	0	0	0	0	0	0	0	0
Insulin-like growth factor 2 mRNA-binding protein 1	Q9NZI8	IGF2BP1	24	1.10957	0.149995	0.442567	0.354021	29.5997	29.9252	29.8327	30.1854	29.6759	29.9463	29.7859	29.9359		1	1	1	0	0	0	0	0	0	0	0	0	1
Insulin-like growth factor 2 mRNA-binding protein 2	Q9Y6M1	IGF2BP2	9	n. def.	n. def.	n. def.	0	26.0791	26.2513	26.142	n. def.	n. def.	n. def.	26.1575	n. def.		1	0	0	0	0	0	0	0	0	0	0	0	0
Insulin-like growth factor 2 mRNA-binding protein 3	O00425	IGF2BP3	17	0.965125	-0.0512129	0.761374	0.118402	27.2793	27.6699	27.2354	27.4901	27.304	27.2369	27.3949	27.3437		0	0	0	0	0	1	0	0	0	0	0	0	0
Integral membrane protein GPR180	Q86V85	GPR180	4	n. def.	n. def.	n. def.	0	23.4747	23.3758	23.7404	n. def.	n. def.	n. def.	23.5303	n. def.		0	1	0	0	0	0	0	0	0	0	0	0	0
Integrator complex subunit 1	Q8N201	INTS1	14	n. def.	n. def.	n. def.	0	25.4538	25.2765	25.2358	n. def.	n. def.	n. def.	25.322	n. def.		0	0	0	0	0	1	0	0	0	0	0	0	0
Integrator complex subunit 2	Q9H0H0	INTS2	3	n. def.	n. def.	n. def.	0	23.6569	23.7853	23.449	n. def.	n. def.	n. def.	23.6304	n. def.		0	0	0	0	0	1	0	0	0	0	0	0	0
Integrator complex subunit 3	Q68E01	INTS3	12	0.267747	-1.90106	n. def.	0	26.8137	26.3221	26.9298	n. def.	24.7875	n. def.	26.6885	24.7875		0	1	0	0	0	0	0	0	0	0	0	0	0
Integrator complex subunit 4	Q96HW7	INTS4	4	n. def.	n. def.	n. def.	0	23.3597	23.3438	23.5703	n. def.	n. def.	n. def.	23.4246	n. def.		0	1	0	0	0	0	0	0	0	0	0	0	0
Integrator complex subunit 5	Q6P9B9	INTS5	5	n. def.	n. def.	n. def.	0	22.613	22.9077	22.8169	n. def.	n. def.	n. def.	22.7792	n. def.		0	0	0	0	0	1	0	0	0	0	0	0	0
Integrator complex subunit 6	Q9UL03	INTS6	4	n. def.	n. def.	n. def.	0	22.4013	22.6373	22.5844	n. def.	n. def.	n. def.	22.541	n. def.		1	1	0	0	0	0	0	0	0	0	0	0	0
Integrator complex subunit 7	Q9NVH2	INTS7	11	0.516231	-0.953912	0.103416	0.98541	25.5599	24.564	24.6846	n. def.	24.0813	23.8833	24.9362	23.9823		0	0	0	1	0	0	0	0	0	0	0	0	0
Integrator complex subunit 8	Q75QN2	INTS8	3	n. def.	n. def.	n. def.	0	23.4214	23.3909	23.551	n. def.	n. def.	n. def.	23.4544	n. def.		0	1	0	0	0	0	0	0	0	0	0	0	0
Integrin alpha-1	P56199	ITGA1	7	2.83544	1.50357	n. def.	0	24.8918	25.1395	24.9226	n. def.	n. def.	26.4882	24.9846	26.4882		0	0	0	0	0	1	0	0	0	0	0	0	0
Integrin alpha-2	P17301	ITGA2	13	0.697591	-0.519546	0.176492	0.753275	25.9983	26.8306	26.7148	25.7078	25.9484	26.3289	26.5146	25.995		1	0	0	0	0	0	0	0	0	0	0	0	0
Integrin alpha-5;Integrin alpha-5 heavy chain;Integrin alpha-5 light chain	P08648	ITGA5	15	1.1603	0.214502	0.693674	0.158845	27.589	27.4963	28.091	27.4853	27.4517	28.8828	27.7254	27.9399		1	0	0	0	0	0	0	0	0	0	0	0	0
Integrin alpha-6;Integrin alpha-6 heavy chain;Integrin alpha-6 light chain;Processed integrin alpha-6	P23229	ITGA6	15	0.455767	-1.13363	0.147948	0.829892	26.1817	26.3894	26.8334	24.4639	25.0461	26.4937	26.4682	25.3345		0	0	1	1	0	0	0	0	0	0	0	0	1
Integrin alpha-V;Integrin alpha-V heavy chain;Integrin alpha-V light chain	P06756	ITGAV	15	1.03091	0.0439224	n. def.	0	25.9705	26.0721	26.4382	n. def.	n. def.	26.2042	26.1603	26.2042		0	0	0	0	0	1	0	0	0	0	0	0	0
Integrin beta-1	P05556	ITGB1	20	1.60532	0.682865	0.028531	1.54468	29.0687	29.1695	29.4745	30.1628	29.6099	29.9886	29.2376	29.9204	+	0	1	0	0	0	0	0	0	0	0	0	0	0
Integrin-linked kinase-associated serine/threonine phosphatase 2C	Q9H0C8	ILKAP	10	1.58897	0.668095	0.0430423	1.3661	26.8962	26.2187	26.3796	27.2964	26.965	27.2374	26.4982	27.1663	+	0	0	0	0	0	1	0	0	0	0	0	0	0
Integrin-linked protein kinase	Q13418	ILK	4	n. def.	n. def.	n. def.	0	24.6536	24.5109	23.9838	n. def.	n. def.	n. def.	24.3828	n. def.		0	1	0	0	0	0	0	0	0	0	0	0	0
Interferon regulatory factor 2-binding protein-like	Q9H1B7	IRF2BPL	3	n. def.	n. def.	n. def.	0	23.2054	22.783	22.3259	n. def.	n. def.	n. def.	22.7715	n. def.		0	0	0	0	0	1	0	0	0	0	0	0	0
Interferon-induced, double-stranded RNA-activated protein kinase	P19525	EIF2AK2	7	1.50721	0.591877	0.00667409	2.17561	26.0374	25.9688	25.9119	26.4649	n. def.	26.6642	25.9727	26.5646	+	0	0	1	0	0	0	0	0	0	0	0	1	0
Interferon-inducible double-stranded RNA-dependent protein kinase activator A	O75569	PRKRA	7	1.17206	0.229044	n. def.	0	26.5812	26.5414	26.5071	n. def.	n. def.	26.7723	26.5432	26.7723		0	0	0	0	0	1	0	0	0	0	0	0	0
Interferon-related developmental regulator 2	Q12894	IFRD2	4	n. def.	n. def.	n. def.	0	23.2481	22.9565	23.2825	n. def.	n. def.	n. def.	23.1624	n. def.		0	0	0	0	1	0	0	0	0	0	0	0	0
Interleukin enhancer-binding factor 2	Q12905	ILF2	24	0.717365	-0.47922	0.432155	0.36436	30.1179	30.0345	30.3551	30.5197	28.6744	29.8758	30.1692	29.6899		1	1	0	0	0	0	0	0	0	0	0	0	0
Interleukin enhancer-binding factor 3	Q12906	ILF3	31	0.92566	-0.111446	0.439171	0.357366	31.0543	31.0989	30.8578	30.9194	31.0619	30.6954	31.0037	30.8922		0	0	0	0	0	1	0	0	0	0	0	0	0
Interleukin-1 receptor-associated kinase 1	P51617	IRAK1	4	n. def.	n. def.	n. def.	0	24.6149	24.6962	24.6417	n. def.	n. def.	n. def.	24.651	n. def.		0	0	1	1	0	0	0	0	0	0	1	0	0
Intron-binding protein aquarius	O60306	AQR	25	0.263557	-1.92381	0.000712915	3.14696	27.9452	27.447	27.3097	25.5374	25.6236	25.7695	27.5673	25.6435	+	1	0	0	0	0	0	0	0	0	0	0	0	0
Inverted formin-2	Q27J81	INF2	9	n. def.	n. def.	n. def.	0	25.0527	24.6247	24.5214	n. def.	n. def.	n. def.	24.7329	n. def.		0	1	0	0	0	0	0	0	0	0	0	0	0
IQ motif and SEC7 domain-containing protein 1	Q6DN90	IQSEC1	4	1.73449	0.794512	n. def.	0	24.2797	24.2239	24.2342	25.0404	n. def.	n. def.	24.2459	25.0404		0	1	0	0	0	0	0	0	0	0	0	0	0
Iron-sulfur protein NUBPL	Q8TB37	NUBPL	3	n. def.	n. def.	n. def.	0	24.2857	24.2641	24.5272	n. def.	n. def.	n. def.	24.359	n. def.		1	1	0	0	0	0	0	0	0	0	0	0	0
Isoamyl acetate-hydrolyzing esterase 1 homolog	Q2TAA2	IAH1	4	0.645219	-0.632139	n. def.	0	25.1155	25.3624	24.7907	n. def.	n. def.	24.4574	25.0895	24.4574		1	0	0	0	0	0	0	0	0	0	0	0	0
Isochorismatase domain-containing protein 1	Q96CN7	ISOC1	8	0.890591	-0.167166	0.277835	0.556213	26.7899	27.1663	27.1444	26.8995	26.7617	26.938	27.0336	26.8664		0	1	0	0	0	0	0	0	0	0	0	0	0
Isocitrate dehydrogenase [NAD] subunit alpha, mitochondrial	P50213	IDH3A	14	0.403805	-1.30827	0.0160452	1.79466	28.6642	28.9264	29.0744	28.1639	27.4336	27.1428	28.8883	27.5801	+	1	1	0	1	0	0	0	0	0	0	0	0	0
Isocitrate dehydrogenase [NAD] subunit beta, mitochondrial	O43837	IDH3B	8	n. def.	n. def.	n. def.	0	27.0426	27.0167	26.9706	n. def.	n. def.	n. def.	27.01	n. def.		0	0	1	0	0	0	0	0	0	0	0	1	0
Isocitrate dehydrogenase [NAD] subunit gamma, mitochondrial	P51553	IDH3G	9	n. def.	n. def.	n. def.	0	27.1796	27.0131	27.3249	n. def.	n. def.	n. def.	27.1725	n. def.		0	1	0	0	0	0	0	0	0	0	0	0	0
Isocitrate dehydrogenase [NADP] cytoplasmic	O75874	IDH1	10	0.695237	-0.524423	0.14419	0.841065	26.4819	27.1816	26.8807	26.7354	26.1475	26.088	26.8481	26.3237		0	0	0	0	0	1	0	0	0	0	0	0	0
Isocitrate dehydrogenase [NADP], mitochondrial	P48735	IDH2	20	0.522337	-0.936948	0.093369	1.0298	27.6463	28.0614	27.709	26.8551	26.1701	27.5806	27.8056	26.8686		0	0	0	0	0	1	0	0	0	0	0	0	0
Isoleucine--tRNA ligase, cytoplasmic	P41252	IARS	62	0.544713	-0.876432	0.0437138	1.35938	30.7701	30.7248	30.7773	30.1005	30.2563	29.2861	30.7574	29.881	+	0	1	0	0	0	0	0	0	0	0	0	0	0
Isoleucine--tRNA ligase, mitochondrial	Q9NSE4	IARS2	37	0.225183	-2.15083	0.0199065	1.701	29.9035	29.6523	29.7283	28.0408	28.3066	26.4842	29.7614	27.6105	+	0	0	1	0	0	0	0	1	0	0	0	0	0
Isopentenyl-diphosphate Delta-isomerase 1	Q13907	IDI1	10	0.811775	-0.300847	0.351455	0.45413	27.8886	27.4106	27.3418	26.8116	27.3441	27.5828	27.547	27.2462		1	0	1	0	0	0	0	0	0	0	0	0	1
Isovaleryl-CoA dehydrogenase, mitochondrial	P26440	IVD	8	1.07611	0.105831	n. def.	0	25.5352	25.9061	26.1719	25.9769	n. def.	n. def.	25.871	25.9769		0	0	1	0	0	0	0	0	0	0	0	0	1
Junction plakoglobin	P14923	JUP	21	2.81065	1.49091	0.00370839	2.43081	27.7725	28.0176	28.0989	29.0509	29.8285	29.4823	27.963	29.4539	+	1	0	0	0	0	0	0	0	0	0	0	0	0
Junctional adhesion molecule A	Q9Y624	F11R	10	n. def.	n. def.	n. def.	0	26.5985	26.83	26.7158	n. def.	n. def.	n. def.	26.7148	n. def.		1	0	0	1	0	0	0	0	0	0	0	0	0
Junctional adhesion molecule C	Q9BX67	JAM3	8	0.628827	-0.669266	n. def.	0	27.6281	27.9103	27.9167	27.1491	n. def.	n. def.	27.8184	27.1491		0	0	0	1	0	0	0	0	0	0	0	0	0
Kanadaptin	Q9BWU0	SLC4A1AP	15	0.538441	-0.893139	0.0188875	1.72383	26.5221	26.9157	26.2648	25.5301	25.9502	25.5428	26.5675	25.6744	+	1	0	0	0	0	0	0	0	0	0	0	0	0
Katanin p80 WD40 repeat-containing subunit B1	Q9BVA0	KATNB1	2	1.02376	0.0338783	n. def.	0	23.1397	23.4437	23.3191	n. def.	n. def.	23.3347	23.3008	23.3347		0	0	1	0	0	0	0	0	0	0	0	1	0
Keratin, type II cytoskeletal 2 epidermal	P35908	KRT2	1	3.12737	1.64495	0.0172659	1.76281	28.7987	28.3768	28.9944	29.7111	31.021	30.3726	28.7233	30.3682	+	0	0	0	1	0	0	0	0	0	0	0	0	0
Keratinocyte proline-rich protein	Q5T749	KPRP	13	5.56701	2.4769	0.000296982	3.52727	26.614	26.6101	26.9337	29.3328	28.8379	29.4179	26.7193	29.1962	+	1	0	0	0	1	0	0	0	0	0	0	0	0
Ketosamine-3-kinase	Q9HA64	FN3KRP	3	1.05427	0.0762412	n. def.	0	25.3807	25.1141	25.4593	n. def.	n. def.	25.3943	25.318	25.3943		0	0	0	1	0	0	0	0	0	0	0	0	0
KH domain-containing, RNA-binding, signal transduction-associated protein 1	Q07666	KHDRBS1	10	1.41327	0.499041	0.351788	0.453718	27.552	28.1334	27.7599	29.167	27.6837	28.0918	27.8151	28.3142		0	0	0	0	0	1	0	0	0	0	0	0	0
KIF1-binding protein	Q96EK5	KIAA1279	13	0.477843	-1.06539	n. def.	0	26.7493	26.245	26.2875	n. def.	n. def.	25.3619	26.4273	25.3619		0	0	1	1	0	0	0	0	0	0	0	0	1
Killer cell lectin-like receptor subfamily G member 2	A4D1S0	KLRG2	5	3.5549	1.82981	0.050745	1.29461	n. def.	24.5951	24.5674	26.1298	25.8149	27.2884	24.5812	26.411	+	0	0	1	1	0	0	0	0	0	0	0	1	0
Kin of IRRE-like protein 1	Q96J84	KIRREL	11	2.68707	1.42603	0.000880301	3.05537	25.4469	25.4456	25.6098	26.6272	27.0493	27.1039	25.5007	26.9268	+	0	0	0	0	0	1	0	0	0	0	0	0	0
Kinase D-interacting substrate of 220 kDa	Q9ULH0	KIDINS220	16	2.2609	1.1769	0.00222259	2.65314	26.0059	25.736	25.5827	27.0157	27.1107	26.7288	25.7749	26.9518	+	1	1	0	1	0	0	0	0	0	0	0	0	0
Kinectin	Q86UP2	KTN1	22	0.540496	-0.887644	n. def.	0	27.0767	27.5036	27.3651	n. def.	n. def.	26.4275	27.3151	26.4275		1	0	0	0	0	0	0	0	0	0	0	0	0
Kinesin light chain 1	Q07866	KLC1	5	n. def.	n. def.	n. def.	0	24.6518	25.09	24.9578	n. def.	n. def.	n. def.	24.8999	n. def.		0	0	1	1	0	0	0	0	0	0	0	0	1
Kinesin light chain 2	Q9H0B6	KLC2	7	n. def.	n. def.	n. def.	0	24.9995	24.2423	24.6351	n. def.	n. def.	n. def.	24.6256	n. def.		1	1	1	0	0	0	0	0	0	0	0	0	1
Kinesin light chain 4	Q9NSK0	KLC4	4	n. def.	n. def.	n. def.	0	23.5696	23.3931	23.6776	n. def.	n. def.	n. def.	23.5468	n. def.		0	1	0	0	0	0	0	0	0	0	0	0	0
Kinesin-1 heavy chain	P33176	KIF5B	34	0.300409	-1.735	0.00433406	2.36311	29.3149	29.1172	29.344	27.4192	28.0689	27.083	29.2587	27.5237	+	1	1	0	0	0	0	0	0	0	0	0	0	0
Kinesin-like protein KIF11	P52732	KIF11	24	0.381644	-1.3897	0.0188502	1.72468	27.9855	27.9611	28.055	25.9307	26.7305	27.1714	28.0006	26.6109	+	1	0	1	0	0	0	0	0	0	0	0	0	1
Kinesin-like protein KIF13B	Q9NQT8	KIF13B	4	n. def.	n. def.	n. def.	0	24.5431	23.8914	24.533	n. def.	n. def.	n. def.	24.3225	n. def.		0	0	0	0	0	1	0	0	0	0	0	0	0
Kinesin-like protein KIF1A	Q12756	KIF1A	7	n. def.	n. def.	n. def.	0	24.8967	24.6176	24.4075	n. def.	n. def.	n. def.	24.6406	n. def.		0	0	1	0	0	0	0	0	0	0	0	1	0
Kinesin-like protein KIF1B	O60333	KIF1B	6	n. def.	n. def.	n. def.	0	24.6872	24.432	24.478	n. def.	n. def.	n. def.	24.5324	n. def.		1	0	0	0	0	0	0	0	0	0	0	0	0
Kinesin-like protein KIF20A	O95235	KIF20A	8	n. def.	n. def.	n. def.	0	25.4593	25.3192	24.9682	n. def.	n. def.	n. def.	25.2489	n. def.		0	0	1	1	0	0	0	0	0	0	0	0	1
Kinesin-like protein KIF21A	Q7Z4S6	KIF21A	3	n. def.	n. def.	n. def.	0	24.1273	23.9592	23.7741	n. def.	n. def.	n. def.	23.9535	n. def.		0	0	0	0	0	1	0	0	0	0	0	0	0
Kinesin-like protein KIF22	Q14807	KIF22	9	n. def.	n. def.	n. def.	0	24.5559	24.8943	24.5951	n. def.	n. def.	n. def.	24.6818	n. def.		0	0	0	1	0	0	0	0	0	0	0	0	0
Kinesin-like protein KIF23	Q02241	KIF23	9	0.993944	-0.008763	0.978745	0.00933023	25.2439	25.6287	25.8194	25.8267	25.801	25.038	25.564	25.5552		0	0	1	0	0	0	0	0	1	0	0	0	0
Kinesin-like protein KIF2A	O00139	KIF2A	14	1.12499	0.169917	0.272511	0.564616	26.3122	26.1299	26.2128	26.2161	26.3225	26.626	26.2183	26.3882		0	0	0	0	0	1	0	0	0	0	0	0	0
Kinesin-like protein KIF2C	Q99661	KIF2C	6	n. def.	n. def.	n. def.	0	24.9891	24.9448	24.7185	n. def.	n. def.	n. def.	24.8842	n. def.		1	0	0	0	0	0	0	0	0	0	0	0	0
Kinesin-like protein KIF3A	Q9Y496	KIF3A	4	n. def.	n. def.	n. def.	0	23.592	23.0576	23.567	n. def.	n. def.	n. def.	23.4055	n. def.		1	0	1	0	0	0	0	0	0	0	0	0	1
Kinesin-like protein KIF7	Q2M1P5	KIF7	3	1.4997	0.58467	n. def.	0	24.0857	24.3259	23.8221	n. def.	n. def.	24.6626	24.0779	24.6626		0	0	1	0	0	0	0	0	1	0	0	0	0
Kinesin-like protein KIFC1	Q9BW19	KIFC1	5	n. def.	n. def.	n. def.	0	24.9267	25.0881	25.0752	n. def.	n. def.	n. def.	25.03	n. def.		0	1	0	0	0	0	0	0	0	0	0	0	0
Kinetochore protein Spc24	Q8NBT2	SPC24	4	0.802131	-0.31809	n. def.	0	25.0319	24.2471	24.8724	n. def.	n. def.	24.399	24.7171	24.399		0	1	1	0	0	0	0	0	0	0	0	0	1
Kinetochore-associated protein 1	P50748	KNTC1	17	0.676903	-0.56298	0.073637	1.1329	26.5012	26.0721	26.212	25.5249	25.8726	n. def.	26.2618	25.6988		1	1	1	0	0	0	0	0	0	0	0	0	1
Kinetochore-associated protein NSL1 homolog	Q96IY1	NSL1	2	n. def.	n. def.	n. def.	0	23.7638	23.5884	24.0725	n. def.	n. def.	n. def.	23.8082	n. def.		1	1	0	0	0	0	0	0	0	0	0	0	0
KRR1 small subunit processome component homolog	Q13601	KRR1	8	0.679515	-0.557422	0.286555	0.542793	26.0753	25.9548	25.98	25.9027	24.5416	25.8936	26.0034	25.446		0	0	0	0	0	1	0	0	0	0	0	0	0
Krueppel-like factor 16	Q9BXK1	KLF16	3	n. def.	n. def.	n. def.	0	25.1225	24.9845	24.6923	n. def.	n. def.	n. def.	24.9331	n. def.		1	0	1	0	0	0	0	0	0	0	0	0	1
Kynurenine--oxoglutarate transaminase 3	Q6YP21	CCBL2	7	1.04241	0.05992	n. def.	0	25.0601	25.2033	24.8779	n. def.	n. def.	25.107	25.0471	25.107		1	0	1	0	0	0	0	0	0	0	0	0	1
L-2-hydroxyglutarate dehydrogenase, mitochondrial	Q9H9P8	L2HGDH	4	1.49978	0.58475	n. def.	0	24.0297	23.5889	23.6888	24.3539	n. def.	n. def.	23.7691	24.3539		0	0	1	1	0	0	0	0	0	0	0	0	1
L-aminoadipate-semialdehyde dehydrogenase-phosphopantetheinyl transferase	Q9NRN7	AASDHPPT	10	0.965877	-0.0500889	0.709422	0.149095	27.8858	27.9974	27.7818	27.9617	n. def.	27.7148	27.8883	27.8382		1	1	1	0	0	0	0	0	0	0	0	0	1
L-lactate dehydrogenase A chain	P00338	LDHA	28	0.576513	-0.794575	0.0113242	1.94599	33.6196	33.6277	33.7397	32.9081	32.5471	33.1481	33.6623	32.8678	+	0	0	0	0	0	1	0	0	0	0	0	0	0
L-lactate dehydrogenase B chain	P07195	LDHB	23	0.664683	-0.589261	0.0397627	1.40052	33.7549	33.8473	33.8275	33.4082	32.8325	33.4213	33.8099	33.2207	+	0	0	1	0	0	0	0	0	0	0	0	1	0
L-xylulose reductase	Q7Z4W1	DCXR	9	1.38733	0.472314	0.169977	0.76961	27.8852	27.5163	27.4117	27.8645	27.8034	28.5622	27.6044	28.0767		0	1	0	0	0	0	0	0	0	0	0	0	0
La-related protein 1	Q6PKG0	LARP1	30	0.355069	-1.49383	0.0114924	1.93959	28.536	28.506	28.7654	26.4593	27.356	27.5107	28.6025	27.1087	+	1	1	0	0	0	0	0	0	0	0	0	0	0
La-related protein 4	Q71RC2	LARP4	6	1.00641	0.00922521	n. def.	0	25.1572	25.109	25.2426	25.1789	n. def.	n. def.	25.1696	25.1789		0	1	0	0	0	0	0	0	0	0	0	0	0
La-related protein 4B	Q92615	LARP4B	9	1.14166	0.191127	0.30143	0.520813	25.4396	25.3019	25.1329	25.3454	n. def.	25.6197	25.2915	25.4826		0	0	0	1	0	0	0	0	0	0	0	0	0
La-related protein 7	Q4G0J3	LARP7	7	n. def.	n. def.	n. def.	0	25.7093	25.6957	25.3878	n. def.	n. def.	n. def.	25.5976	n. def.		1	0	0	0	0	0	0	0	0	0	0	0	0
Lactadherin;Lactadherin short form;Medin	Q08431	MFGE8	8	4.80565	2.26473	0.0114599	1.94082	25.634	25.5654	25.4218	28.8181	27.2339	27.3634	25.5404	27.8051	+	1	0	0	0	0	0	0	0	0	0	0	0	0
Lactoylglutathione lyase	Q04760	GLO1	5	0.884891	-0.176428	0.635606	0.196812	26.0317	26.8815	26.2112	n. def.	26.1505	26.2462	26.3748	26.1983		0	0	0	0	0	1	0	0	0	0	0	0	0
Lamin-B receptor	Q14739	LBR	13	0.628735	-0.669476	0.0168714	1.77285	28.6901	28.6373	28.7627	28.101	27.7105	28.2701	28.6967	28.0272	+	1	0	1	0	0	0	0	0	0	0	0	0	1
Lamin-B1	P20700	LMNB1	34	1.40654	0.492149	0.152631	0.816357	30.2112	30.4379	30.4776	31.079	30.3383	31.1858	30.3756	30.8677		0	0	0	0	0	1	0	0	0	0	0	0	0
Lamin-B2	Q03252	LMNB2	14	3.08505	1.62529	0.000681722	3.16639	25.5057	25.9855	25.4763	27.2654	27.2138	27.3642	25.6559	27.2811	+	0	0	0	0	0	1	0	0	0	0	0	0	0
Lamina-associated polypeptide 2, isoform alpha;Thymopoietin;Thymopentin	P42166	TMPO	12	n. def.	n. def.	n. def.	0	26.1516	26.4549	26.1388	n. def.	n. def.	n. def.	26.2484	n. def.		1	1	1	0	0	0	0	0	0	0	0	0	1
Lamina-associated polypeptide 2, isoforms beta/gamma;Thymopoietin;Thymopentin	P42167	TMPO	6	1.51837	0.602521	0.0294213	1.53134	27.0628	27.1796	27.173	28.0961	27.5665	27.5603	27.1385	27.741	+	0	0	1	0	0	0	0	0	0	0	0	1	0
Laminin subunit alpha-5	O15230	LAMA5	7	1.34293	0.425381	n. def.	0	24.5784	24.3507	23.9434	n. def.	n. def.	24.7162	24.2908	24.7162		0	1	0	0	0	0	0	0	0	0	0	0	0
Laminin subunit beta-1	P07942	LAMB1	6	n. def.	n. def.	n. def.	0	25.34	25.2847	25.2822	n. def.	n. def.	n. def.	25.3023	n. def.		1	0	0	0	0	0	0	0	0	0	0	0	0
Laminin subunit gamma-1	P11047	LAMC1	12	n. def.	n. def.	n. def.	0	26.3027	26.2824	26.4741	n. def.	n. def.	n. def.	26.353	n. def.		1	0	0	0	0	0	0	0	0	0	0	0	0
LanC-like protein 1	O43813	LANCL1	8	0.793535	-0.333635	n. def.	0	26.4115	26.5949	26.476	26.1605	n. def.	n. def.	26.4941	26.1605		0	0	0	1	0	0	0	0	0	0	0	0	0
LanC-like protein 2	Q9NS86	LANCL2	5	0.782026	-0.354711	n. def.	0	25.1586	24.4689	24.4541	n. def.	n. def.	24.3391	24.6938	24.3391		0	0	0	0	0	1	0	0	0	0	0	0	0
Lanosterol 14-alpha demethylase	Q16850	CYP51A1	14	0.581234	-0.782809	n. def.	0	27.0419	26.7227	26.8983	n. def.	n. def.	26.1048	26.8876	26.1048		0	1	0	1	0	0	0	0	0	0	0	0	0
Lanosterol synthase	P48449	LSS	8	n. def.	n. def.	n. def.	0	25.6256	25.4803	25.2454	n. def.	n. def.	n. def.	25.4504	n. def.		1	0	0	0	0	0	0	0	0	0	0	0	0
Large neutral amino acids transporter small subunit 1	Q01650	SLC7A5	7	2.50245	1.32334	0.00271536	2.56617	28.8718	28.8005	28.9607	30.5696	30.1256	29.9077	28.8776	30.201	+	0	1	0	0	0	0	0	0	0	0	0	0	0
Large proline-rich protein BAG6	P46379	BAG6	20	0.625394	-0.677163	0.0710684	1.14832	28.3743	28.3068	28.0642	27.0502	27.8101	27.8535	28.2484	27.5713		1	1	0	0	0	0	0	0	0	0	0	0	0
Latrophilin-2	O95490	LPHN2	10	2.15826	1.10987	0.00170162	2.76914	25.511	25.8703	25.9069	26.975	26.9223	26.7205	25.7627	26.8726	+	0	0	0	0	0	1	0	0	0	0	0	0	0
Lethal(2) giant larvae protein homolog 1	Q15334	LLGL1	12	0.526791	-0.924698	0.0083037	2.08073	26.3072	26.1298	26.2197	n. def.	25.4721	25.1163	26.2189	25.2942	+	0	1	0	0	0	0	0	0	0	0	0	0	0
LETM1 and EF-hand domain-containing protein 1, mitochondrial	O95202	LETM1	15	0.293262	-1.76974	0.0120099	1.92046	26.5312	26.6783	27.4481	24.7904	24.8655	25.6924	26.8859	25.1161	+	0	1	0	0	0	0	0	0	0	0	0	0	0
Leucine carboxyl methyltransferase 1	Q9UIC8	LCMT1	2	n. def.	n. def.	n. def.	0	24.6838	25.1581	24.7994	n. def.	n. def.	n. def.	24.8804	n. def.		0	0	1	0	0	0	0	0	0	0	0	0	1
Leucine zipper protein 1	Q86V48	LUZP1	4	1.86121	0.896244	0.0395274	1.4031	23.548	22.9608	23.5631	24.2418	24.2654	n. def.	23.3573	24.2536	+	1	0	0	0	0	0	0	0	0	0	0	0	0
Leucine zipper transcription factor-like protein 1	Q9NQ48	LZTFL1	5	n. def.	n. def.	n. def.	0	25.655	25.5326	25.4186	n. def.	n. def.	n. def.	25.5354	n. def.		1	0	0	0	0	0	0	0	0	0	0	0	0
Leucine--tRNA ligase, cytoplasmic	Q9P2J5	LARS	45	0.28702	-1.80078	0.0882557	1.05426	29.7172	29.8031	29.8235	28.7391	28.8249	26.3774	29.7813	27.9805	+	1	0	1	0	0	0	0	0	0	0	0	0	1
Leucine-rich PPR motif-containing protein, mitochondrial	P42704	LRPPRC	80	0.392649	-1.34869	0.0230007	1.63826	31.1036	31.2058	31.2348	29.9302	30.4258	29.1421	31.1814	29.8327	+	0	0	0	0	0	1	0	0	0	0	0	0	0
Leucine-rich repeat and calponin homology domain-containing protein 2	Q5VUJ6	LRCH2	8	n. def.	n. def.	n. def.	0	25.5489	25.364	25.0449	n. def.	n. def.	n. def.	25.3193	n. def.		1	0	0	0	0	0	0	0	0	0	0	0	0
Leucine-rich repeat and fibronectin type III domain-containing protein 1	Q9P244	LRFN1	3	n. def.	n. def.	n. def.	0	23.8689	23.945	23.4876	n. def.	n. def.	n. def.	23.7672	n. def.		0	0	1	0	0	0	0	0	1	0	0	0	0
Leucine-rich repeat and WD repeat-containing protein 1	Q9UFC0	LRWD1	8	n. def.	n. def.	n. def.	0	24.3655	24.3005	24.5125	n. def.	n. def.	n. def.	24.3928	n. def.		0	1	0	0	0	0	0	0	0	0	0	0	0
Leucine-rich repeat flightless-interacting protein 1	Q32MZ4	LRRFIP1	8	0.438109	-1.19064	n. def.	0	25.4735	26.0354	26.1586	n. def.	24.6985	n. def.	25.8892	24.6985		0	0	0	0	0	1	0	0	0	0	0	0	0
Leucine-rich repeat-containing protein 40	Q9H9A6	LRRC40	15	1.38163	0.466373	0.0853394	1.06885	26.3896	26.6926	26.0426	26.7334	26.7873	27.0031	26.3749	26.8413		0	0	0	0	0	1	0	0	0	0	0	0	0
Leucine-rich repeat-containing protein 41	Q15345	LRRC41	2	n. def.	n. def.	n. def.	0	24.3713	23.0413	23.2829	n. def.	n. def.	n. def.	23.5651	n. def.		1	1	0	0	0	0	0	0	0	0	0	0	0
Leucine-rich repeat-containing protein 47	Q8N1G4	LRRC47	24	0.910434	-0.135374	0.564737	0.248154	28.2636	28.2308	28.2404	28.3984	27.6876	28.2427	28.2449	28.1096		0	0	0	1	0	0	0	0	0	0	0	0	0
Leucine-rich repeat-containing protein 59	Q96AG4	LRRC59	14	0.79811	-0.32534	n. def.	0	29.0984	29.3356	28.9447	n. def.	n. def.	28.8009	29.1262	28.8009		0	0	1	1	0	0	0	0	0	0	0	0	1
Leucyl-cystinyl aminopeptidase;Leucyl-cystinyl aminopeptidase, pregnancy serum form	Q9UIQ6	LNPEP	6	n. def.	n. def.	n. def.	0	24.8161	24.5221	24.7001	n. def.	n. def.	n. def.	24.6794	n. def.		0	1	0	0	0	0	0	0	0	0	0	0	0
Leukocyte surface antigen CD47	Q08722	CD47	3	3.14847	1.65465	0.0467169	1.33053	26.6177	26.6815	25.7162	27.0236	28.3376	28.6181	26.3384	27.9931	+	1	1	0	0	0	0	0	0	0	0	0	0	0
Leukotriene A-4 hydrolase	P09960	LTA4H	32	0.890849	-0.166747	0.330709	0.480553	29.186	29.1683	29.1623	29.2199	28.7151	29.0814	29.1722	29.0055		0	0	1	1	0	0	0	0	0	0	0	0	1
LIM and senescent cell antigen-like-containing domain protein 1	P48059	LIMS1	3	n. def.	n. def.	n. def.	0	26.1825	26.3255	25.5609	n. def.	n. def.	n. def.	26.0229	n. def.		1	0	0	0	0	0	0	0	0	0	0	0	0
LIM and SH3 domain protein 1	Q14847	LASP1	8	0.235173	-2.08821	0.074967	1.12513	28.0295	27.9261	27.9291	n. def.	24.8302	26.9166	27.9616	25.8734	+	0	0	1	0	1	0	0	1	0	0	0	0	0
LIM domain and actin-binding protein 1	Q9UHB6	LIMA1	7	0.507585	-0.978278	n. def.	0	26.3797	25.8357	26.056	25.1122	n. def.	n. def.	26.0905	25.1122		0	0	0	1	0	0	0	0	0	0	0	0	0
Lipase maturation factor 2	Q9BU23	LMF2	6	n. def.	n. def.	n. def.	0	25.163	25.2455	25.3311	n. def.	n. def.	n. def.	25.2466	n. def.		0	1	0	0	0	0	0	0	0	0	0	0	0
Lipid phosphate phosphohydrolase 1	O14494	PPAP2A	2	3.13497	1.64845	n. def.	0	n. def.	23.5093	23.337	n. def.	n. def.	25.0716	23.4232	25.0716		0	0	0	0	0	1	0	0	0	0	0	0	0
Lipolysis-stimulated lipoprotein receptor	Q86X29	LSR	7	2.69005	1.42763	0.00228963	2.64023	25.5926	25.4974	25.3473	27.2242	26.556	26.94	25.4791	26.9067	+	0	1	0	0	0	0	0	0	0	0	0	0	0
Lipopolysaccharide-responsive and beige-like anchor protein	P50851	LRBA	25	0.356839	-1.48666	0.00553672	2.25675	27.092	26.5709	27.4575	25.3711	25.6657	25.6237	27.0402	25.5535	+	1	0	0	0	0	0	0	0	0	0	0	0	0
Liprin-alpha-1	Q13136	PPFIA1	7	0.720836	-0.472257	0.415283	0.381656	24.7528	24.8766	25.42	23.9736	25.1148	n. def.	25.0164	24.5442		1	0	0	0	0	0	0	0	0	0	0	0	0
Lon protease homolog, mitochondrial	P36776	LONP1	29	0.255765	-1.96711	3.48336e-05	4.458	28.4277	28.3062	28.6209	26.4327	26.4788	26.542	28.4516	26.4845	+	0	0	1	0	0	0	0	1	0	0	0	0	0
Long-chain fatty acid transport protein 4	Q6P1M0	SLC27A4	8	1.70218	0.767384	0.0117489	1.93	24.3209	24.0208	24.6017	25.1064	25.1512	24.9879	24.3145	25.0818	+	0	0	0	0	0	1	0	0	0	0	0	0	0
Long-chain-fatty-acid--CoA ligase 3	O95573	ACSL3	14	0.243593	-2.03746	0.05324	1.27376	27.3853	27.1962	27.3503	24.8238	24.262	26.7338	27.3106	25.2732	+	0	0	1	0	0	0	0	1	0	0	0	0	0
Long-chain-fatty-acid--CoA ligase 4	O60488	ACSL4	16	0.384434	-1.37919	n. def.	0	26.2273	26.7575	26.1522	n. def.	n. def.	24.9998	26.379	24.9998		0	1	1	0	0	0	0	0	0	0	0	0	1
Low molecular weight phosphotyrosine protein phosphatase	P24666	ACP1	5	0.846965	-0.239626	n. def.	0	26.0785	26.4026	25.5709	n. def.	25.7777	n. def.	26.0174	25.7777		1	0	0	0	0	0	0	0	0	0	0	0	0
Luc7-like protein 3	O95232	LUC7L3	6	0.54618	-0.872551	0.0321652	1.49261	26.3222	25.9339	26.0742	24.9996	25.4755	n. def.	26.1101	25.2375	+	0	1	0	0	0	0	0	0	0	0	0	0	0
Lupus La protein	P05455	SSB	13	0.747984	-0.418921	0.41351	0.383514	29.0405	29.9234	29.7989	28.4353	29.4946	29.5761	29.5876	29.1687		0	0	0	1	0	0	0	0	0	0	0	0	0
Lymphoid-specific helicase	Q9NRZ9	HELLS	9	1.05357	0.0752843	0.750535	0.124629	27.1751	26.9379	26.6818	26.6838	27.2544	27.0824	26.9316	27.0069		1	0	1	0	0	0	0	0	0	0	0	0	1
Lymphokine-activated killer T-cell-originated protein kinase	Q96KB5	PBK	6	n. def.	n. def.	n. def.	0	25.1704	26.2033	26.1954	n. def.	n. def.	n. def.	25.8564	n. def.		0	0	1	0	0	0	0	0	0	0	0	1	0
Lys-63-specific deubiquitinase BRCC36	P46736	BRCC3	7	1.05244	0.0737429	0.711329	0.147929	26.7985	26.954	26.6614	26.6843	n. def.	27.0724	26.8046	26.8784		0	0	0	0	0	1	0	0	0	0	0	0	0
Lysine--tRNA ligase	Q15046	KARS	21	1.01387	0.0198727	0.883127	0.0539766	28.9212	28.8781	29.0323	29.1077	28.7292	29.0543	28.9439	28.9638		1	0	0	0	0	0	0	0	0	0	0	0	0
Lysine-specific demethylase 2A	Q9Y2K7	KDM2A	4	n. def.	n. def.	n. def.	0	23.3977	23.4495	23.2271	n. def.	n. def.	n. def.	23.3581	n. def.		1	0	0	0	0	0	0	0	0	0	0	0	0
Lysine-specific demethylase 3B	Q7LBC6	KDM3B	14	0.898297	-0.154736	n. def.	0	25.9784	25.7915	25.7158	25.6738	n. def.	n. def.	25.8286	25.6738		0	0	0	1	0	0	0	0	0	0	0	0	0
Lysine-specific demethylase 5C	P41229	KDM5C	5	n. def.	n. def.	n. def.	0	24.4326	24.508	23.9193	n. def.	n. def.	n. def.	24.2866	n. def.		0	1	1	0	0	0	0	0	0	0	0	0	1
Lysine-specific histone demethylase 1A	O60341	KDM1A	18	0.299211	-1.74077	n. def.	0	27.8397	27.7189	27.5181	n. def.	25.9515	n. def.	27.6922	25.9515		0	1	0	0	0	0	0	0	0	0	0	0	0
Lysocardiolipin acyltransferase 1	Q6UWP7	LCLAT1	7	1.1705	0.227128	n. def.	0	26.7777	26.9695	26.7295	n. def.	n. def.	27.0527	26.8256	27.0527		0	1	1	0	0	0	0	0	0	0	0	0	1
Lysophosphatidylcholine acyltransferase 1	Q8NF37	LPCAT1	7	0.969049	-0.045358	0.777824	0.109119	25.4356	25.1879	25.5772	n. def.	25.3466	25.3632	25.4002	25.3549		1	1	1	0	0	0	0	0	0	0	0	0	1
Lysophospholipase-like protein 1	Q5VWZ2	LYPLAL1	8	1.09565	0.131783	n. def.	0	26.9672	27.0622	26.9296	n. def.	n. def.	27.1181	26.9863	27.1181		1	0	1	1	0	0	0	0	0	0	0	0	1
Lysophospholipid acyltransferase 7	Q96N66	MBOAT7	7	0.578487	-0.789643	n. def.	0	26.3347	26.547	26.3628	n. def.	n. def.	25.6252	26.4148	25.6252		1	0	1	0	0	0	0	0	0	0	0	0	1
Lysosomal acid phosphatase	P11117	ACP2	2	n. def.	n. def.	n. def.	0	23.6435	23.0514	23.2676	n. def.	n. def.	n. def.	23.3208	n. def.		1	1	0	0	0	0	0	0	0	0	0	0	0
Lysosome membrane protein 2	Q14108	SCARB2	4	1.01803	0.0257823	0.886359	0.0523901	24.9257	24.4546	24.7489	24.7741	24.8844	24.548	24.7097	24.7355		0	1	0	0	0	0	0	0	0	0	0	0	0
Lysosome-associated membrane glycoprotein 1	P11279	LAMP1	4	1.21406	0.279837	0.243389	0.613699	26.3328	26.229	26.5616	27.0035	26.5528	26.4068	26.3745	26.6543		0	0	1	0	0	0	0	0	0	0	0	0	1
Lysosome-associated membrane glycoprotein 2	P13473	LAMP2	3	0.62013	-0.689358	n. def.	0	25.5314	25.3433	25.7177	n. def.	n. def.	24.8415	25.5308	24.8415		0	0	1	0	0	0	0	0	0	0	0	1	0
Lysozyme C	P61626	LYZ	2	7.39065	2.8857	0.000110854	3.95525	24.7285	24.9363	25.198	28.1019	27.7554	27.6626	24.9543	27.84	+	1	1	0	0	0	0	0	0	0	0	0	0	0
m7GpppX diphosphatase	Q96C86	DCPS	13	0.315631	-1.66369	n. def.	0	28.2005	27.6701	27.539	n. def.	n. def.	26.1395	27.8032	26.1395		0	0	0	0	0	1	0	0	0	0	0	0	0
Macrophage erythroblast attacher	Q7L5Y9	MAEA	4	n. def.	n. def.	n. def.	0	24.6357	24.9787	24.9926	n. def.	n. def.	n. def.	24.869	n. def.		1	0	0	0	0	0	0	0	0	0	0	0	0
Macrophage migration inhibitory factor	P14174	MIF	2	1.03818	0.0540619	0.95966	0.0178825	29.3163	29.2694	27.1689	29.6884	27.2794	28.949	28.5849	28.6389		1	1	0	0	0	0	0	0	0	0	0	0	0
MAD2L1-binding protein	Q15013	MAD2L1BP	2	1.51462	0.59896	n. def.	0	23.1105	n. def.	24.1609	n. def.	n. def.	24.2347	23.6357	24.2347		1	1	0	0	0	0	0	0	0	0	0	0	0
Magnesium transporter protein 1	Q9H0U3	MAGT1	7	0.908429	-0.138554	0.388416	0.410703	27.0322	27.0944	27.1295	26.7688	n. def.	27.1248	27.0854	26.9468		0	0	0	0	0	1	0	0	0	0	0	0	0
MAGUK p55 subfamily member 2	Q14168	MPP2	4	n. def.	n. def.	n. def.	0	24.5318	23.8567	24.6358	n. def.	n. def.	n. def.	24.3414	n. def.		0	0	1	1	0	0	0	0	0	0	0	1	0
MAGUK p55 subfamily member 5	Q8N3R9	MPP5	2	n. def.	n. def.	n. def.	0	22.0646	21.95	22.3143	n. def.	n. def.	n. def.	22.1096	n. def.		0	0	0	0	0	1	0	0	0	0	0	0	0
MAGUK p55 subfamily member 6	Q9NZW5	MPP6	4	n. def.	n. def.	n. def.	0	24.8313	24.5735	24.7551	n. def.	n. def.	n. def.	24.7199	n. def.		1	0	0	0	0	0	0	0	0	0	0	0	0
Major facilitator superfamily domain-containing protein 1	Q9H3U5	MFSD1	2	n. def.	n. def.	n. def.	0	24.2031	24.1674	24.2368	n. def.	n. def.	n. def.	24.2024	n. def.		1	1	0	0	0	0	0	0	0	0	0	0	0
Major facilitator superfamily domain-containing protein 10	Q14728	MFSD10	5	1.21014	0.275169	n. def.	0	24.9026	24.8888	25.0273	n. def.	n. def.	25.2147	24.9395	25.2147		0	1	0	0	0	0	0	0	0	0	0	0	0
Major facilitator superfamily domain-containing protein 3	Q96ES6	MFSD3	2	n. def.	n. def.	n. def.	0	24.3326	24.6177	24.6887	n. def.	n. def.	n. def.	24.5463	n. def.		0	0	0	0	0	1	0	0	0	0	0	0	0
Malate dehydrogenase, cytoplasmic	P40925	MDH1	13	0.885036	-0.176191	0.409761	0.387469	29.732	29.8542	29.7968	29.7537	29.2461	29.8546	29.7943	29.6181		0	1	0	0	0	0	0	0	0	0	0	0	0
Malate dehydrogenase, mitochondrial	P40926	MDH2	20	0.733185	-0.447751	0.172841	0.762353	31.4174	31.6611	31.7539	30.9302	30.8945	31.6644	31.6108	31.163		1	1	0	0	0	0	0	0	0	0	0	0	0
Malectin	Q14165	MLEC	11	0.406977	-1.29698	0.192535	0.71549	27.9717	27.582	28.1893	25.6251	n. def.	27.6096	27.9143	26.6174		0	0	1	1	0	0	0	0	0	0	0	1	0
Malonyl-CoA-acyl carrier protein transacylase, mitochondrial	Q8IVS2	MCAT	7	n. def.	n. def.	n. def.	0	25.4473	25.472	25.8422	n. def.	n. def.	n. def.	25.5872	n. def.		0	0	0	0	0	1	0	0	0	0	0	0	0
Manganese-transporting ATPase 13A1	Q9HD20	ATP13A1	22	0.312177	-1.67956	0.0679848	1.16759	28.1982	27.2915	28.2073	25.3552	25.9198	27.3834	27.899	26.2194	+	0	0	1	0	0	0	0	0	1	0	0	0	0
Mannose-1-phosphate guanyltransferase alpha	Q96IJ6	GMPPA	8	1.19416	0.256	0.30884	0.510267	26.1867	25.7772	26.2392	26.056	26.2927	26.6224	26.0677	26.3237		0	0	0	0	0	1	0	0	0	0	0	0	0
Mannose-1-phosphate guanyltransferase beta	Q9Y5P6	GMPPB	14	0.860687	-0.216439	0.700298	0.154717	28.2055	27.8508	28.0305	28.4744	27.1505	n. def.	28.0289	27.8125		1	1	0	0	0	0	0	0	0	0	0	0	0
Mannose-6-phosphate isomerase	P34949	MPI	9	1.52661	0.610331	n. def.	0	25.6471	25.3075	25.0646	n. def.	n. def.	25.9501	25.3397	25.9501		0	0	1	0	0	0	0	0	1	0	0	0	0
Mannosyl-oligosaccharide glucosidase	Q13724	MOGS	24	0.274532	-1.86496	0.000751352	3.12416	28.1132	27.8381	27.7909	26.0737	n. def.	26.0245	27.914	26.0491	+	0	0	1	0	0	0	0	0	0	0	0	1	0
MAP/microtubule affinity-regulating kinase 3;Serine/threonine-protein kinase MARK1	P27448;Q9P0L2	MARK3;MARK1	3	0.868091	-0.204081	n. def.	0	23.907	24.6202	24.301	n. def.	n. def.	24.072	24.2761	24.072		0	0	1	0	0	0	0	0	1	0	0	0	0
MAP7 domain-containing protein 1	Q3KQU3	MAP7D1	6	n. def.	n. def.	n. def.	0	24.8058	25.0516	24.653	n. def.	n. def.	n. def.	24.8368	n. def.		0	0	1	0	0	0	0	0	0	0	0	1	0
MAP7 domain-containing protein 3	Q8IWC1	MAP7D3	2	n. def.	n. def.	n. def.	0	24.1077	25.0834	26.0994	n. def.	n. def.	n. def.	25.0968	n. def.		0	0	0	0	0	1	0	0	0	0	0	0	0
Maternal embryonic leucine zipper kinase	Q14680	MELK	5	n. def.	n. def.	n. def.	0	23.9161	23.2977	23.789	n. def.	n. def.	n. def.	23.6676	n. def.		1	0	0	0	0	0	0	0	0	0	0	0	0
Matrin-3	P43243	MATR3	37	0.53269	-0.908631	0.141692	0.848654	31.0188	31.0114	31.2593	30.6374	30.7184	29.2078	31.0965	30.1879		1	1	0	0	0	0	0	0	0	0	0	0	0
MAX gene-associated protein	Q8IWI9	MGA	5	n. def.	n. def.	n. def.	0	23.8356	23.754	23.7664	n. def.	n. def.	n. def.	23.7853	n. def.		1	1	0	0	0	0	0	0	0	0	0	0	0
Mediator of DNA damage checkpoint protein 1	Q14676	MDC1	32	0.26387	-1.9221	0.0221963	1.65372	28.8238	28.7442	28.4656	26.9355	27.5504	25.7814	28.6779	26.7558	+	1	0	1	0	0	0	0	0	0	0	0	0	1
Mediator of RNA polymerase II transcription subunit 1	Q15648	MED1	3	n. def.	n. def.	n. def.	0	24.1145	23.8828	23.866	n. def.	n. def.	n. def.	23.9544	n. def.		0	0	0	0	0	1	0	0	0	0	0	0	0
Mediator of RNA polymerase II transcription subunit 14	O60244	MED14	6	n. def.	n. def.	n. def.	0	24.3735	23.8015	24.032	n. def.	n. def.	n. def.	24.069	n. def.		1	1	1	0	0	0	0	0	0	0	0	0	1
Mediator of RNA polymerase II transcription subunit 15	Q96RN5	MED15	2	n. def.	n. def.	n. def.	0	22.8361	22.8526	23.0458	n. def.	n. def.	n. def.	22.9115	n. def.		1	0	1	0	0	0	0	0	0	0	0	0	1
Mediator of RNA polymerase II transcription subunit 16	Q9Y2X0	MED16	5	n. def.	n. def.	n. def.	0	23.7689	22.8981	23.5163	n. def.	n. def.	n. def.	23.3944	n. def.		0	1	0	0	0	0	0	0	0	0	0	0	0
Mediator of RNA polymerase II transcription subunit 23	Q9ULK4	MED23	12	n. def.	n. def.	n. def.	0	25.3369	25.5335	25.3179	n. def.	n. def.	n. def.	25.3961	n. def.		0	0	0	0	0	1	0	0	0	0	0	0	0
Mediator of RNA polymerase II transcription subunit 27	Q6P2C8	MED27	4	1.10885	0.149066	n. def.	0	24.9254	24.7476	24.6703	n. def.	n. def.	24.9302	24.7811	24.9302		0	0	0	0	0	1	0	0	0	0	0	0	0
Medium-chain specific acyl-CoA dehydrogenase, mitochondrial	P11310	ACADM	4	1.33962	0.421821	n. def.	0	23.5641	23.2503	23.798	n. def.	n. def.	23.9593	23.5374	23.9593		0	0	0	0	0	1	0	0	0	0	0	0	0
Melanoma inhibitory activity protein 3	Q5JRA6	MIA3	7	0.964527	-0.0521069	n. def.	0	25.5373	25.3294	25.3862	n. def.	n. def.	25.3655	25.4176	25.3655		1	1	0	0	0	0	0	0	0	0	0	0	0
Melanoma-associated antigen D2	Q9UNF1	MAGED2	16	0.20136	-2.31215	0.00718499	2.14357	26.6473	27.5665	27.1827	24.7198	n. def.	24.9203	27.1322	24.82	+	0	0	1	0	0	0	0	1	0	0	0	0	0
Melanoma-associated antigen G1	Q96MG7	NDNL2	4	n. def.	n. def.	n. def.	0	23.4904	23.8043	23.4746	n. def.	n. def.	n. def.	23.5898	n. def.		1	0	0	0	0	0	0	0	0	0	0	0	0
Membralin	Q4ZIN3	TMEM259	4	1.26433	0.338376	n. def.	0	24.461	24.1548	24.2093	n. def.	n. def.	24.6134	24.275	24.6134		0	0	0	1	0	0	0	0	0	0	0	0	0
Membrane cofactor protein	P15529	CD46	4	2.53184	1.34019	0.213884	0.669822	n. def.	24.7987	24.2014	24.5658	26.4658	26.489	24.5	25.8402		0	0	0	0	0	1	0	0	0	0	0	0	0
Membrane-associated progesterone receptor component 1	O00264	PGRMC1	10	3.45951	1.79057	0.0273601	1.56288	27.4696	27.2176	27.8779	29.6657	28.3425	29.9286	27.5217	29.3123	+	1	0	0	0	0	0	0	0	0	0	0	0	0
Membrane-associated progesterone receptor component 2	O15173	PGRMC2	5	0.909087	-0.137509	0.746695	0.126857	27.6644	28.0489	27.8697	27.2393	n. def.	28.2077	27.861	27.7235		0	0	0	0	0	1	0	0	0	0	0	0	0
Metal transporter CNNM3	Q8NE01	CNNM3	14	3.18733	1.67235	0.000176071	3.75431	25.8639	25.5704	25.5314	27.3608	27.4225	27.1995	25.6552	27.3276	+	0	0	0	0	0	1	0	0	0	0	0	0	0
Metal transporter CNNM4	Q6P4Q7	CNNM4	7	3.94443	1.97982	0.000988561	3.005	24.2302	24.3414	24.855	26.3064	26.7029	26.3567	24.4755	26.4554	+	0	1	0	0	0	0	0	0	0	0	0	0	0
Metallo-beta-lactamase domain-containing protein 2	Q68D91	MBLAC2	4	1.04087	0.0577876	n. def.	0	24.1697	24.5862	24.4586	n. def.	n. def.	24.4626	24.4048	24.4626		1	1	0	0	0	0	0	0	0	0	0	0	0
Metalloproteinase inhibitor 3	P35625	TIMP3	7	n. def.	n. def.	n. def.	0	n. def.	n. def.	n. def.	28.5709	29.096	29.1289	n. def.	28.9319		0	0	0	1	0	0	0	0	0	0	0	0	0
Metalloreductase STEAP3	Q658P3	STEAP3	7	2.4162	1.27274	0.00071501	3.14569	25.7159	25.9085	25.6244	27.2276	26.9691	26.8704	25.7496	27.0224	+	0	0	1	0	0	0	0	0	0	0	0	0	1
Metastasis-associated protein MTA1	Q13330	MTA1	12	0.75979	-0.396328	n. def.	0	25.9275	26.0776	26.0207	n. def.	n. def.	25.6123	26.0086	25.6123		1	0	0	0	0	0	0	0	0	0	0	0	0
Metastasis-associated protein MTA2	O94776	MTA2	15	0.48838	-1.03392	0.125633	0.900895	28.0818	28.1061	28.0606	27.6276	25.9797	27.5394	28.0829	27.0489		1	1	0	0	0	0	0	0	0	0	0	0	0
Metaxin-1	Q13505	MTX1	9	0.96305	-0.0543175	n. def.	0	26.9715	27.1621	27.2703	n. def.	n. def.	27.0803	27.1346	27.0803		1	0	0	0	0	0	0	0	0	0	0	0	0
Metaxin-2	O75431	MTX2	7	0.402142	-1.31422	0.161452	0.791957	26.5038	26.8094	26.9003	24.4934	n. def.	26.3539	26.7379	25.4236		1	0	0	0	0	0	0	0	0	0	0	0	0
Methionine adenosyltransferase 2 subunit beta	Q9NZL9	MAT2B	10	0.980927	-0.0277824	n. def.	0	27.7841	27.7301	27.9174	n. def.	n. def.	27.7828	27.8105	27.7828		1	1	0	0	0	0	0	0	0	0	0	0	0
Methionine aminopeptidase 1	P53582	METAP1	13	0.765989	-0.384605	n. def.	0	26.9353	26.9033	26.1878	n. def.	n. def.	26.2909	26.6755	26.2909		1	1	0	0	0	0	0	0	0	0	0	0	0
Methionine aminopeptidase 2	P50579	METAP2	12	0.857538	-0.221727	0.565752	0.247374	25.6897	25.6436	25.0193	24.958	n. def.	25.5003	25.4509	25.2291		0	0	0	0	0	1	0	0	0	0	0	0	0
Methionine synthase	Q99707	MTR	12	0.866365	-0.206953	0.208099	0.681731	26.2324	26.4657	26.4207	26.2978	26.2696	25.9304	26.3729	26.166		1	1	1	0	0	0	0	0	0	0	0	0	1
Methionine--tRNA ligase, cytoplasmic	P56192	MARS	36	0.740465	-0.433496	0.199901	0.699186	29.9438	29.6893	29.4536	28.7749	29.5458	29.4656	29.6956	29.2621		1	0	1	0	0	0	0	0	0	0	0	0	1
Methyl-CpG-binding domain protein 3	O95983	MBD3	6	0.935304	-0.0964934	n. def.	0	25.5616	25.7118	25.7706	n. def.	n. def.	25.5848	25.6813	25.5848		1	0	0	0	0	0	0	0	0	0	0	0	0
Methylcrotonoyl-CoA carboxylase beta chain, mitochondrial	Q9HCC0	MCCC2	16	0.734541	-0.445085	0.10064	0.997228	26.5461	26.607	26.5324	25.8653	n. def.	26.3681	26.5618	26.1167		0	1	0	0	0	0	0	0	0	0	0	0	0
Methylcrotonoyl-CoA carboxylase subunit alpha, mitochondrial	Q96RQ3	MCCC1	21	3.14774	1.65432	0.00111776	2.95165	27.112	27.2085	26.7021	28.6091	28.8956	28.4809	27.0075	28.6619	+	0	1	0	0	0	0	0	0	0	0	0	0	0
Methylglutaconyl-CoA hydratase, mitochondrial	Q13825	AUH	2	n. def.	n. def.	n. def.	0	23.4035	23.0624	23.0468	n. def.	n. def.	n. def.	23.1709	n. def.		0	0	0	0	0	1	0	0	0	0	0	0	0
Methylmalonate-semialdehyde dehydrogenase [acylating], mitochondrial	Q02252	ALDH6A1	3	n. def.	n. def.	n. def.	0	24.435	24.3786	24.7066	n. def.	n. def.	n. def.	24.5067	n. def.		1	1	0	0	0	0	0	0	0	0	0	0	0
Methylmalonic aciduria and homocystinuria type C protein	Q9Y4U1	MMACHC	6	n. def.	n. def.	n. def.	0	25.0083	24.4223	24.8967	n. def.	n. def.	n. def.	24.7757	n. def.		1	1	0	1	0	0	0	0	0	0	0	0	0
Methylmalonyl-CoA mutase, mitochondrial	P22033	MUT	5	n. def.	n. def.	n. def.	0	24.7141	24.5826	23.0194	n. def.	n. def.	n. def.	24.1054	n. def.		1	0	0	0	0	0	0	0	0	0	0	0	0
Methylosome protein 50	Q9BQA1	WDR77	11	0.611447	-0.7097	0.346485	0.460315	27.6986	28.3566	27.4223	26.9701	26.1484	28.23	27.8258	27.1161		0	0	1	1	0	0	0	0	0	0	0	0	1
Methylosome subunit pICln	P54105	CLNS1A	5	0.5162	-0.953999	0.0465367	1.3322	28.0846	28.1431	28.3121	27.5983	n. def.	26.8536	28.18	27.2259	+	0	1	0	0	0	0	0	0	0	0	0	0	0
Methylsterol monooxygenase 1	Q15800	MSMO1	3	n. def.	n. def.	n. def.	0	25.4518	25.4443	25.2248	n. def.	n. def.	n. def.	25.3736	n. def.		0	1	0	0	0	0	0	0	0	0	0	0	0
Methylthioribose-1-phosphate isomerase	Q9BV20	MRI1	12	0.250086	-1.99951	0.120097	0.920466	27.7875	28.0085	28.3333	27.2575	24.8296	n. def.	28.0431	26.0436		0	1	0	0	0	0	0	0	0	0	0	0	0
Methyltransferase-like protein 13	Q8N6R0	METTL13	9	0.919358	-0.121301	0.663915	0.177887	24.9416	24.5897	25.1321	25.089	24.3873	24.8232	24.8878	24.7665		1	0	0	0	0	0	0	0	0	0	0	0	0
Methyltransferase-like protein 16	Q86W50	METTL16	3	n. def.	n. def.	n. def.	0	23.4319	23.6977	23.4812	n. def.	n. def.	n. def.	23.5369	n. def.		0	1	0	0	0	0	0	0	0	0	0	0	0
Methyltransferase-like protein 2B	Q6P1Q9	METTL2B	3	n. def.	n. def.	n. def.	0	24.5517	25.1068	24.4909	n. def.	n. def.	n. def.	24.7165	n. def.		0	0	1	0	0	0	0	0	0	0	0	0	1
Methyltransferase-like protein 7A	Q9H8H3	METTL7A	3	n. def.	n. def.	n. def.	0	24.5059	23.5098	24.6372	n. def.	n. def.	n. def.	24.2176	n. def.		0	0	0	0	0	1	0	0	0	0	0	0	0
MICOS complex subunit MIC19	Q9NX63	CHCHD3	14	0.759412	-0.397045	n. def.	0	28.7655	28.9343	28.9375	n. def.	n. def.	28.4821	28.8791	28.4821		1	0	0	0	0	0	0	0	0	0	0	0	0
MICOS complex subunit MIC60	Q16891	IMMT	28	0.774803	-0.368099	0.444192	0.352429	27.8835	28.7862	28.1267	28.0735	27.2403	28.3783	28.2655	27.8974		0	1	0	0	0	0	0	0	0	0	0	0	0
Microprocessor complex subunit DGCR8	Q8WYQ5	DGCR8	3	n. def.	n. def.	n. def.	0	23.4702	23.3691	23.4153	n. def.	n. def.	n. def.	23.4182	n. def.		1	0	1	0	0	0	0	0	0	0	0	0	1
Microsomal glutathione S-transferase 3	O14880	MGST3	4	0.499055	-1.00273	0.0545132	1.2635	25.1865	25.4174	24.6951	23.8608	24.3331	n. def.	25.0997	24.097	+	0	0	1	0	0	0	0	0	0	0	0	0	1
Microtubule-actin cross-linking factor 1, isoforms 1/2/3/5	Q9UPN3	MACF1	16	0.633941	-0.657579	0.258308	0.587861	26.8062	25.9086	26.0009	n. def.	25.9787	25.1833	26.2386	25.581		0	0	1	0	0	0	0	0	0	0	0	1	0
Microtubule-associated protein 1B;MAP1B heavy chain;MAP1 light chain LC1	P46821	MAP1B	13	1.44581	0.531875	0.155228	0.809029	25.7597	25.3943	25.9052	26.4891	n. def.	25.9475	25.6864	26.2183		1	0	0	0	0	0	0	0	0	0	0	0	0
Microtubule-associated protein 1S;MAP1S heavy chain;MAP1S light chain	Q66K74	MAP1S	9	1.04863	0.0685075	0.793792	0.100293	26.2286	25.8401	25.9145	25.6527	26.3758	26.1603	25.9944	26.0629		1	0	1	0	0	0	0	0	0	0	0	0	1
Microtubule-associated protein 4	P27816	MAP4	21	0.900356	-0.151433	0.791797	0.101386	27.9434	28.6661	28.7919	28.492	29.0219	27.4333	28.4672	28.3157		1	1	0	1	0	0	0	0	0	0	0	0	0
Microtubule-associated protein RP/EB family member 1	Q15691	MAPRE1	17	0.416705	-1.2629	0.0246244	1.60863	30.2093	30.3823	30.4238	29.0073	28.5003	29.7192	30.3385	29.0756	+	0	0	1	1	0	0	0	0	0	0	0	1	0
Microtubule-associated protein RP/EB family member 2	Q15555	MAPRE2	18	0.315683	-1.66345	0.150514	0.822424	27.8708	28.9389	27.8311	27.5274	n. def.	25.5729	28.2136	26.5502		0	0	1	0	0	0	0	0	0	0	0	0	1
Midasin	Q9NU22	MDN1	46	0.428164	-1.22377	0.0295379	1.52962	28.2785	27.3029	27.9758	26.4388	27.0878	26.3593	27.8524	26.6286	+	0	0	0	0	0	1	0	0	0	0	0	0	0
Mini-chromosome maintenance complex-binding protein	Q9BTE3	MCMBP	19	0.495018	-1.01445	0.282793	0.548532	27.3798	27.8676	27.1697	26.574	25.0324	27.7674	27.4724	26.4579		0	1	0	0	0	0	0	0	0	0	0	0	0
Minor histocompatibility antigen H13	Q8TCT9	HM13	10	0.404632	-1.30532	0.000506493	3.29543	27.857	27.9825	28.0888	26.5199	26.8801	26.6125	27.9761	26.6708	+	0	0	0	0	0	1	0	0	0	0	0	0	0
Mitochondrial 2-oxodicarboxylate carrier	Q9BQT8	SLC25A21	5	0.954287	-0.0675055	n. def.	0	25.2018	25.5444	25.2292	n. def.	n. def.	25.2576	25.3251	25.2576		0	0	1	1	0	0	0	0	0	0	0	0	1
Mitochondrial 2-oxoglutarate/malate carrier protein	Q02978	SLC25A11	17	0.500152	-0.999563	0.00170424	2.76847	30.9211	31.0539	31.1732	29.9817	29.8992	30.2686	31.0494	30.0499	+	0	1	0	0	0	0	0	0	0	0	0	0	0
Mitochondrial amidoxime-reducing component 1	Q5VT66	MARC1	6	1.38013	0.4648	n. def.	0	25.8381	25.8359	25.9035	n. def.	n. def.	26.3239	25.8591	26.3239		1	0	0	0	0	0	0	0	0	0	0	0	0
Mitochondrial carnitine/acylcarnitine carrier protein	O43772	SLC25A20	9	0.945722	-0.0805117	n. def.	0	27.161	26.9283	27.0621	n. def.	n. def.	26.9699	27.0504	26.9699		0	1	0	0	0	0	0	0	0	0	0	0	0
Mitochondrial carrier homolog 1	Q9NZJ7	MTCH1	8	0.374227	-1.41802	0.0119232	1.92361	26.9505	26.9064	27.0449	25.8889	n. def.	25.2097	26.9673	25.5493	+	0	0	1	0	0	0	0	0	0	0	0	0	1
Mitochondrial carrier homolog 2	Q9Y6C9	MTCH2	13	0.495828	-1.01209	0.00537945	2.26926	29.5648	29.6657	29.5953	28.499	28.3415	28.9491	29.6086	28.5965	+	1	1	0	0	0	0	0	0	0	0	0	0	0
Mitochondrial chaperone BCS1	Q9Y276	BCS1L	11	n. def.	n. def.	n. def.	0	26.163	26.1529	26.0645	n. def.	n. def.	n. def.	26.1268	n. def.		0	0	1	0	0	0	0	0	0	0	0	1	0
Mitochondrial dicarboxylate carrier	Q9UBX3	SLC25A10	15	0.336888	-1.56966	0.103686	0.984281	28.3249	28.4391	28.9844	26.1739	n. def.	27.8523	28.5828	27.0131	+	0	1	1	0	0	0	0	0	0	0	0	0	1
Mitochondrial fission factor	Q9GZY8	MFF	4	n. def.	n. def.	n. def.	0	24.8889	24.8417	25.1531	n. def.	n. def.	n. def.	24.9613	n. def.		0	0	0	0	0	1	0	0	0	0	0	0	0
Mitochondrial folate transporter/carrier	Q9H2D1	SLC25A32	5	n. def.	n. def.	n. def.	0	25.0483	25.5572	25.3671	n. def.	n. def.	n. def.	25.3242	n. def.		0	1	0	0	0	0	0	0	0	0	0	0	0
Mitochondrial genome maintenance exonuclease 1	Q9BQP7	MGME1	8	1.14057	0.189758	n. def.	0	26.6909	27.0224	26.7961	n. def.	n. def.	27.0262	26.8365	27.0262		1	0	0	0	0	0	0	0	0	0	0	0	0
Mitochondrial glutamate carrier 1	Q9H936	SLC25A22	7	1.28558	0.362422	n. def.	0	27.3993	27.3984	27.6917	n. def.	n. def.	27.8589	27.4965	27.8589		0	0	0	0	0	1	0	0	0	0	0	0	0
Mitochondrial import inner membrane translocase subunit TIM44	O43615	TIMM44	11	0.7285	-0.456999	n. def.	0	26.5657	26.3439	26.5123	n. def.	n. def.	26.017	26.474	26.017		1	0	0	0	0	0	0	0	0	0	0	0	0
Mitochondrial import inner membrane translocase subunit TIM50	Q3ZCQ8	TIMM50	13	0.5886	-0.764641	0.0119655	1.92207	28.3504	28.5998	28.1098	27.4472	27.5299	27.789	28.3534	27.5887	+	1	0	1	0	0	0	0	0	0	0	0	0	1
Mitochondrial import receptor subunit TOM34	Q15785	TOMM34	12	0.832636	-0.264243	n. def.	0	27.4316	27.7394	27.7246	n. def.	n. def.	27.3676	27.6319	27.3676		0	0	1	0	0	0	0	0	0	0	0	0	1
Mitochondrial import receptor subunit TOM40 homolog	O96008	TOMM40	12	0.148164	-2.75474	0.0472317	1.32577	28.8684	29.2929	29.2512	25.1218	25.752	28.2744	29.1375	26.3827	+	0	0	1	0	0	0	0	1	0	0	0	0	0
Mitochondrial import receptor subunit TOM40B	Q969M1	TOMM40L	5	n. def.	n. def.	n. def.	0	25.8659	26.1783	26.2929	n. def.	n. def.	n. def.	26.1124	n. def.		0	1	1	0	0	0	0	0	0	0	0	1	0
Mitochondrial import receptor subunit TOM70	O94826	TOMM70A	10	1.10255	0.140848	0.574496	0.240713	26.3213	27.0951	26.757	26.8255	26.9748	26.7956	26.7245	26.8653		0	0	1	1	0	0	0	0	0	0	0	0	1
Mitochondrial inner membrane protein OXA1L	Q15070	OXA1L	3	n. def.	n. def.	n. def.	0	25.9376	25.9923	26.1371	n. def.	n. def.	n. def.	26.0224	n. def.		0	1	0	0	0	0	0	0	0	0	0	0	0
Mitochondrial intermediate peptidase	Q99797	MIPEP	3	n. def.	n. def.	n. def.	0	23.875	23.7008	23.4806	n. def.	n. def.	n. def.	23.6855	n. def.		0	0	0	0	0	1	0	0	0	0	0	0	0
Mitochondrial ornithine transporter 1	Q9Y619	SLC25A15	7	1.35492	0.438206	n. def.	0	24.9799	25.2856	25.1723	n. def.	n. def.	25.5841	25.1459	25.5841		0	0	0	0	0	1	0	0	0	0	0	0	0
Mitochondrial Rho GTPase 1	Q8IXI2	RHOT1	3	n. def.	n. def.	n. def.	0	23.0882	23.2175	23.523	n. def.	n. def.	n. def.	23.2762	n. def.		1	0	0	0	0	0	0	0	0	0	0	0	0
Mitochondrial Rho GTPase 2	Q8IXI1	RHOT2	7	1.41426	0.50005	n. def.	0	25.3611	25.2384	25.7269	n. def.	n. def.	25.9422	25.4421	25.9422		1	0	0	0	0	0	0	0	0	0	0	0	0
Mitochondrial ribonuclease P protein 1	Q7L0Y3	TRMT10C	12	0.782611	-0.353633	0.496473	0.304105	26.6917	26.8583	26.0139	26.8977	26.0714	25.5339	26.5213	26.1676		1	0	0	0	0	0	0	0	0	0	0	0	0
Mitochondrial ribonuclease P protein 3	O15091	KIAA0391	3	n. def.	n. def.	n. def.	0	23.1788	23.0515	22.9622	n. def.	n. def.	n. def.	23.0642	n. def.		0	1	0	0	0	0	0	0	0	0	0	0	0
Mitochondrial ribosome-associated GTPase 1	Q9BT17	MTG1	4	1.22378	0.291346	n. def.	0	25.0322	24.7668	24.8875	n. def.	n. def.	25.1868	24.8955	25.1868		1	0	0	0	0	0	0	0	0	0	0	0	0
Mitochondrial thiamine pyrophosphate carrier	Q9HC21	SLC25A19	5	n. def.	n. def.	n. def.	0	24.7924	24.8548	25.0006	n. def.	n. def.	n. def.	24.8826	n. def.		0	0	0	0	0	1	0	0	0	0	0	0	0
Mitochondrial-processing peptidase subunit alpha	Q10713	PMPCA	17	0.807749	-0.30802	0.172932	0.762123	27.8017	27.6642	27.5958	27.5862	n. def.	27.1723	27.6873	27.3792		1	1	0	0	0	0	0	0	0	0	0	0	0
Mitochondrial-processing peptidase subunit beta	O75439	PMPCB	13	0.557387	-0.84325	0.0269314	1.56974	27.6651	27.8052	27.7491	26.5143	26.826	27.3493	27.7398	26.8965	+	1	0	0	0	0	0	0	0	0	0	0	0	0
Mitogen-activated protein kinase 1	P28482	MAPK1	10	0.31981	-1.64471	0.130825	0.88331	27.6655	26.8212	28.0907	27.3364	24.6522	25.6547	27.5258	25.8811		0	1	0	0	0	0	0	0	0	0	0	0	0
Mitogen-activated protein kinase 14	Q16539	MAPK14	9	n. def.	n. def.	n. def.	0	26.4132	26.5172	26.4558	n. def.	n. def.	n. def.	26.4621	n. def.		0	1	0	0	0	0	0	0	0	0	0	0	0
Mitogen-activated protein kinase 3	P27361	MAPK3	4	n. def.	n. def.	n. def.	0	24.307	23.4979	24.3065	n. def.	n. def.	n. def.	24.0371	n. def.		0	1	0	0	0	0	0	0	0	0	0	0	0
Mitogen-activated protein kinase kinase kinase 4	Q9Y6R4	MAP3K4	2	n. def.	n. def.	n. def.	0	22.3616	21.8375	21.2594	n. def.	n. def.	n. def.	21.8195	n. def.		0	0	0	0	0	1	0	0	0	0	0	0	0
Mitogen-activated protein kinase kinase kinase kinase 4	O95819	MAP4K4	3	n. def.	n. def.	n. def.	0	24.0238	23.997	24.3963	n. def.	n. def.	n. def.	24.139	n. def.		0	1	1	0	0	0	0	0	0	0	0	1	0
Mitotic checkpoint protein BUB3	O43684	BUB3	14	0.91159	-0.133542	0.714799	0.145816	28.8887	29.1308	29.5437	29.6104	28.6999	28.8523	29.1877	29.0542		0	1	0	0	0	0	0	0	0	0	0	0	0
Mitotic checkpoint serine/threonine-protein kinase BUB1	O43683	BUB1	3	n. def.	n. def.	n. def.	0	23.0489	23.0577	23.5199	n. def.	n. def.	n. def.	23.2088	n. def.		0	0	0	1	0	0	0	0	0	0	0	0	0
Mitotic checkpoint serine/threonine-protein kinase BUB1 beta	O60566	BUB1B	5	n. def.	n. def.	n. def.	0	23.4826	23.4152	23.7136	n. def.	n. def.	n. def.	23.5371	n. def.		1	0	1	0	0	0	0	0	0	0	0	0	1
MKI67 FHA domain-interacting nucleolar phosphoprotein	Q9BYG3	NIFK	14	0.762894	-0.390446	n. def.	0	27.5856	27.5792	27.7749	n. def.	n. def.	27.2561	27.6466	27.2561		0	0	0	1	0	0	0	0	0	0	0	0	0
MLN64 N-terminal domain homolog	O95772	STARD3NL	2	0.918539	-0.122587	n. def.	0	23.8529	24.2268	24.1081	n. def.	n. def.	23.94	24.0626	23.94		1	0	0	0	0	0	0	0	0	0	0	0	0
MMS19 nucleotide excision repair protein homolog	Q96T76	MMS19	20	0.363512	-1.45993	0.00668704	2.17477	26.5341	26.4745	26.9767	25.1053	n. def.	25.2984	26.6618	25.2019	+	0	0	1	0	0	0	0	0	0	0	0	1	0
MOB kinase activator 1A;MOB kinase activator 1B	Q9H8S9;Q7L9L4	MOB1A;MOB1B	3	0.640462	-0.642814	n. def.	0	24.4833	22.8602	25.1672	n. def.	n. def.	23.5274	24.1702	23.5274		0	0	0	0	1	0	0	0	0	0	0	0	0
Moesin	P26038	MSN	17	1.18482	0.244673	0.541071	0.266745	27.6094	27.3649	27.2326	28.2733	27.0646	27.6031	27.4023	27.647		0	1	0	0	0	0	0	0	0	0	0	0	0
Monoacylglycerol lipase ABHD12	Q8N2K0	ABHD12	4	n. def.	n. def.	n. def.	0	24.1945	24.1095	24.4408	n. def.	n. def.	n. def.	24.2483	n. def.		1	1	0	0	0	0	0	0	0	0	0	0	0
Monoacylglycerol lipase ABHD6	Q9BV23	ABHD6	2	n. def.	n. def.	n. def.	0	23.2167	23.3187	23.2051	n. def.	n. def.	n. def.	23.2468	n. def.		0	0	0	0	0	1	0	0	0	0	0	0	0
Monocarboxylate transporter 1	P53985	SLC16A1	12	1.50192	0.586809	0.0338766	1.4701	29.8399	29.83	29.9552	30.683	30.5989	30.1036	29.875	30.4618	+	0	1	0	0	0	0	0	0	0	0	0	0	0
Monofunctional C1-tetrahydrofolate synthase, mitochondrial	Q6UB35	MTHFD1L	24	0.502139	-0.993842	0.0094762	2.02337	28.8882	28.921	28.8203	28.1607	27.47	28.0174	28.8765	27.8827	+	0	0	0	1	0	0	0	0	0	0	0	0	0
MORC family CW-type zinc finger protein 3	Q14149	MORC3	3	n. def.	n. def.	n. def.	0	23.3268	23.2358	23.0807	n. def.	n. def.	n. def.	23.2144	n. def.		0	0	1	0	0	0	0	0	0	0	0	0	1
Mortality factor 4-like protein 2	Q15014	MORF4L2	5	n. def.	n. def.	n. def.	0	26.4253	26.1935	26.1156	n. def.	n. def.	n. def.	26.2448	n. def.		1	1	0	0	0	0	0	0	0	0	0	0	0
mRNA cap guanine-N7 methyltransferase	O43148	RNMT	5	n. def.	n. def.	n. def.	0	24.9978	24.8229	25.3825	n. def.	n. def.	n. def.	25.0677	n. def.		1	1	0	0	0	0	0	0	0	0	0	0	0
mRNA export factor	P78406	RAE1	11	0.355317	-1.49282	0.000578231	3.2379	27.3195	27.4772	27.4995	25.6633	26.0441	26.1104	27.4321	25.9392	+	1	1	0	0	0	0	0	0	0	0	0	0	0
mRNA turnover protein 4 homolog	Q9UKD2	MRTO4	15	0.563565	-0.827346	0.0228603	1.64092	28.6819	28.712	28.4356	27.5751	n. def.	27.9899	28.6098	27.7825	+	1	0	0	0	0	0	0	0	0	0	0	0	0
mRNA-decapping enzyme 1A	Q9NPI6	DCP1A	4	1.21677	0.28306	n. def.	0	23.4504	23.4009	23.7926	n. def.	n. def.	23.831	23.548	23.831		0	0	1	0	0	0	0	0	0	0	0	1	0
Msx2-interacting protein	Q96T58	SPEN	5	n. def.	n. def.	n. def.	0	24.419	24.4261	24.2208	n. def.	n. def.	n. def.	24.3553	n. def.		0	0	1	0	1	0	0	0	1	0	0	0	0
Multidrug resistance protein 1	P08183	ABCB1	5	n. def.	n. def.	n. def.	0	24.8861	24.7693	24.7603	n. def.	n. def.	n. def.	24.8052	n. def.		1	1	1	0	0	0	0	0	0	0	0	0	1
Multidrug resistance-associated protein 1	P33527	ABCC1	22	2.16764	1.11613	0.00460437	2.33683	26.7516	26.5191	26.2734	27.6246	27.8722	27.3957	26.5147	27.6308	+	0	0	1	0	1	0	0	0	0	0	0	1	0
Multidrug resistance-associated protein 4	O15439	ABCC4	12	n. def.	n. def.	n. def.	0	26.1937	25.9631	25.8575	n. def.	n. def.	n. def.	26.0047	n. def.		0	1	0	0	0	0	0	0	0	0	0	0	0
Multifunctional protein ADE2;Phosphoribosylaminoimidazole-succinocarboxamide synthase;Phosphoribosylaminoimidazole carboxylase	P22234	PAICS	29	0.8591	-0.219102	0.263983	0.578424	30.9383	31.0167	30.8237	30.5727	30.5244	31.0243	30.9262	30.7071		0	0	0	0	0	1	0	0	0	0	0	0	0
Multivesicular body subunit 12A	Q96EY5	MVB12A	4	n. def.	n. def.	n. def.	0	25.2508	25.5855	25.4963	n. def.	n. def.	n. def.	25.4442	n. def.		0	1	0	0	0	0	0	0	0	0	0	0	0
Muscleblind-like protein 1;Muscleblind-like protein 2	Q9NR56;Q5VZF2	MBNL1;MBNL2	5	1.00802	0.0115248	0.982907	0.00748772	25.9006	25.6815	26.1111	26.4062	26.3926	24.9289	25.8977	25.9092		1	0	0	0	0	0	0	0	0	0	0	0	0
Myb-binding protein 1A	Q9BQG0	MYBBP1A	55	0.121014	-3.04675	0.00440795	2.35576	29.8671	29.5833	29.7486	27.0455	27.3504	25.6627	29.733	26.6862	+	0	0	1	0	1	0	1	1	0	0	0	0	0
Myc-associated zinc finger protein	P56270	MAZ	4	1.03015	0.042853	0.906647	0.0425617	26.8335	27.0289	26.697	27.3151	n. def.	26.4768	26.8531	26.896		0	1	0	0	0	0	0	0	0	0	0	0	0
Mycophenolic acid acyl-glucuronide esterase, mitochondrial	Q9NUJ1	ABHD10	10	1.15381	0.206409	n. def.	0	27.5238	27.5495	27.7591	n. def.	n. def.	27.8172	27.6108	27.8172		1	1	0	0	0	0	0	0	0	0	0	0	0
Myelin protein zero-like protein 1	O95297	MPZL1	5	1.75423	0.810837	0.228499	0.641116	26.6168	26.7375	26.1768	28.0544	26.2566	27.6526	26.5104	27.3212		1	0	0	0	0	0	0	0	0	0	0	0	0
Myosin light polypeptide 6	P60660	MYL6	5	n. def.	n. def.	n. def.	0	26.3961	26.6705	25.568	n. def.	n. def.	n. def.	26.2115	n. def.		0	1	0	0	0	0	0	0	0	0	0	0	0
Myosin phosphatase Rho-interacting protein	Q6WCQ1	MPRIP	4	n. def.	n. def.	n. def.	0	24.5768	24.6858	24.6713	n. def.	n. def.	n. def.	24.6446	n. def.		0	0	0	1	0	0	0	0	0	0	0	0	0
Myosin regulatory light chain 12A;Myosin regulatory light chain 12B;Myosin regulatory light polypeptide 9	P19105;O14950;P24844	MYL12A;MYL12B;MYL9	2	n. def.	n. def.	n. def.	0	24.4251	25.0942	25.3529	n. def.	n. def.	n. def.	24.9574	n. def.		1	1	0	0	0	0	0	0	0	0	0	0	0
Myosin-10	P35580	MYH10	61	0.440025	-1.18434	0.160282	0.795115	30.2281	29.5932	29.9684	29.033	29.7227	27.4811	29.9299	28.7456		1	1	0	1	0	0	0	0	0	0	0	0	0
Myosin-14	Q7Z406	MYH14	7	1.13867	0.187347	0.538552	0.268772	26.3088	26.0624	25.8677	n. def.	26.555	25.9789	26.0796	26.267		1	1	0	0	0	0	0	0	0	0	0	0	0
Myosin-9	P35579	MYH9	92	0.771419	-0.374413	0.449562	0.34721	31.1581	31.0612	30.9109	30.9947	31.2167	29.7956	31.0434	30.669		1	0	0	0	0	0	0	0	0	0	0	0	0
Myotubularin-related protein 1	Q13613	MTMR1	5	n. def.	n. def.	n. def.	0	25.2705	25.4936	25.5558	n. def.	n. def.	n. def.	25.44	n. def.		1	0	0	0	0	0	0	0	0	0	0	0	0
Myotubularin-related protein 14	Q8NCE2	MTMR14	3	n. def.	n. def.	n. def.	0	23.3709	22.8269	23.0382	n. def.	n. def.	n. def.	23.0787	n. def.		0	0	0	1	0	0	0	0	0	0	0	0	0
Myotubularin-related protein 5	O95248	SBF1	9	n. def.	n. def.	n. def.	0	24.8564	24.5938	24.7262	n. def.	n. def.	n. def.	24.7255	n. def.		0	0	1	0	0	0	0	0	1	0	0	0	0
Myristoylated alanine-rich C-kinase substrate	P29966	MARCKS	7	0.391952	-1.35125	n. def.	0	25.8574	27.0452	26.4392	n. def.	n. def.	25.096	26.4472	25.096		0	0	0	0	0	1	0	0	0	0	0	0	0
N-acetyl-D-glucosamine kinase	Q9UJ70	NAGK	10	1.42233	0.508252	n. def.	0	25.9465	25.9307	26.3135	n. def.	n. def.	26.5718	26.0636	26.5718		1	0	0	0	0	0	0	0	0	0	0	0	0
N-acetyltransferase 10	Q9H0A0	NAT10	34	0.349523	-1.51654	0.0117988	1.92816	29.1668	29.2661	29.3542	27.077	27.9618	28.1987	29.2624	27.7459	+	1	1	0	0	0	0	0	0	0	0	0	0	0
N-acylneuraminate cytidylyltransferase	Q8NFW8	CMAS	5	n. def.	n. def.	n. def.	0	25.7579	25.9344	25.9242	n. def.	n. def.	n. def.	25.8722	n. def.		1	1	0	0	0	0	0	0	0	0	0	0	0
N-alpha-acetyltransferase 10	P41227	NAA10	4	n. def.	n. def.	n. def.	0	26.3655	25.5951	26.4675	n. def.	n. def.	n. def.	26.1427	n. def.		1	1	1	0	0	0	0	0	0	0	0	0	1
N-alpha-acetyltransferase 15, NatA auxiliary subunit	Q9BXJ9	NAA15	33	0.841197	-0.249485	0.393482	0.405075	28.2718	28.5182	28.5986	28.4876	27.731	28.4215	28.4629	28.2134		1	1	0	0	0	0	0	0	0	0	0	0	0
N-alpha-acetyltransferase 25, NatB auxiliary subunit	Q14CX7	NAA25	13	0.183402	-2.44692	0.00295895	2.52886	27.1491	26.649	26.4259	23.6891	24.7337	24.4605	26.7413	24.2944	+	1	1	1	0	0	0	0	1	0	0	0	0	0
N-alpha-acetyltransferase 30	Q147X3	NAA30	4	n. def.	n. def.	n. def.	0	23.0284	24.3213	23.0559	n. def.	n. def.	n. def.	23.4685	n. def.		0	0	1	1	0	0	0	0	0	0	0	1	0
N-alpha-acetyltransferase 40	Q86UY6	NAA40	3	1.05229	0.0735296	n. def.	0	25.1548	24.9878	25.2434	n. def.	n. def.	25.2022	25.1287	25.2022		1	0	0	0	0	0	0	0	0	0	0	0	0
N-alpha-acetyltransferase 50	Q9GZZ1	NAA50	5	n. def.	n. def.	n. def.	0	24.0903	24.6568	24.3164	n. def.	n. def.	n. def.	24.3545	n. def.		1	1	0	0	0	0	0	0	0	0	0	0	0
N-terminal kinase-like protein	Q96KG9	SCYL1	17	1.39959	0.485009	0.179153	0.746777	26.8707	26.4431	27.1514	27.3628	27.649	26.9084	26.8217	27.3067		0	0	1	0	0	0	0	0	0	0	0	1	0
N-terminal Xaa-Pro-Lys N-methyltransferase 1;N-terminal Xaa-Pro-Lys N-methyltransferase 1, N-terminally processed	Q9BV86	NTMT1	8	0.785048	-0.349148	n. def.	0	26.5439	25.9644	25.9641	n. def.	n. def.	25.8083	26.1575	25.8083		0	0	0	0	0	1	0	0	0	0	0	0	0
N(G),N(G)-dimethylarginine dimethylaminohydrolase 2	O95865	DDAH2	5	1.02634	0.0375055	n. def.	0	25.1856	25.3489	25.2234	n. def.	n. def.	25.2901	25.2526	25.2901		0	1	0	0	0	0	0	0	0	0	0	0	0
N6-adenosine-methyltransferase 70 kDa subunit	Q86U44	METTL3	4	n. def.	n. def.	n. def.	0	23.2533	23.6301	23.066	n. def.	n. def.	n. def.	23.3165	n. def.		0	0	0	0	0	1	0	0	0	0	0	0	0
Na(+)/H(+) exchange regulatory cofactor NHE-RF1	O14745	SLC9A3R1	6	n. def.	n. def.	n. def.	0	25.0289	25.0023	24.9767	n. def.	n. def.	n. def.	25.0027	n. def.		1	0	0	0	0	0	0	0	0	0	0	0	0
NAD-dependent malic enzyme, mitochondrial	P23368	ME2	11	0.595704	-0.747333	0.00543011	2.26519	27.3188	27.1804	27.1926	n. def.	26.5986	26.368	27.2306	26.4833	+	1	1	0	0	0	0	0	0	0	0	0	0	0
NAD-dependent protein deacetylase sirtuin-1;SirtT1 75 kDa fragment	Q96EB6	SIRT1	7	1.41893	0.504806	n. def.	0	24.6452	24.5302	24.5395	n. def.	n. def.	25.0764	24.5716	25.0764		1	0	0	0	0	0	0	0	0	0	0	0	0
NAD-dependent protein deacetylase sirtuin-3, mitochondrial	Q9NTG7	SIRT3	2	n. def.	n. def.	n. def.	0	22.8766	22.8287	23.0979	n. def.	n. def.	n. def.	22.9344	n. def.		0	1	0	0	0	0	0	0	0	0	0	0	0
NAD(P) transhydrogenase, mitochondrial	Q13423	NNT	24	0.793521	-0.333659	0.00671902	2.17269	27.9171	27.9511	28.0279	27.6757	27.5209	27.6986	27.9654	27.6317	+	1	0	0	0	0	0	0	0	0	0	0	0	0
NAD(P)H-hydrate epimerase	Q8NCW5	APOA1BP	9	1.55306	0.635117	n. def.	0	28.5003	27.7861	27.9622	n. def.	n. def.	28.718	28.0829	28.718		0	1	0	0	0	0	0	0	0	0	0	0	0
NADH dehydrogenase [ubiquinone] 1 alpha subcomplex subunit 10, mitochondrial	O95299	NDUFA10	8	0.333813	-1.58289	0.0174458	1.75831	27.4677	27.3879	27.6776	26.3469	n. def.	25.5095	27.5111	25.9282	+	0	0	1	0	0	0	0	0	0	0	0	0	1
NADH dehydrogenase [ubiquinone] 1 alpha subcomplex subunit 6	P56556	NDUFA6	2	n. def.	n. def.	n. def.	0	24.1896	23.8131	23.5219	n. def.	n. def.	n. def.	23.8415	n. def.		0	0	1	0	0	0	0	0	0	0	0	1	0
NADH dehydrogenase [ubiquinone] 1 alpha subcomplex subunit 9, mitochondrial	Q16795	NDUFA9	20	0.0243848	-5.35787	0.00029042	3.53697	29.2494	29.1467	29.2845	23.3303	23.5133	24.7633	29.2268	23.869	+	0	0	1	0	0	0	0	1	0	0	0	0	0
NADH dehydrogenase [ubiquinone] 1 beta subcomplex subunit 9	Q9Y6M9	NDUFB9	5	n. def.	n. def.	n. def.	0	24.7935	24.637	24.8229	n. def.	n. def.	n. def.	24.7511	n. def.		0	1	0	0	0	0	0	0	0	0	0	0	0
NADH dehydrogenase [ubiquinone] flavoprotein 1, mitochondrial	P49821	NDUFV1	15	0.219244	-2.18939	0.0561623	1.25055	27.3373	28.1655	26.9205	n. def.	26.0172	24.5529	27.4744	25.285	+	0	0	1	0	0	0	0	1	0	0	0	0	0
NADH dehydrogenase [ubiquinone] flavoprotein 2, mitochondrial	P19404	NDUFV2	3	1.34753	0.430318	n. def.	0	25.6974	24.796	25.8872	n. def.	n. def.	25.8905	25.4602	25.8905		0	0	1	0	0	0	0	0	0	0	0	0	1
NADH dehydrogenase [ubiquinone] iron-sulfur protein 2, mitochondrial	O75306	NDUFS2	16	0.612366	-0.707533	0.0168689	1.77291	27.9144	28.111	27.9133	27.5549	27.2838	26.9774	27.9796	27.272	+	1	1	0	0	0	0	0	0	0	0	0	0	0
NADH dehydrogenase [ubiquinone] iron-sulfur protein 3, mitochondrial	O75489	NDUFS3	15	0.72881	-0.456385	n. def.	0	28.6023	28.5469	28.6437	n. def.	n. def.	28.1413	28.5977	28.1413		1	0	0	0	0	0	0	0	0	0	0	0	0
NADH-cytochrome b5 reductase 1	Q9UHQ9	CYB5R1	14	0.980496	-0.028417	0.892346	0.0494665	26.8866	27.0772	26.901	26.6902	n. def.	27.1629	26.955	26.9265		0	1	1	0	0	0	0	0	0	0	0	0	1
NADH-cytochrome b5 reductase 3;NADH-cytochrome b5 reductase 3 membrane-bound form;NADH-cytochrome b5 reductase 3 soluble form	P00387	CYB5R3	17	0.894358	-0.161076	0.475056	0.323255	29.8328	29.7566	29.7586	29.4365	29.4012	30.0271	29.7827	29.6216		1	0	1	0	0	0	0	0	0	0	0	1	0
NADH-ubiquinone oxidoreductase 75 kDa subunit, mitochondrial	P28331	NDUFS1	23	0.424461	-1.2363	0.00231315	2.6358	28.6104	28.4576	28.2285	27.4507	26.9653	27.1716	28.4322	27.1959	+	1	0	1	0	0	0	0	0	0	0	0	0	1
NADH-ubiquinone oxidoreductase chain 4	P03905	MT-ND4	4	0.717101	-0.479751	n. def.	0	25.4355	25.4735	25.7783	n. def.	n. def.	25.0827	25.5625	25.0827		0	0	0	0	0	1	0	0	0	0	0	0	0
NADH-ubiquinone oxidoreductase chain 5	P03915	MT-ND5	5	n. def.	n. def.	n. def.	0	26.5581	26.8484	26.8777	n. def.	n. def.	n. def.	26.7614	n. def.		0	0	1	0	0	0	0	0	0	0	0	0	1
NADP-dependent malic enzyme	P48163	ME1	6	n. def.	n. def.	n. def.	0	24.1348	24.3105	23.7529	n. def.	n. def.	n. def.	24.066	n. def.		0	0	1	0	0	0	0	0	0	0	0	0	1
NADPH--cytochrome P450 reductase	P16435	POR	14	1.22087	0.28791	0.339171	0.469582	26.4281	26.546	25.9606	26.8662	26.2166	26.7156	26.3115	26.5995		1	1	0	0	0	0	0	0	0	0	0	0	0
NADPH:adrenodoxin oxidoreductase, mitochondrial	P22570	FDXR	3	n. def.	n. def.	n. def.	0	24.3749	24.3805	24.2541	n. def.	n. def.	n. def.	24.3365	n. def.		0	1	0	0	0	0	0	0	0	0	0	0	0
Nardilysin	O43847	NRD1	22	0.34059	-1.55389	0.123644	0.907826	27.9679	28.0766	28.1582	27.1504	27.4607	24.9298	28.0676	26.5137		0	1	0	0	0	0	0	0	0	0	0	0	0
Nascent polypeptide-associated complex subunit alpha;Nascent polypeptide-associated complex subunit alpha, muscle-specific form;Putative nascent polypeptide-associated complex subunit alpha-like protein	Q13765;E9PAV3;Q9BZK3	NACA;NACAP1	4	0.633632	-0.658283	0.165619	0.780889	27.1173	27.4787	27.3496	n. def.	26.2087	27.1051	27.3152	26.6569		1	1	0	0	0	0	0	0	0	0	0	0	0
Natural cytotoxicity triggering receptor 3 ligand 1	Q68D85	NCR3LG1	8	3.45933	1.79049	0.0240142	1.61953	24.3544	n. def.	24.9663	26.5871	25.9208	26.8447	24.6604	26.4509	+	0	1	0	0	0	0	0	0	0	0	0	0	0
Nck-associated protein 1	Q9Y2A7	NCKAP1	17	0.532831	-0.908249	0.0910126	1.0409	27.2951	27.1441	27.4327	n. def.	25.9082	26.8566	27.2906	26.3824		0	0	1	0	0	0	0	0	0	0	0	1	0
Nectin-2	Q92692	PVRL2	8	2.56193	1.35723	0.0191198	1.71852	26.2578	26.2166	26.2242	28.2207	27.5648	26.9847	26.2328	27.5901	+	0	0	0	0	0	1	0	0	0	0	0	0	0
NEDD8	Q15843	NEDD8	4	0.778911	-0.36047	0.298998	0.524331	25.4214	25.2398	25.9214	n. def.	25.3232	25.011	25.5275	25.1671		1	0	0	0	0	0	0	0	0	0	0	0	0
NEDD8 ultimate buster 1	Q9Y5A7	NUB1	6	n. def.	n. def.	n. def.	0	24.9617	25.4182	24.823	n. def.	n. def.	n. def.	25.0676	n. def.		1	0	1	0	0	0	0	0	0	0	0	0	1
NEDD8-activating enzyme E1 catalytic subunit	Q8TBC4	UBA3	11	1.1537	0.206265	0.721315	0.141875	29.3738	28.9937	29.4975	30.3078	28.5349	29.6411	29.2883	29.4946		0	0	1	0	0	0	0	0	0	0	0	1	0
NEDD8-activating enzyme E1 regulatory subunit	Q13564	NAE1	17	1.25394	0.326473	0.231697	0.63508	27.3766	27.5215	27.2195	27.9242	27.2697	27.9031	27.3725	27.699		1	1	0	0	0	0	0	0	0	0	0	0	0
NEDD8-conjugating enzyme Ubc12	P61081	UBE2M	7	0.538917	-0.891866	0.00202808	2.69292	27.1897	27.0821	27.1928	26.1636	n. def.	26.3624	27.1549	26.263	+	0	1	1	0	0	0	0	0	0	0	0	1	0
Negative elongation factor A	Q9H3P2	NELFA	5	n. def.	n. def.	n. def.	0	23.9398	24.0346	24.0891	n. def.	n. def.	n. def.	24.0212	n. def.		1	1	0	0	0	0	0	0	0	0	0	0	0
Negative elongation factor B	Q8WX92	NELFB	7	0.521609	-0.93896	n. def.	0	24.1085	24.8426	24.6311	n. def.	n. def.	23.5884	24.5274	23.5884		1	1	0	0	0	0	0	0	0	0	0	0	0
Negative elongation factor C/D	Q8IXH7	NELFCD	6	n. def.	n. def.	n. def.	0	24.0105	23.9638	24.1384	n. def.	n. def.	n. def.	24.0375	n. def.		0	0	1	1	0	0	0	0	0	0	0	1	0
Neural cell adhesion molecule 1	P13591	NCAM1	14	1.13136	0.178053	0.788096	0.103421	27.1608	27.7615	27.5923	27.4798	26.7722	28.7967	27.5049	27.6829		0	0	1	0	0	0	0	0	0	0	0	0	1
Neural Wiskott-Aldrich syndrome protein	O00401	WASL	5	n. def.	n. def.	n. def.	0	24.6643	23.9359	24.189	n. def.	n. def.	n. def.	24.263	n. def.		0	1	0	0	0	0	0	0	0	0	0	0	0
Neuroblast differentiation-associated protein AHNAK	Q09666	AHNAK	15	n. def.	n. def.	n. def.	0	25.77	25.2823	25.3384	n. def.	n. def.	n. def.	25.4636	n. def.		1	1	0	0	0	0	0	0	0	0	0	0	0
Neuroblastoma-amplified sequence	A2RRP1	NBAS	7	n. def.	n. def.	n. def.	0	23.9455	23.8165	23.7072	n. def.	n. def.	n. def.	23.8231	n. def.		0	0	1	0	0	0	0	0	0	0	0	1	0
Neurochondrin	Q9UBB6	NCDN	14	0.619916	-0.689855	n. def.	0	26.0834	26.3654	26.4926	n. def.	n. def.	25.624	26.3138	25.624		1	0	1	0	0	0	0	0	0	0	0	0	1
Neurofibromin;Neurofibromin truncated	P21359	NF1	9	0.764333	-0.387726	n. def.	0	25.2146	24.8846	24.8829	24.6063	n. def.	n. def.	24.994	24.6063		0	0	0	0	0	1	0	0	0	0	0	0	0
Neurofilament light polypeptide	P07196	NEFL	14	n. def.	n. def.	n. def.	0	26.9637	27.0165	27.1091	n. def.	n. def.	n. def.	27.0297	n. def.		0	1	0	0	0	0	0	0	0	0	0	0	0
Neurofilament medium polypeptide	P07197	NEFM	35	0.00774926	-7.01173	5.77832e-05	4.2382	30.7835	30.2225	30.8475	22.9516	23.782	24.0848	30.6178	23.6061	+	0	0	1	0	0	0	0	1	0	0	0	0	0
Neurogenic locus notch homolog protein 2;Notch 2 extracellular truncation;Notch 2 intracellular domain	Q04721	NOTCH2	6	n. def.	n. def.	n. def.	0	24.1349	24.3309	24.6231	n. def.	n. def.	n. def.	24.363	n. def.		0	0	0	0	0	1	0	0	0	0	0	0	0
Neuroguidin	Q8NEJ9	NGDN	2	n. def.	n. def.	n. def.	0	24.0332	23.6441	24.2209	n. def.	n. def.	n. def.	23.9661	n. def.		0	0	1	0	0	0	0	0	0	0	0	1	0
Neuroplastin	Q9Y639	NPTN	6	0.950122	-0.073815	0.557388	0.253842	26.9954	27.2826	26.9463	27.0969	26.9438	26.9621	27.0748	27.0009		0	1	0	0	0	0	0	0	0	0	0	0	0
Neutral alpha-glucosidase AB	Q14697	GANAB	49	0.291398	-1.77894	0.0275178	1.56039	32.165	32.1743	32.2674	30.7429	31.1273	29.3997	32.2022	30.4233	+	0	0	0	0	0	1	0	0	0	0	0	0	0
Neutral amino acid transporter B(0)	Q15758	SLC1A5	17	1.2505	0.322503	0.055438	1.25619	28.8359	28.6503	28.8896	28.9241	29.1843	29.2349	28.7919	29.1144		0	0	1	0	0	0	0	0	0	0	0	1	0
Neutral cholesterol ester hydrolase 1	Q6PIU2	NCEH1	6	n. def.	n. def.	n. def.	0	25.1968	25.3744	25.4399	n. def.	n. def.	n. def.	25.3371	n. def.		0	1	0	0	0	0	0	0	0	0	0	0	0
NF-kappa-B-repressing factor	O15226	NKRF	12	1.12003	0.163532	0.704065	0.152387	26.9342	26.2602	25.9929	26.3222	27.1297	26.226	26.3957	26.5593		1	0	0	0	0	0	0	0	0	0	0	0	0
NF-X1-type zinc finger protein NFXL1	Q6ZNB6	NFXL1	3	n. def.	n. def.	n. def.	0	24.3215	24.0536	24.2334	n. def.	n. def.	n. def.	24.2028	n. def.		0	0	0	1	0	0	0	0	0	0	0	0	0
NHL repeat-containing protein 2	Q8NBF2	NHLRC2	11	0.942142	-0.085983	0.762853	0.117559	25.5793	25.8122	25.7952	25.3188	n. def.	25.9671	25.7289	25.6429		1	0	0	0	0	0	0	0	0	0	0	0	0
NHP2-like protein 1;NHP2-like protein 1, N-terminally processed	P55769	NHP2L1	4	0.825928	-0.275911	n. def.	0	25.1432	25.4018	25.0661	n. def.	n. def.	24.9278	25.2037	24.9278		0	0	1	0	0	0	0	0	0	0	0	0	1
Niban-like protein 1	Q96TA1	FAM129B	4	n. def.	n. def.	n. def.	0	23.2346	23.1261	23.6783	n. def.	n. def.	n. def.	23.3463	n. def.		0	1	0	0	0	0	0	0	0	0	0	0	0
Nibrin	O60934	NBN	5	n. def.	n. def.	n. def.	0	24.5818	24.5486	24.063	n. def.	n. def.	n. def.	24.3978	n. def.		0	1	0	0	0	0	0	0	0	0	0	0	0
Nicalin	Q969V3	NCLN	14	0.276832	-1.85291	0.00263076	2.57992	27.6881	27.7903	27.8557	25.9621	25.4337	26.3795	27.778	25.9251	+	1	1	0	0	0	0	0	0	0	0	0	0	0
Nicastrin	Q92542	NCSTN	12	2.0233	1.01671	0.000648004	3.18842	28.7317	28.755	28.551	29.6757	29.5626	29.8496	28.6793	29.696	+	0	0	1	0	0	0	0	0	0	0	0	0	1
Nicotinamide phosphoribosyltransferase	P43490	NAMPT	11	1.04705	0.066335	0.342805	0.464953	27.8459	27.8756	27.777	27.929	27.7937	27.9748	27.8328	27.8991		0	1	0	0	0	0	0	0	0	0	0	0	0
Nicotinate-nucleotide pyrophosphorylase [carboxylating]	Q15274	QPRT	6	0.916645	-0.125565	0.765918	0.115818	26.5367	26.6432	26.1792	n. def.	26.7837	25.8712	26.453	26.3275		1	1	0	0	0	0	0	0	0	0	0	0	0
Nidogen-1	P14543	NID1	3	n. def.	n. def.	n. def.	0	23.6539	23.4774	23.9938	n. def.	n. def.	n. def.	23.7084	n. def.		0	1	0	0	0	0	0	0	0	0	0	0	0
Niemann-Pick C1 protein	O15118	NPC1	11	n. def.	n. def.	n. def.	0	27.2481	27.0455	26.8413	n. def.	n. def.	n. def.	27.045	n. def.		0	1	0	0	0	0	0	0	0	0	0	0	0
NIF3-like protein 1	Q9GZT8	NIF3L1	9	n. def.	n. def.	n. def.	0	26.8112	26.6536	27.0213	n. def.	n. def.	n. def.	26.8287	n. def.		0	0	1	0	0	0	0	0	0	0	0	0	1
Nipped-B-like protein	Q6KC79	NIPBL	10	n. def.	n. def.	n. def.	0	26.3606	25.9994	25.6636	n. def.	n. def.	n. def.	26.0079	n. def.		0	0	0	0	0	1	0	0	0	0	0	0	0
Nischarin	Q9Y2I1	NISCH	5	n. def.	n. def.	n. def.	0	24.611	24.6498	24.4833	n. def.	n. def.	n. def.	24.5814	n. def.		0	1	0	0	0	0	0	0	0	0	0	0	0
Nitric oxide synthase-interacting protein	Q9Y314	NOSIP	13	0.997022	-0.00430298	n. def.	0	27.7644	27.7421	27.7785	n. def.	n. def.	27.7573	27.7617	27.7573		1	1	0	0	0	0	0	0	0	0	0	0	0
Nitrilase homolog 1	Q86X76	NIT1	6	n. def.	n. def.	n. def.	0	26.5366	26.8022	26.7163	n. def.	n. def.	n. def.	26.685	n. def.		0	1	0	0	0	0	0	0	0	0	0	0	0
NKG2D ligand 2	Q9BZM5	ULBP2	2	2.8585	1.51526	n. def.	0	23.8088	23.9815	24.1561	n. def.	n. def.	25.4974	23.9821	25.4974		0	1	0	0	0	0	0	0	0	0	0	0	0
NLR family member X1	Q86UT6	NLRX1	2	n. def.	n. def.	n. def.	0	23.08	22.4814	22.347	n. def.	n. def.	n. def.	22.6361	n. def.		0	1	0	0	0	0	0	0	0	0	0	0	0
Nodal modulator 2;Nodal modulator 3	Q5JPE7;P69849	NOMO2;NOMO3	2	n. def.	n. def.	n. def.	0	24.4056	24.3891	24.5287	n. def.	n. def.	n. def.	24.4411	n. def.		0	0	0	1	0	0	0	0	0	0	0	0	0
Non-homologous end-joining factor 1	Q9H9Q4	NHEJ1	3	n. def.	n. def.	n. def.	0	24.6192	24.9967	24.2621	n. def.	n. def.	n. def.	24.626	n. def.		1	1	0	0	0	0	0	0	0	0	0	0	0
Non-POU domain-containing octamer-binding protein	Q15233	NONO	28	1.46843	0.554272	0.021938	1.6588	30.175	30.2662	30.3371	31.0383	30.5431	30.8598	30.2594	30.8137	+	1	1	0	1	0	0	0	0	0	0	0	0	0
Non-specific lipid-transfer protein	P22307	SCP2	3	n. def.	n. def.	n. def.	0	24.3458	24.7089	24.6954	n. def.	n. def.	n. def.	24.5833	n. def.		1	1	0	0	0	0	0	0	0	0	0	0	0
Non-structural maintenance of chromosomes element 1 homolog	Q8WV22	NSMCE1	4	1.78619	0.836884	n. def.	0	23.6114	24.0692	n. def.	n. def.	n. def.	24.6772	23.8403	24.6772		0	0	0	0	0	1	0	0	0	0	0	0	0
Notchless protein homolog 1	Q9NVX2	NLE1	14	0.548406	-0.866683	0.0804385	1.09454	27.1908	27.5007	27.1974	n. def.	26.0188	26.8405	27.2963	26.4296	+	0	0	0	0	0	1	0	0	0	0	0	0	0
Nuclear autoantigenic sperm protein	P49321	NASP	29	0.456009	-1.13287	0.0907089	1.04235	29.3169	29.2015	29.2115	29.0586	27.3145	27.9583	29.2433	28.1104	+	0	0	0	0	0	1	0	0	0	0	0	0	0
Nuclear cap-binding protein subunit 1	Q09161	NCBP1	23	0.233288	-2.09981	0.00838477	2.07651	27.4411	27.4621	27.0065	25.0713	24.5732	25.9658	27.3032	25.2034	+	0	0	1	0	0	0	0	1	0	0	0	0	0
Nuclear envelope pore membrane protein POM 121C;Nuclear envelope pore membrane protein POM 121	A8CG34;Q96HA1	POM121C;POM121	4	n. def.	n. def.	n. def.	0	24.8237	24.9424	24.9637	n. def.	n. def.	n. def.	24.9099	n. def.		0	0	0	0	0	1	0	0	0	0	0	0	0
Nuclear export mediator factor NEMF	O60524	NEMF	8	0.866354	-0.206971	n. def.	0	25.5736	25.4676	25.4474	n. def.	n. def.	25.2892	25.4962	25.2892		0	0	0	0	0	1	0	0	0	0	0	0	0
Nuclear inhibitor of protein phosphatase 1;Activator of RNA decay	Q12972	PPP1R8	7	n. def.	n. def.	n. def.	0	25.9405	26.2209	26.6376	n. def.	n. def.	n. def.	26.2663	n. def.		0	1	0	0	0	0	0	0	0	0	0	0	0
Nuclear migration protein nudC	Q9Y266	NUDC	9	0.754843	-0.405752	0.311294	0.506829	27.9927	27.8294	26.9666	27.0925	27.4785	27.0004	27.5962	27.1905		1	1	0	0	0	0	0	0	0	0	0	0	0
Nuclear mitotic apparatus protein 1	Q14980	NUMA1	71	1.06944	0.0968539	0.791593	0.101498	29.3633	29.2272	29.2083	29.4843	29.881	28.7242	29.2663	29.3632		1	1	0	0	0	0	0	0	0	0	0	0	0
Nuclear pore complex protein Nup107	P57740	NUP107	21	0.993457	-0.00946999	0.949101	0.0226874	27.9354	28.0803	27.936	28.1921	27.9915	27.7399	27.9839	27.9745		1	1	0	0	0	0	0	0	0	0	0	0	0
Nuclear pore complex protein Nup133	Q8WUM0	NUP133	28	0.456471	-1.13141	0.143408	0.843427	28.3108	28.2852	28.3998	28.2856	26.1319	27.1841	28.3319	27.2005		1	1	0	0	0	0	0	0	0	0	0	0	0
Nuclear pore complex protein Nup153	P49790	NUP153	28	1.6897	0.756769	0.213051	0.671516	27.5592	27.6069	27.4825	28.794	28.8385	27.2863	27.5495	28.3063		0	1	0	0	0	0	0	0	0	0	0	0	0
Nuclear pore complex protein Nup155	O75694	NUP155	35	0.754602	-0.406212	0.53068	0.275167	28.3705	28.4798	28.7976	28.4154	28.9808	27.033	28.5493	28.1431		1	0	0	0	0	0	0	0	0	0	0	0	0
Nuclear pore complex protein Nup160	Q12769	NUP160	29	1.41135	0.497077	0.0148934	1.82701	28.8698	28.6004	28.7785	29.2862	29.0712	29.3825	28.7496	29.2467	+	0	0	0	1	0	0	0	0	0	0	0	0	0
Nuclear pore complex protein Nup205	Q92621	NUP205	54	0.484108	-1.0466	0.116929	0.932077	29.4342	29.3872	29.5591	27.9369	29.457	27.8467	29.4602	28.4136		0	0	0	1	0	0	0	0	0	0	0	0	0
Nuclear pore complex protein Nup214	P35658	NUP214	19	0.295939	-1.75663	0.00640127	2.19373	27.4233	27.7375	27.5527	n. def.	25.5082	26.1209	27.5712	25.8145	+	0	0	0	1	0	0	0	0	0	0	0	0	0
Nuclear pore complex protein Nup50	Q9UKX7	NUP50	13	1.08584	0.118812	0.276456	0.558374	26.615	26.8329	26.8387	26.9224	26.7646	26.956	26.7622	26.881		1	0	0	0	0	0	0	0	0	0	0	0	0
Nuclear pore complex protein Nup85	Q9BW27	NUP85	13	1.25343	0.325885	0.00821723	2.08527	26.1173	26.2512	26.1391	26.5812	26.4	26.504	26.1692	26.4951	+	0	1	0	0	0	0	0	0	0	0	0	0	0
Nuclear pore complex protein Nup88	Q99567	NUP88	12	0.859292	-0.21878	0.293304	0.532683	26.7954	26.8716	26.681	26.3538	n. def.	26.7739	26.7827	26.5639		1	0	0	0	0	0	0	0	0	0	0	0	0
Nuclear pore complex protein Nup93	Q8N1F7	NUP93	22	1.74622	0.804237	0.000860071	3.06547	27.1909	27.2474	26.9993	28.0472	27.8869	27.9162	27.1459	27.9501	+	0	0	0	0	0	1	0	0	0	0	0	0	0
Nuclear pore complex protein Nup98-Nup96;Nuclear pore complex protein Nup98;Nuclear pore complex protein Nup96	P52948	NUP98	28	0.603823	-0.727802	0.0602961	1.21971	27.8247	27.8355	27.7884	26.53	27.4034	27.3318	27.8162	27.0884	+	1	1	0	0	0	0	0	0	0	0	0	0	0
Nuclear pore glycoprotein p62	P37198	NUP62	6	1.42425	0.510207	0.0173203	1.76144	25.4474	25.4004	25.6242	26.0816	n. def.	25.9202	25.4907	26.0009	+	1	1	1	0	0	0	0	0	0	0	0	0	1
Nuclear pore membrane glycoprotein 210	Q8TEM1	NUP210	29	0.725432	-0.463087	0.084033	1.07555	27.9398	27.9816	28.2671	27.6312	27.2833	27.8847	28.0628	27.5997		1	0	0	0	0	0	0	0	0	0	0	0	0
Nuclear protein localization protein 4 homolog	Q8TAT6	NPLOC4	10	1.12377	0.16835	0.54188	0.266097	25.0487	24.8255	24.9217	25.5156	25.1159	24.6695	24.932	25.1003		0	0	0	1	0	0	0	0	0	0	0	0	0
Nuclear receptor coactivator 5	Q9HCD5	NCOA5	6	0.866333	-0.207006	n. def.	0	24.8205	24.9145	25.0688	n. def.	n. def.	24.7276	24.9346	24.7276		0	0	0	0	0	1	0	0	0	0	0	0	0
Nuclear receptor-binding protein	Q9UHY1	NRBP1	5	0.776729	-0.364517	n. def.	0	25.6595	25.8788	25.5328	n. def.	n. def.	25.3259	25.6904	25.3259		0	0	1	0	0	0	1	0	0	0	0	0	0
Nuclear RNA export factor 1	Q9UBU9	NXF1	12	1.03173	0.0450643	0.867096	0.0619328	27.2826	27.2632	27.4265	27.8361	27.2772	26.9942	27.3241	27.3692		0	0	1	0	0	0	0	0	0	0	0	1	0
Nuclear valosin-containing protein-like	O15381	NVL	8	0.893134	-0.163052	n. def.	0	26.448	25.918	25.6217	n. def.	n. def.	25.8329	25.9959	25.8329		1	1	0	0	0	0	0	0	0	0	0	0	0
Nuclear-interacting partner of ALK	Q86WB0	ZC3HC1	5	n. def.	n. def.	n. def.	0	23.5139	23.6581	23.805	n. def.	n. def.	n. def.	23.659	n. def.		0	1	0	0	0	0	0	0	0	0	0	0	0
Nuclease-sensitive element-binding protein 1	P67809	YBX1	6	1.17355	0.23088	0.753583	0.122869	25.5311	26.2749	26.2459	26.1721	25.176	27.3964	26.0173	26.2482		0	0	0	0	0	1	0	0	0	0	0	0	0
Nucleolar and coiled-body phosphoprotein 1	Q14978	NOLC1	6	0.830992	-0.267094	n. def.	0	25.6069	25.2458	25.4997	n. def.	25.1837	n. def.	25.4508	25.1837		1	0	1	0	0	0	0	0	0	0	0	0	1
Nucleolar complex protein 2 homolog	Q9Y3T9	NOC2L	13	0.724902	-0.464142	0.374665	0.426357	26.7223	26.7636	26.6604	25.3964	26.3661	26.9914	26.7155	26.2513		1	1	0	0	0	0	0	0	0	0	0	0	0
Nucleolar complex protein 3 homolog	Q8WTT2	NOC3L	6	0.824854	-0.277789	n. def.	0	25.8291	25.6944	25.7091	n. def.	n. def.	25.4664	25.7442	25.4664		1	0	1	0	0	0	0	0	0	0	0	0	1
Nucleolar complex protein 4 homolog	Q9BVI4	NOC4L	17	0.383089	-1.38425	0.0478018	1.32056	26.6205	26.9822	26.2968	24.7899	n. def.	25.7079	26.6331	25.2489	+	1	0	0	0	0	0	0	0	0	0	0	0	0
Nucleolar GTP-binding protein 1	Q9BZE4	GTPBP4	20	0.361672	-1.46725	0.00388554	2.41055	27.2148	27.7431	27.8372	26.1899	26.3554	25.8481	27.5984	26.1311	+	1	0	0	0	0	0	0	0	0	0	0	0	0
Nucleolar GTP-binding protein 2	Q13823	GNL2	11	0.454409	-1.13794	0.0206703	1.68465	26.1787	26.3704	26.8366	25.2873	25.3607	n. def.	26.4619	25.324	+	0	0	1	0	0	0	0	0	0	0	0	0	1
Nucleolar MIF4G domain-containing protein 1	Q5C9Z4	NOM1	8	n. def.	n. def.	n. def.	0	25.2177	24.8845	24.8159	n. def.	n. def.	n. def.	24.9727	n. def.		1	1	0	0	0	0	0	0	0	0	0	0	0
Nucleolar pre-ribosomal-associated protein 1	O60287	URB1	21	0.282094	-1.82575	n. def.	0	26.2059	26.0122	26.645	n. def.	n. def.	24.462	26.2877	24.462		0	1	0	0	0	0	0	0	0	0	0	0	0
Nucleolar protein 10	Q9BSC4	NOL10	7	1.34386	0.426383	0.139711	0.85477	24.9576	24.5534	24.7018	25.3646	n. def.	24.9634	24.7376	25.164		0	0	0	0	0	1	0	0	0	0	0	0	0
Nucleolar protein 11	Q9H8H0	NOL11	15	1.01425	0.0204112	0.847945	0.0716325	26.9994	26.8029	26.7572	26.956	26.7416	26.9231	26.8532	26.8736		0	0	0	0	0	1	0	0	0	0	0	0	0
Nucleolar protein 14	P78316	NOP14	9	0.566551	-0.819723	n. def.	0	26.1835	25.5477	25.8456	n. def.	25.0392	n. def.	25.8589	25.0392		0	0	0	0	0	1	0	0	0	0	0	0	0
Nucleolar protein 56	O00567	NOP56	26	0.236813	-2.07818	0.015788	1.80167	28.6789	28.2766	28.2745	26.6473	25.3552	26.9929	28.41	26.3318	+	0	0	1	0	0	0	0	1	0	0	0	0	0
Nucleolar protein 58	Q9Y2X3	NOP58	13	0.534831	-0.902846	0.0232319	1.63391	27.1794	27.2584	27.8363	26.7998	26.4504	26.3154	27.4247	26.5219	+	0	1	0	0	0	0	0	0	0	0	0	0	0
Nucleolar protein 6	Q9H6R4	NOL6	17	0.967321	-0.0479333	0.781326	0.107168	27.3269	27.3113	27.651	27.2917	27.4719	n. def.	27.4297	27.3818		0	1	0	0	0	0	0	0	0	0	0	0	0
Nucleolar protein 8	Q76FK4	NOL8	2	n. def.	n. def.	n. def.	0	21.9918	21.5472	21.5589	n. def.	n. def.	n. def.	21.6993	n. def.		0	1	0	0	0	0	0	0	0	0	0	0	0
Nucleolar protein 9	Q86U38	NOP9	7	n. def.	n. def.	n. def.	0	24.7278	24.4894	24.6669	n. def.	n. def.	n. def.	24.628	n. def.		0	1	0	0	0	0	0	0	0	0	0	0	0
Nucleolar RNA helicase 2	Q9NR30	DDX21	42	0.726533	-0.460901	0.031371	1.50347	30.711	30.6918	30.6179	30.4613	29.9809	30.1958	30.6735	30.2126	+	1	0	1	1	0	0	0	0	0	0	0	0	1
Nucleolar transcription factor 1	P17480	UBTF	4	n. def.	n. def.	n. def.	0	24.3062	24.2654	24.2807	n. def.	n. def.	n. def.	24.2841	n. def.		0	0	1	0	0	0	0	0	0	0	0	1	0
Nucleolin	P19338	NCL	31	0.722282	-0.469367	0.119653	0.922077	30.2041	30.0377	30.4246	29.4718	29.6235	30.163	30.2221	29.7528		0	0	1	0	0	0	0	0	0	0	0	1	0
Nucleolysin TIAR	Q01085	TIAL1	3	0.907546	-0.139958	n. def.	0	24.7352	24.9371	25.3399	n. def.	n. def.	24.8641	25.0041	24.8641		0	1	0	0	0	0	0	0	0	0	0	0	0
Nucleophosmin	P06748	NPM1	16	1.46971	0.555528	0.042343	1.37322	31.2289	31.0447	31.5441	31.9356	31.9602	31.5884	31.2726	31.8281	+	1	1	0	0	0	0	0	0	0	0	0	0	0
Nucleoporin GLE1	Q53GS7	GLE1	3	n. def.	n. def.	n. def.	0	22.2486	22.1462	22.5539	n. def.	n. def.	n. def.	22.3162	n. def.		0	0	0	1	0	0	0	0	0	0	0	0	0
Nucleoporin NDC1	Q9BTX1	NDC1	5	1.2819	0.35828	0.393407	0.405158	25.0206	25.3698	25.5684	26.0739	n. def.	25.2818	25.3196	25.6779		1	0	1	0	0	0	0	0	0	0	0	0	1
Nucleoporin NUP188 homolog	Q5SRE5	NUP188	27	0.530374	-0.914918	0.0149073	1.8266	27.6913	27.4907	27.6651	26.3181	26.7248	27.0594	27.6157	26.7008	+	0	1	0	0	0	0	0	0	0	0	0	0	0
Nucleoporin Nup37	Q8NFH4	NUP37	7	0.961708	-0.0563288	0.881375	0.0548392	26.8898	26.7608	26.405	27.0209	n. def.	26.2368	26.6852	26.6289		1	1	0	0	0	0	0	0	0	0	0	0	0
Nucleoporin NUP53	Q8NFH5	NUP35	4	1.53221	0.615609	n. def.	0	26.0499	26.2058	26.1559	n. def.	n. def.	26.7528	26.1372	26.7528		0	1	0	0	0	0	0	0	0	0	0	0	0
Nucleoporin p54	Q7Z3B4	NUP54	6	n. def.	n. def.	n. def.	0	25.3657	25.1198	25.4042	n. def.	n. def.	n. def.	25.2965	n. def.		0	0	1	0	0	0	0	0	0	0	0	0	1
Nucleoporin p58/p45	Q9BVL2	NUPL1	4	n. def.	n. def.	n. def.	0	24.5735	24.2769	24.32	n. def.	n. def.	n. def.	24.3901	n. def.		0	0	0	0	0	1	0	0	0	0	0	0	0
Nucleoporin SEH1	Q96EE3	SEH1L	10	1.04155	0.0587266	0.788132	0.103401	27.0418	26.6667	26.7085	26.681	26.7156	27.1966	26.8056	26.8644		0	1	0	0	0	0	0	0	0	0	0	0	0
Nucleoprotein TPR	P12270	TPR	37	0.741313	-0.431845	0.221199	0.655216	28.4116	28.0398	27.8733	27.1846	28.0198	27.8248	28.1082	27.6764		1	1	1	0	0	0	0	0	0	0	0	0	1
Nucleoside diphosphate-linked moiety X motif 19, mitochondrial	A8MXV4	NUDT19	7	1.24129	0.31184	0.266372	0.574511	25.6538	25.2517	25.3275	25.5022	n. def.	25.9434	25.411	25.7228		0	0	0	0	0	1	0	0	0	0	0	0	0
Nucleosome assembly protein 1-like 1	P55209	NAP1L1	7	0.604198	-0.726907	0.21206	0.673541	27.547	27.2691	27.4747	27.5642	26.6518	25.894	27.4303	26.7034		1	0	0	0	0	0	0	0	0	0	0	0	0
Nucleosome assembly protein 1-like 4	Q99733	NAP1L4	9	1.0962	0.132514	0.71858	0.143525	25.6022	26.0845	25.6852	25.8152	25.451	26.5033	25.7906	25.9231		0	0	1	0	0	0	0	0	0	0	0	1	0
Nucleosome-remodeling factor subunit BPTF	Q12830	BPTF	8	1.24919	0.320992	n. def.	0	25.0957	25.054	24.7204	n. def.	n. def.	25.2777	24.9567	25.2777		0	0	0	0	0	1	0	0	0	0	0	0	0
NudC domain-containing protein 1	Q96RS6	NUDCD1	7	n. def.	n. def.	n. def.	0	26.8468	26.6799	26.8293	n. def.	n. def.	n. def.	26.7853	n. def.		1	1	0	0	0	0	0	0	0	0	0	0	0
O-acetyl-ADP-ribose deacetylase MACROD1	Q9BQ69	MACROD1	4	1.15065	0.202449	n. def.	0	25.0838	25.0068	25.2136	n. def.	n. def.	25.3039	25.1014	25.3039		1	1	0	0	0	0	0	0	0	0	0	0	0
Obg-like ATPase 1	Q9NTK5	OLA1	17	0.879489	-0.185263	0.311654	0.506328	27.8951	28.2851	28.219	27.8605	27.8251	28.1577	28.133	27.9478		1	1	1	0	0	0	0	0	0	0	0	0	1
Obscurin-like protein 1	O75147	OBSL1	8	0.82567	-0.276362	n. def.	0	25.2448	24.8853	25.3027	n. def.	n. def.	24.8679	25.1443	24.8679		0	0	1	0	0	0	0	0	0	0	0	0	1
Occludin	Q16625	OCLN	4	2.08764	1.06187	0.182433	0.738897	23.7059	24.766	n. def.	25.7755	24.5819	25.536	24.236	25.2978		1	0	0	0	0	0	0	0	0	0	0	0	0
OCIA domain-containing protein 1	Q9NX40	OCIAD1	4	n. def.	n. def.	n. def.	0	24.3394	24.4626	24.5008	n. def.	n. def.	n. def.	24.4343	n. def.		1	0	1	1	0	0	0	0	0	0	0	0	1
Omega-amidase NIT2	Q9NQR4	NIT2	12	0.384958	-1.37723	0.0183378	1.73665	27.9504	26.919	26.8459	25.9168	25.8563	25.8105	27.2384	25.8612	+	0	1	0	0	0	0	0	0	0	0	0	0	0
Opioid growth factor receptor	Q9NZT2	OGFR	9	n. def.	n. def.	n. def.	0	25.824	26.0663	26.1632	n. def.	n. def.	n. def.	26.0178	n. def.		1	1	0	1	0	0	0	0	0	0	0	0	0
Origin recognition complex subunit 3	Q9UBD5	ORC3	8	1.98011	0.985584	0.0830303	1.08076	24.646	24.8593	24.5236	n. def.	26.1491	25.1746	24.6763	25.6619	+	0	0	1	0	0	0	0	0	1	0	0	0	0
Origin recognition complex subunit 5	O43913	ORC5	6	n. def.	n. def.	n. def.	0	24.3309	24.8489	24.5347	n. def.	n. def.	n. def.	24.5715	n. def.		0	0	1	0	0	0	0	0	0	0	0	1	0
Ornithine aminotransferase, mitochondrial;Ornithine aminotransferase, hepatic form;Ornithine aminotransferase, renal form	P04181	OAT	23	0.659446	-0.600674	0.0204519	1.68927	29.1019	29.1349	29.0371	28.5804	28.1819	28.7097	29.0913	28.4907	+	1	1	0	0	0	0	0	0	0	0	0	0	0
OTU domain-containing protein 6B	Q8N6M0	OTUD6B	5	n. def.	n. def.	n. def.	0	25.7938	25.8605	25.502	n. def.	n. def.	n. def.	25.7188	n. def.		0	0	1	0	0	0	0	0	0	0	0	1	0
OTU domain-containing protein 7B	Q6GQQ9	OTUD7B	2	2.4598	1.29854	n. def.	0	22.1822	n. def.	n. def.	23.5636	n. def.	23.3979	22.1822	23.4808		0	0	0	1	0	0	0	0	0	0	0	0	0
Ovarian cancer-associated gene 2 protein	Q8WZ82	OVCA2	5	n. def.	n. def.	n. def.	0	25.4186	25.5672	25.4955	n. def.	n. def.	n. def.	25.4937	n. def.		0	0	0	0	0	1	0	0	0	0	0	0	0
Oxidation resistance protein 1	Q8N573	OXR1	3	2.39339	1.25905	n. def.	0	24.6874	25.7931	26.2869	n. def.	n. def.	26.8482	25.5891	26.8482		0	1	0	0	0	0	0	0	0	0	0	0	0
Oxidoreductase HTATIP2	Q9BUP3	HTATIP2	3	1.25658	0.329505	n. def.	0	24.6503	24.2988	23.8664	n. def.	n. def.	24.6013	24.2718	24.6013		1	1	0	0	0	0	0	0	0	0	0	0	0
Oxygen-dependent coproporphyrinogen-III oxidase, mitochondrial	P36551	CPOX	16	0.597009	-0.744174	0.129509	0.8877	28.3173	28.5996	28.4098	27.7447	27.0148	28.3347	28.4422	27.6981		0	0	1	0	0	0	0	0	0	0	0	1	0
Oxysterol-binding protein 1	P22059	OSBP	11	0.556341	-0.845959	0.146825	0.8332	26.2783	26.2629	25.7484	26.1224	24.8788	24.7504	26.0965	25.2505		1	0	0	0	0	0	0	0	0	0	0	0	0
Oxysterol-binding protein-related protein 11	Q9BXB4	OSBPL11	11	0.763442	-0.38941	0.1424	0.846489	25.4186	25.5693	25.3057	25.4268	24.7585	24.9401	25.4312	25.0418		0	1	0	0	0	0	0	0	0	0	0	0	0
Oxysterol-binding protein-related protein 3	Q9H4L5	OSBPL3	6	0.490492	-1.0277	n. def.	0	25.198	24.7876	24.8635	n. def.	n. def.	23.922	24.9497	23.922		0	1	0	0	0	0	0	0	0	0	0	0	0
Oxysterol-binding protein-related protein 6	Q9BZF3	OSBPL6	2	n. def.	n. def.	n. def.	0	23.0017	23.3793	22.8225	n. def.	n. def.	n. def.	23.0679	n. def.		1	0	0	0	0	0	0	0	0	0	0	0	0
Oxysterol-binding protein-related protein 8	Q9BZF1	OSBPL8	13	n. def.	n. def.	n. def.	0	26.4653	26.6806	26.5483	n. def.	n. def.	n. def.	26.5647	n. def.		0	0	1	0	0	0	0	0	0	0	0	1	0
Oxysterol-binding protein-related protein 9	Q96SU4	OSBPL9	6	1.68335	0.751334	0.035766	1.44653	24.4715	24.6415	23.9614	25.2626	25.2114	24.8543	24.3581	25.1095	+	1	0	0	0	1	0	0	0	0	0	0	0	0
p21-activated protein kinase-interacting protein 1	Q9NWT1	PAK1IP1	5	1.32442	0.405362	n. def.	0	24.8594	24.8244	24.8256	n. def.	n. def.	25.2418	24.8365	25.2418		0	1	0	0	0	0	0	0	0	0	0	0	0
Pachytene checkpoint protein 2 homolog	Q15645	TRIP13	11	1.06493	0.090752	0.816379	0.0881083	26.5694	25.738	26.5098	26.4892	n. def.	26.237	26.2724	26.3631		0	1	0	0	0	0	0	0	0	0	0	0	0
Paired amphipathic helix protein Sin3a	Q96ST3	SIN3A	12	0.727441	-0.459097	0.173171	0.761526	26.3202	26.0132	25.8677	n. def.	25.3502	25.8656	26.067	25.6079		0	0	0	1	0	0	0	0	0	0	0	0	0
Palmitoyl-protein thioesterase 1	P50897	PPT1	3	0.493524	-1.01881	n. def.	0	25.3143	25.2603	25.3813	n. def.	n. def.	24.2998	25.3187	24.2998		1	0	0	0	0	0	0	0	0	0	0	0	0
Palmitoyltransferase ZDHHC18	Q9NUE0	ZDHHC18	3	3.83101	1.93772	0.000535103	3.27156	24.7429	24.9624	24.6051	26.8359	26.8988	26.3887	24.7701	26.7078	+	1	0	0	0	0	0	0	0	0	0	0	0	0
Pantothenate kinase 2, mitochondrial	Q9BZ23	PANK2	2	n. def.	n. def.	n. def.	0	22.4314	22.9055	22.8394	n. def.	n. def.	n. def.	22.7254	n. def.		0	1	0	0	0	0	0	0	0	0	0	0	0
Pantothenate kinase 4	Q9NVE7	PANK4	7	1.07034	0.0980695	n. def.	0	25.4571	24.8126	25.3466	n. def.	n. def.	25.3035	25.2054	25.3035		1	1	0	0	0	0	0	0	0	0	0	0	0
Parafibromin	Q6P1J9	CDC73	11	0.738137	-0.43804	n. def.	0	26.0206	26.2048	25.8001	n. def.	n. def.	25.5705	26.0085	25.5705		0	1	1	0	0	0	0	0	0	0	0	0	1
Paraspeckle component 1	Q8WXF1	PSPC1	10	0.983986	-0.02329	0.825259	0.0834097	26.8925	26.972	27.044	27.0318	26.769	27.0378	26.9695	26.9462		0	1	0	0	0	0	0	0	0	0	0	0	0
Partitioning defective 3 homolog	Q8TEW0	PARD3	8	0.854172	-0.227402	0.152786	0.815916	24.7352	24.7576	25.1279	24.6303	24.6873	24.6208	24.8735	24.6461		0	0	0	0	0	1	0	0	0	0	0	0	0
PAX3- and PAX7-binding protein 1	Q9Y5B6	PAXBP1	4	n. def.	n. def.	n. def.	0	24.2599	24.1016	23.9932	n. def.	n. def.	n. def.	24.1182	n. def.		1	0	0	0	0	0	0	0	0	0	0	0	0
PC4 and SFRS1-interacting protein	O75475	PSIP1	8	0.984121	-0.0230923	n. def.	0	26.6958	26.7482	26.8483	n. def.	26.741	n. def.	26.7641	26.741		0	0	1	0	0	0	0	0	0	0	0	0	1
PCI domain-containing protein 2	Q5JVF3	PCID2	4	n. def.	n. def.	n. def.	0	25.3886	25.175	25.2882	n. def.	n. def.	n. def.	25.2839	n. def.		1	0	0	0	0	0	0	0	0	0	0	0	0
PDZ and LIM domain protein 1	O00151	PDLIM1	15	0.968726	-0.0458393	0.889629	0.0507912	28.2474	28.1192	28.2647	28.6985	27.6362	28.1591	28.2104	28.1646		0	1	0	0	0	0	0	0	0	0	0	0	0
PDZ and LIM domain protein 3	Q53GG5	PDLIM3	3	0.984992	-0.0218156	n. def.	0	24.7863	24.7121	24.5914	n. def.	n. def.	24.6748	24.6966	24.6748		0	0	0	0	0	1	0	0	0	0	0	0	0
PDZ and LIM domain protein 5	Q96HC4	PDLIM5	10	1.09738	0.134058	0.760629	0.118827	26.3279	26.474	26.8124	27.1505	n. def.	26.1937	26.5381	26.6721		1	0	0	0	0	0	0	0	0	0	0	0	0
PDZ domain-containing protein GIPC1	O14908	GIPC1	5	1.24874	0.320469	n. def.	0	24.8016	25.4634	25.1308	n. def.	n. def.	25.4524	25.1319	25.4524		0	1	0	0	0	0	0	0	0	0	0	0	0
Peflin	Q9UBV8	PEF1	4	1.59492	0.673485	n. def.	0	25.3307	25.761	25.6515	26.2546	n. def.	n. def.	25.5811	26.2546		1	1	0	0	0	0	0	0	0	0	0	0	0
Pentatricopeptide repeat domain-containing protein 3, mitochondrial	Q96EY7	PTCD3	14	0.46084	-1.11766	0.1197	0.921906	26.4685	26.6053	26.6752	n. def.	24.7788	26.1519	26.583	25.4653		0	0	0	0	0	1	0	0	0	0	0	0	0
Peptidyl-prolyl cis-trans isomerase A;Peptidyl-prolyl cis-trans isomerase A, N-terminally processed	P62937	PPIA	10	0.83388	-0.262088	0.101202	0.994811	30.2921	30.5842	30.2578	30.0726	30.0271	30.2481	30.378	30.1159		0	0	0	1	0	0	0	0	0	0	0	0	0
Peptidyl-prolyl cis-trans isomerase B	P23284	PPIB	12	n. def.	n. def.	n. def.	0	28.3808	28.5087	28.5877	n. def.	n. def.	n. def.	28.4924	n. def.		0	0	0	0	1	0	0	0	0	0	0	0	0
Peptidyl-prolyl cis-trans isomerase CWC27 homolog	Q6UX04	CWC27	4	n. def.	n. def.	n. def.	0	24.8333	24.9433	24.8086	n. def.	n. def.	n. def.	24.8617	n. def.		1	0	0	0	0	0	0	0	0	0	0	0	0
Peptidyl-prolyl cis-trans isomerase D	Q08752	PPID	17	0.0671505	-3.89646	n. def.	0	27.9682	29.6626	27.8841	n. def.	24.6085	n. def.	28.505	24.6085		1	1	0	0	0	0	0	0	0	0	0	0	0
Peptidyl-prolyl cis-trans isomerase F, mitochondrial	P30405	PPIF	3	n. def.	n. def.	n. def.	0	24.1462	24.7937	25.118	n. def.	n. def.	n. def.	24.686	n. def.		0	0	0	0	0	1	0	0	0	0	0	0	0
Peptidyl-prolyl cis-trans isomerase FKBP10	Q96AY3	FKBP10	13	0.288776	-1.79198	n. def.	0	27.5525	27.9796	27.2523	n. def.	n. def.	25.8028	27.5948	25.8028		0	1	0	0	0	0	0	0	0	0	0	0	0
Peptidyl-prolyl cis-trans isomerase FKBP3	Q00688	FKBP3	12	0.277276	-1.8506	0.0127123	1.89578	28.1942	28.3996	28.2634	25.9838	n. def.	26.8865	28.2857	26.4351	+	1	0	0	1	0	0	0	0	0	0	0	0	0
Peptidyl-prolyl cis-trans isomerase FKBP4;Peptidyl-prolyl cis-trans isomerase FKBP4, N-terminally processed	Q02790	FKBP4	32	0.584245	-0.775354	0.0394547	1.4039	29.5405	29.5998	29.6125	29.1411	28.3044	28.9812	29.5843	28.8089	+	1	0	0	0	0	0	0	0	0	0	0	0	0
Peptidyl-prolyl cis-trans isomerase FKBP5;Peptidyl-prolyl cis-trans isomerase FKBP5, N-terminally processed	Q13451	FKBP5	9	1.18632	0.24649	0.368436	0.433638	24.8142	25.2422	25.3817	25.4955	n. def.	25.2895	25.146	25.3925		0	0	0	0	0	1	0	0	0	0	0	0	0
Peptidyl-prolyl cis-trans isomerase FKBP7	Q9Y680	FKBP7	3	n. def.	n. def.	n. def.	0	24.3975	24.4554	24.4749	n. def.	n. def.	n. def.	24.4426	n. def.		1	1	0	0	0	0	0	0	0	0	0	0	0
Peptidyl-prolyl cis-trans isomerase FKBP8	Q14318	FKBP8	6	n. def.	n. def.	n. def.	0	25.9401	26.1008	25.9216	n. def.	n. def.	n. def.	25.9875	n. def.		0	0	1	0	0	0	0	0	0	0	0	1	0
Peptidyl-prolyl cis-trans isomerase-like 2	Q13356	PPIL2	2	n. def.	n. def.	n. def.	0	23.9704	23.4747	23.762	n. def.	n. def.	n. def.	23.7357	n. def.		0	0	0	0	0	1	0	0	0	0	0	0	0
Peptidyl-prolyl cis-trans isomerase-like 4	Q8WUA2	PPIL4	4	n. def.	n. def.	n. def.	0	24.8767	24.7314	24.4465	n. def.	n. def.	n. def.	24.6849	n. def.		0	1	0	0	0	0	0	0	0	0	0	0	0
Peptidylprolyl isomerase domain and WD repeat-containing protein 1	Q96BP3	PPWD1	8	n. def.	n. def.	n. def.	0	24.8111	24.7054	25.1347	n. def.	n. def.	n. def.	24.8837	n. def.		0	0	1	0	0	0	0	0	0	0	0	1	0
Pericentriolar material 1 protein	Q15154	PCM1	7	1.04085	0.0577609	n. def.	0	25.6364	25.4843	25.1257	25.4732	n. def.	n. def.	25.4155	25.4732		0	0	0	0	0	1	0	0	0	0	0	0	0
Perilipin-3	O60664	PLIN3	5	n. def.	n. def.	n. def.	0	24.912	24.8221	25.0869	n. def.	n. def.	n. def.	24.9403	n. def.		0	0	0	0	0	1	0	0	0	0	0	0	0
Periodic tryptophan protein 1 homolog	Q13610	PWP1	4	n. def.	n. def.	n. def.	0	23.5255	24.0513	23.7755	n. def.	n. def.	n. def.	23.7841	n. def.		1	1	0	0	0	0	0	0	0	0	0	0	0
Periodic tryptophan protein 2 homolog	Q15269	PWP2	18	0.654965	-0.610511	0.121419	0.915714	28.6249	28.1742	27.9629	27.7067	28.0283	27.1955	28.254	27.6435		1	1	0	0	0	0	0	0	0	0	0	0	0
Peripheral plasma membrane protein CASK	O14936	CASK	13	n. def.	n. def.	n. def.	0	26.0685	26.0144	25.7884	n. def.	n. def.	n. def.	25.9571	n. def.		1	1	0	0	0	0	0	0	0	0	0	0	0
Peroxiredoxin-1	Q06830	PRDX1	13	2.89233	1.53223	0.00728945	2.13731	29.3705	28.6168	29.4134	30.3682	30.916	30.7132	29.1336	30.6658	+	1	1	1	0	0	0	0	0	0	0	0	0	1
Peroxiredoxin-2	P32119	PRDX2	12	0.737071	-0.440124	0.193245	0.713891	27.6369	27.781	27.1587	27.4875	26.9876	26.7811	27.5255	27.0854		0	1	1	0	0	0	0	0	0	0	0	0	1
Peroxiredoxin-4	Q13162	PRDX4	19	0.646683	-0.62887	0.0574633	1.24061	30.3975	30.5327	30.423	29.7982	29.4288	30.2397	30.4511	29.8222	+	0	1	0	0	0	0	0	0	0	0	0	0	0
Peroxiredoxin-5, mitochondrial	P30044	PRDX5	5	n. def.	n. def.	n. def.	0	25.7526	25.4096	25.5459	n. def.	n. def.	n. def.	25.5694	n. def.		0	0	0	0	0	1	0	0	0	0	0	0	0
Peroxiredoxin-6	P30041	PRDX6	25	0.887674	-0.171898	0.275326	0.560153	31.1216	31.0379	31.0186	30.6311	30.958	31.0734	31.0594	30.8875		1	0	0	0	0	0	0	0	0	0	0	0	0
Peroxisomal 2,4-dienoyl-CoA reductase	Q9NUI1	DECR2	2	1.89056	0.918814	n. def.	0	24.7999	24.9378	25.0638	n. def.	n. def.	25.8527	24.9338	25.8527		1	0	0	0	0	0	0	0	0	0	0	0	0
Peroxisomal acyl-coenzyme A oxidase 1	Q15067	ACOX1	3	n. def.	n. def.	n. def.	0	23.7151	24.373	23.8999	n. def.	n. def.	n. def.	23.996	n. def.		0	0	0	0	0	1	0	0	0	0	0	0	0
Peroxisomal biogenesis factor 19	P40855	PEX19	3	n. def.	n. def.	n. def.	0	24.3173	24.1862	24.4473	n. def.	n. def.	n. def.	24.3169	n. def.		0	0	1	0	0	0	0	0	0	0	0	1	0
Peroxisomal membrane protein PMP34	O43808	SLC25A17	5	n. def.	n. def.	n. def.	0	25.0129	24.9289	24.6912	n. def.	n. def.	n. def.	24.8776	n. def.		1	1	0	0	0	0	0	0	0	0	0	0	0
Peroxisomal multifunctional enzyme type 2;(3R)-hydroxyacyl-CoA dehydrogenase;Enoyl-CoA hydratase 2	P51659	HSD17B4	37	0.800597	-0.320851	0.440932	0.355628	29.4222	29.6194	29.7204	29.4464	28.5637	29.7894	29.5874	29.2665		1	1	0	0	0	0	0	0	0	0	0	0	0
PERQ amino acid-rich with GYF domain-containing protein 2	Q6Y7W6	GIGYF2	10	0.796213	-0.328773	0.208055	0.681821	26.7222	26.4618	26.4102	25.9383	26.5874	26.0823	26.5314	26.2026		1	0	0	0	0	0	0	0	0	0	0	0	0
Persulfide dioxygenase ETHE1, mitochondrial	O95571	ETHE1	6	1.28395	0.360592	n. def.	0	25.8383	25.971	25.751	n. def.	n. def.	26.214	25.8534	26.214		1	0	0	1	0	0	0	0	0	0	0	0	0
Pescadillo homolog	O00541	PES1	18	0.681646	-0.552905	0.104456	0.981065	27.2617	26.9999	26.793	26.151	26.9054	26.3395	27.0182	26.4653		0	0	1	1	0	0	0	0	0	0	0	0	1
PH-interacting protein	Q8WWQ0	PHIP	11	n. def.	n. def.	n. def.	0	25.8935	26.0601	26.0191	n. def.	n. def.	n. def.	25.9909	n. def.		0	1	0	0	0	0	0	0	0	0	0	0	0
PHD finger protein 3	Q92576	PHF3	5	n. def.	n. def.	n. def.	0	24.2467	24.3973	23.951	n. def.	n. def.	n. def.	24.1983	n. def.		1	0	0	0	0	0	0	0	0	0	0	0	0
PHD finger protein 6	Q8IWS0	PHF6	9	1.05928	0.083086	0.857255	0.0668897	26.4207	26.9535	25.9307	26.7677	n. def.	26.2684	26.435	26.5181		1	1	0	0	0	0	0	0	0	0	0	0	0
Phenylalanine--tRNA ligase alpha subunit	Q9Y285	FARSA	14	0.574514	-0.799587	0.00943353	2.02533	27.6464	27.7708	27.7787	27.0903	26.6019	27.105	27.732	26.9324	+	0	1	0	0	0	0	0	0	0	0	0	0	0
Phenylalanine--tRNA ligase beta subunit	Q9NSD9	FARSB	23	1.14689	0.197721	0.374936	0.426043	29.3918	29.2573	29.324	29.9107	29.3199	29.3356	29.3244	29.5221		1	0	0	0	0	0	0	0	0	0	0	0	0
Phosducin-like protein	Q13371	PDCL	3	n. def.	n. def.	n. def.	0	24.745	24.7924	24.8102	n. def.	n. def.	n. def.	24.7825	n. def.		0	0	0	0	0	1	0	0	0	0	0	0	0
Phosphate carrier protein, mitochondrial	Q00325	SLC25A3	15	0.777183	-0.363673	0.0844111	1.0736	31.7079	31.6466	31.8427	31.3915	31.1012	31.6135	31.7324	31.3688		1	0	0	0	0	0	0	0	0	0	0	0	0
Phosphatidate cytidylyltransferase 2	O95674	CDS2	2	n. def.	n. def.	n. def.	0	23.9172	23.4459	23.0865	n. def.	n. def.	n. def.	23.4832	n. def.		0	0	0	0	0	1	0	0	0	0	0	0	0
Phosphatidate cytidylyltransferase, mitochondrial	Q96BW9	TAMM41	4	0.931702	-0.10206	n. def.	0	25.2584	24.9935	25.3381	n. def.	n. def.	25.0946	25.1967	25.0946		1	1	0	0	0	0	0	0	0	0	0	0	0
Phosphatidylethanolamine-binding protein 1;Hippocampal cholinergic neurostimulating peptide	P30086	PEBP1	9	n. def.	n. def.	n. def.	0	27.6682	27.4855	26.6869	n. def.	n. def.	n. def.	27.2802	n. def.		0	1	0	0	0	0	0	0	0	0	0	0	0
Phosphatidylinositide phosphatase SAC1	Q9NTJ5	SACM1L	17	1.02781	0.0395768	0.915147	0.0385091	26.7144	26.8033	26.4243	27.2263	26.0891	26.7453	26.6473	26.6869		1	0	0	0	0	0	0	0	0	0	0	0	0
Phosphatidylinositol 3-kinase catalytic subunit type 3	Q8NEB9	PIK3C3	3	n. def.	n. def.	n. def.	0	24.7695	24.7558	24.3806	n. def.	n. def.	n. def.	24.6353	n. def.		1	0	0	0	0	0	0	0	0	0	0	0	0
Phosphatidylinositol 3,4,5-trisphosphate 5-phosphatase 2	O15357	INPPL1	7	n. def.	n. def.	n. def.	0	25.5463	25.6495	25.4607	n. def.	n. def.	n. def.	25.5522	n. def.		1	1	0	0	0	0	0	0	0	0	0	0	0
Phosphatidylinositol 4-kinase alpha	P42356	PI4KA	8	0.946546	-0.0792554	n. def.	0	25.2395	25.3237	25.3107	n. def.	n. def.	25.212	25.2913	25.212		0	0	1	0	0	0	0	0	0	0	1	0	0
Phosphatidylinositol 4-kinase beta	Q9UBF8	PI4KB	6	n. def.	n. def.	n. def.	0	24.2034	23.9964	23.4743	n. def.	n. def.	n. def.	23.8914	n. def.		1	0	0	0	0	0	0	0	0	0	0	0	0
Phosphatidylinositol 4-kinase type 2-alpha	Q9BTU6	PI4K2A	4	n. def.	n. def.	n. def.	0	23.4715	23.2836	23.3149	n. def.	n. def.	n. def.	23.3567	n. def.		0	0	1	1	0	0	0	0	0	0	0	0	1
Phosphatidylinositol 4-phosphate 3-kinase C2 domain-containing subunit alpha	O00443	PIK3C2A	7	n. def.	n. def.	n. def.	0	24.4692	24.3535	24.055	n. def.	n. def.	n. def.	24.2926	n. def.		1	0	1	0	0	0	0	0	0	0	0	0	1
Phosphatidylinositol glycan anchor biosynthesis class U protein	Q9H490	PIGU	3	0.961179	-0.0571225	n. def.	0	24.2003	24.3667	24.6898	n. def.	n. def.	24.3618	24.4189	24.3618		0	1	0	0	0	0	0	0	0	0	0	0	0
Phosphatidylinositol transfer protein alpha isoform	Q00169	PITPNA	5	1.08908	0.123115	n. def.	0	26.6854	26.5628	26.6702	n. def.	n. def.	26.7626	26.6394	26.7626		0	1	0	0	0	0	0	0	0	0	0	0	0
Phosphatidylinositol transfer protein beta isoform	P48739	PITPNB	17	0.924403	-0.113406	0.711638	0.147741	28.9035	29.0399	28.8875	28.3169	29.2873	28.8864	28.9436	28.8302		1	0	0	0	0	0	0	0	0	0	0	0	0
Phosphatidylinositol-binding clathrin assembly protein	Q13492	PICALM	10	n. def.	n. def.	n. def.	0	25.8749	25.7248	26.0449	n. def.	n. def.	n. def.	25.8815	n. def.		0	0	0	0	0	1	0	0	0	0	0	0	0
Phosphatidylserine decarboxylase proenzyme;Phosphatidylserine decarboxylase alpha chain;Phosphatidylserine decarboxylase beta chain	Q9UG56	PISD	4	n. def.	n. def.	n. def.	0	23.6703	23.5808	23.6247	n. def.	n. def.	n. def.	23.6253	n. def.		1	1	0	0	0	0	0	0	0	0	0	0	0
Phosphatidylserine synthase 1	P48651	PTDSS1	4	n. def.	n. def.	n. def.	0	25.9313	25.6998	25.6507	n. def.	n. def.	n. def.	25.7606	n. def.		1	1	0	0	0	0	0	0	0	0	0	0	0
Phosphatidylserine synthase 2	Q9BVG9	PTDSS2	3	1.25624	0.329109	n. def.	0	24.007	23.9202	24.0014	n. def.	n. def.	24.3053	23.9762	24.3053		1	0	0	0	0	0	0	0	0	0	0	0	0
Phosphoacetylglucosamine mutase	O95394	PGM3	10	n. def.	n. def.	n. def.	0	25.8413	25.5445	25.7452	n. def.	n. def.	n. def.	25.7104	n. def.		0	1	0	0	0	0	0	0	0	0	0	0	0
Phosphoenolpyruvate carboxykinase [GTP], mitochondrial	Q16822	PCK2	8	n. def.	n. def.	n. def.	0	25.3302	25.7865	25.7797	n. def.	n. def.	n. def.	25.6321	n. def.		0	1	0	0	0	0	0	0	0	0	0	0	0
Phosphofurin acidic cluster sorting protein 1	Q6VY07	PACS1	2	n. def.	n. def.	n. def.	0	22.547	22.7081	22.5754	n. def.	n. def.	n. def.	22.6102	n. def.		1	0	0	0	0	0	0	0	0	0	0	0	0
Phosphoglucomutase-1	P36871	PGM1	21	1.06608	0.0923182	0.548773	0.260607	28.1045	28.0262	28.2935	28.4599	28.0704	28.1709	28.1414	28.2337		0	1	0	0	0	0	0	0	0	0	0	0	0
Phosphoglucomutase-2	Q96G03	PGM2	18	0.194629	-2.3612	0.000889663	3.05077	28.0068	28.2803	27.9153	26.1652	25.3419	25.6117	28.0675	25.7063	+	0	0	1	0	0	0	0	1	0	0	0	0	0
Phosphoglycerate kinase 1	P00558	PGK1	30	0.763941	-0.388468	0.00964932	2.0155	31.1769	31.2632	31.0043	30.7101	30.743	30.8258	31.1481	30.7596	+	1	0	0	0	0	0	0	0	0	0	0	0	0
Phosphoglycerate mutase 1	P18669	PGAM1	17	0.42722	-1.22695	0.0109778	1.95948	31.1893	31.4959	31.21	29.9131	29.7303	30.571	31.2984	30.0715	+	1	1	0	0	0	0	0	0	0	0	0	0	0
Phosphoglycolate phosphatase	A6NDG6	PGP	11	1.01335	0.0191307	n. def.	0	27.0916	26.875	26.9358	n. def.	n. def.	26.9866	26.9675	26.9866		0	0	0	0	0	1	0	0	0	0	0	0	0
Phosphoinositide 3-kinase regulatory subunit 4	Q99570	PIK3R4	21	0.21856	-2.1939	0.0177509	1.75078	25.6446	26.8266	26.465	24.4219	24.6875	23.2451	26.3121	24.1182	+	0	0	1	0	0	0	0	1	0	0	0	0	0
Phospholipase A-2-activating protein	Q9Y263	PLAA	19	0.788089	-0.34357	0.139696	0.854817	26.7666	26.7091	26.8909	26.582	26.0906	26.6633	26.7889	26.4453		1	0	0	0	0	0	0	0	0	0	0	0	0
Phospholipase D3	Q8IV08	PLD3	5	1.28889	0.36613	n. def.	0	25.384	25.2079	25.4972	n. def.	n. def.	25.7292	25.3631	25.7292		0	1	0	0	0	0	0	0	0	0	0	0	0
Phospholipid-transporting ATPase IG	Q8NB49	ATP11C	12	1.47694	0.562609	0.0557248	1.25395	26.1148	26.0789	26.6382	26.7273	27.056	26.7365	26.2773	26.8399		0	1	0	0	0	0	0	0	0	0	0	0	0
Phosphomannomutase 2	O15305	PMM2	7	n. def.	n. def.	n. def.	0	25.424	25.3746	25.2082	n. def.	n. def.	n. def.	25.3356	n. def.		0	0	0	0	0	1	0	0	0	0	0	0	0
Phosphomevalonate kinase	Q15126	PMVK	4	n. def.	n. def.	n. def.	0	25.5522	25.3771	24.8757	n. def.	n. def.	n. def.	25.2684	n. def.		1	0	0	0	0	0	0	0	0	0	0	0	0
Phosphoribosyl pyrophosphate synthase-associated protein 1	Q14558	PRPSAP1	9	0.634873	-0.65546	n. def.	0	26.5562	26.7213	26.5634	n. def.	n. def.	25.9582	26.6136	25.9582		1	0	0	0	0	0	0	0	0	0	0	0	0
Phosphoribosyl pyrophosphate synthase-associated protein 2	O60256	PRPSAP2	11	0.29573	-1.75765	0.00174024	2.75939	28.8805	28.7873	28.6424	26.8278	n. def.	27.197	28.7701	27.0124	+	1	0	0	0	0	0	0	0	0	0	0	0	0
Phosphoribosylformylglycinamidine synthase	O15067	PFAS	44	0.64733	-0.627426	0.536592	0.270356	30.1226	30.0938	30.2181	30.4109	30.4806	27.6608	30.1449	29.5174		1	1	0	0	0	0	0	0	0	0	0	0	0
Phosphorylase b kinase regulatory subunit alpha, skeletal muscle isoform	P46020	PHKA1	7	n. def.	n. def.	n. def.	0	24.8201	24.9381	24.8763	n. def.	n. def.	n. def.	24.8782	n. def.		0	1	1	0	0	0	0	0	0	0	0	0	1
Phosphorylated adapter RNA export protein	Q9H814	PHAX	2	0.515029	-0.957275	n. def.	0	24.4898	24.5343	24.148	n. def.	n. def.	23.4334	24.3907	23.4334		0	0	0	0	0	1	0	0	0	0	0	0	0
Phosphoserine aminotransferase	Q9Y617	PSAT1	20	0.251526	-1.99122	0.0309258	1.50968	29.1798	29.4504	29.6546	28.6227	26.7761	26.9124	29.4283	27.437	+	0	0	1	0	0	0	0	1	0	0	0	0	0
Phosphoserine phosphatase	P78330	PSPH	4	1.02231	0.0318279	n. def.	0	26.6062	26.3848	26.6255	n. def.	n. def.	26.5707	26.5388	26.5707		0	1	0	0	0	0	0	0	0	0	0	0	0
PIH1 domain-containing protein 1	Q9NWS0	PIH1D1	4	n. def.	n. def.	n. def.	0	25.2626	25.2921	25.425	n. def.	n. def.	n. def.	25.3266	n. def.		0	0	0	0	0	1	0	0	0	0	0	0	0
Pinin	Q9H307	PNN	9	0.763821	-0.388693	0.453443	0.343478	26.1045	26.0457	25.9578	25.2499	26.5773	25.1147	26.036	25.6473		0	0	0	1	0	0	0	0	0	0	0	0	0
PITH domain-containing protein 1	Q9GZP4	PITHD1	5	0.914132	-0.129525	0.921608	0.0354538	24.9295	23.2914	24.474	25.4903	n. def.	22.7139	24.2316	24.1021		1	0	0	0	0	0	0	0	0	0	0	0	0
Plasma membrane calcium-transporting ATPase 1	P20020	ATP2B1	14	0.386817	-1.37028	n. def.	0	27.2919	26.6576	26.7782	n. def.	25.5389	n. def.	26.9092	25.5389		1	0	0	0	0	0	0	0	0	0	0	0	0
Plasminogen activator inhibitor 1 RNA-binding protein	Q8NC51	SERBP1	17	0.993768	-0.00901922	0.99084	0.00399635	28.9091	29.4066	28.9399	30.361	27.8679	28.9996	29.0852	29.0762		1	0	1	0	0	0	0	0	0	0	0	0	1
Plastin-1	Q14651	PLS1	4	n. def.	n. def.	n. def.	0	24.6153	24.8353	24.8952	n. def.	n. def.	n. def.	24.7819	n. def.		0	0	0	0	0	1	0	0	0	0	0	0	0
Plastin-2	P13796	LCP1	15	n. def.	n. def.	n. def.	0	27.1218	26.7834	27.2132	n. def.	n. def.	n. def.	27.0395	n. def.		0	1	0	0	0	0	0	0	0	0	0	0	0
Plastin-3	P13797	PLS3	33	0.575284	-0.797654	0.00521741	2.28255	30.3738	30.237	30.4409	29.6393	29.2953	29.7241	30.3505	29.5529	+	0	1	0	0	0	0	0	0	0	0	0	0	0
Platelet-activating factor acetylhydrolase IB subunit alpha	P43034	PAFAH1B1	11	0.661842	-0.595441	0.0720303	1.14248	27.3067	27.4696	27.1468	27.106	26.71	26.3207	27.3077	26.7123		1	1	1	0	0	0	0	0	0	0	0	0	1
Platelet-activating factor acetylhydrolase IB subunit beta	P68402	PAFAH1B2	4	0.794	-0.33279	n. def.	0	27.9796	27.9775	28.2038	n. def.	n. def.	27.7208	28.0536	27.7208		0	0	1	0	0	0	0	0	0	0	0	0	1
Platelet-activating factor acetylhydrolase IB subunit gamma	Q15102	PAFAH1B3	10	1.20237	0.265884	0.393497	0.405059	27.4961	27.4209	27.4216	27.3558	n. def.	28.0684	27.4462	27.7121		0	0	1	0	0	0	0	0	0	0	0	1	0
Pleckstrin homology domain-containing family A member 5	Q9HAU0	PLEKHA5	4	n. def.	n. def.	n. def.	0	24.1415	24.1729	24.0455	n. def.	n. def.	n. def.	24.12	n. def.		1	0	0	0	0	0	0	0	0	0	0	0	0
Pleckstrin homology domain-containing family F member 1	Q96S99	PLEKHF1	3	n. def.	n. def.	n. def.	0	23.4865	23.58	23.3277	n. def.	n. def.	n. def.	23.4648	n. def.		1	1	0	0	0	0	0	0	0	0	0	0	0
Plectin	Q15149	PLEC	45	0.691204	-0.532817	0.256883	0.590265	27.9276	27.2119	27.4765	26.3739	27.5611	27.0825	27.5387	27.0059		0	0	0	0	0	1	0	0	0	0	0	0	0
Plexin-A1	Q9UIW2	PLXNA1	22	2.65384	1.40808	0.000181517	3.74108	26.2955	26.5588	26.3032	27.9107	27.71	27.7611	26.3859	27.7939	+	0	0	0	0	0	1	0	0	0	0	0	0	0
Plexin-B2	O15031	PLXNB2	17	2.72752	1.44759	0.000178214	3.74906	26.1036	26.3233	26.349	27.8374	27.579	27.7023	26.2586	27.7062	+	1	1	0	0	1	0	0	0	0	0	0	0	0
Podocalyxin-like protein 2	Q9NZ53	PODXL2	1	3.86802	1.9516	0.0031854	2.49684	22.8453	22.7381	22.6819	24.9956	24.4178	n. def.	22.7551	24.7067	+	0	0	1	1	0	0	0	0	0	0	0	0	1
Pogo transposable element with ZNF domain	Q7Z3K3	POGZ	11	2.01889	1.01356	0.000696457	3.15711	25.4143	25.2647	25.2844	26.4337	26.4282	26.1421	25.3211	26.3347	+	1	0	0	0	0	0	0	0	0	0	0	0	0
Poliovirus receptor	P15151	PVR	7	5.55678	2.47425	0.00885942	2.05259	26.7965	26.1959	25.3589	28.346	28.2224	29.2056	26.1171	28.5914	+	0	0	0	1	0	0	0	0	0	0	0	0	0
Poly [ADP-ribose] polymerase 1	P09874	PARP1	70	0.484171	-1.04641	0.0757879	1.1204	33.4699	33.6016	33.4597	32.4869	33.2088	31.6961	33.5104	32.464	+	0	1	0	0	0	0	0	0	0	0	0	0	0
Poly(A) polymerase alpha	P51003	PAPOLA	15	0.165299	-2.59685	0.0101425	1.99385	26.7079	26.3116	26.693	24.5298	n. def.	23.4182	26.5708	23.974	+	0	0	1	0	0	0	0	1	0	0	0	0	0
Poly(A) RNA polymerase, mitochondrial	Q9NVV4	MTPAP	2	n. def.	n. def.	n. def.	0	23.0521	23.5788	23.6126	n. def.	n. def.	n. def.	23.4145	n. def.		1	1	0	0	0	0	0	0	0	0	0	0	0
Poly(ADP-ribose) glycohydrolase	Q86W56	PARG	8	1.54951	0.631813	0.00121561	2.91521	24.4066	24.2903	24.3183	n. def.	25.0052	24.9352	24.3384	24.9702	+	0	0	0	1	0	0	0	0	0	0	0	0	0
Poly(ADP-ribose) glycohydrolase ARH3	Q9NX46	ADPRHL2	3	n. def.	n. def.	n. def.	0	25.2462	25.2587	25.1273	n. def.	n. def.	n. def.	25.2108	n. def.		1	0	0	0	0	0	0	0	0	0	0	0	0
Poly(rC)-binding protein 1	Q15365	PCBP1	12	0.393078	-1.34711	0.015482	1.81017	31.6437	31.5682	31.3562	30.7917	29.7093	30.0258	31.5227	30.1756	+	1	0	1	0	0	0	0	0	0	0	0	0	1
Poly(rC)-binding protein 2	Q15366	PCBP2	11	0.560354	-0.83559	0.032781	1.48438	31.2371	31.2307	31.3944	30.9606	30.2335	30.1612	31.2874	30.4518	+	0	0	0	1	0	0	0	0	0	0	0	0	0
Poly(U)-binding-splicing factor PUF60	Q9UHX1	PUF60	9	0.765821	-0.38492	0.0917641	1.03733	27.8217	27.8753	27.8933	27.8244	27.3036	27.3076	27.8634	27.4785		1	0	0	0	0	0	0	0	0	0	0	0	0
Polyadenylate-binding protein 1	P11940	PABPC1	17	1.02257	0.0322056	0.895467	0.0479506	30.3661	30.4282	30.0176	30.6751	30.0397	30.1937	30.2706	30.3028		0	1	0	0	0	0	0	0	0	0	0	0	0
Polyadenylate-binding protein 2	Q86U42	PABPN1	4	2.06672	1.04734	0.188061	0.7257	25.6991	25.4702	23.7697	26.5037	25.9554	25.6221	24.9797	26.027		1	0	1	0	0	0	0	0	0	0	0	0	1
Polyadenylate-binding protein 4	Q13310	PABPC4	11	1.05905	0.0827764	0.69298	0.15928	27.6122	27.7587	28.0057	28.1542	27.6089	27.862	27.7922	27.875		0	1	0	0	0	0	0	0	0	0	0	0	0
Polyadenylate-binding protein-interacting protein 1	Q9H074	PAIP1	3	n. def.	n. def.	n. def.	0	24.9262	24.5696	24.5305	n. def.	n. def.	n. def.	24.6755	n. def.		0	0	0	0	0	1	0	0	0	0	0	0	0
Polycomb protein SUZ12	Q15022	SUZ12	8	n. def.	n. def.	n. def.	0	25.6009	25.6497	25.8188	n. def.	n. def.	n. def.	25.6898	n. def.		1	1	0	0	0	0	0	0	0	0	0	0	0
Polymerase delta-interacting protein 2	Q9Y2S7	POLDIP2	15	0.388039	-1.36573	0.0521247	1.28296	28.3492	28.4734	28.2772	26.4237	n. def.	27.5781	28.3666	27.0009	+	0	1	0	0	0	0	0	0	0	0	0	0	0
Polymerase delta-interacting protein 3	Q9BY77	POLDIP3	10	1.54017	0.623093	0.0531764	1.27428	26.3016	26.0818	26.1392	27.2128	26.4656	26.7135	26.1742	26.7973	+	1	0	0	0	0	0	0	0	0	0	0	0	0
Polynucleotide 5-hydroxyl-kinase NOL9	Q5SY16	NOL9	13	0.389025	-1.36206	n. def.	0	27.246	26.5783	26.7686	n. def.	n. def.	25.5022	26.8643	25.5022		0	0	1	0	0	0	0	0	0	0	0	0	1
Polypeptide N-acetylgalactosaminyltransferase 2;Polypeptide N-acetylgalactosaminyltransferase 2 soluble form	Q10471	GALNT2	6	0.730442	-0.453158	0.0924483	1.0341	25.8929	26.2183	26.0835	25.4238	n. def.	25.7997	26.0649	25.6117		0	0	0	0	0	1	0	0	0	0	0	0	0
Polypyrimidine tract-binding protein 1	P26599	PTBP1	21	1.04021	0.0568765	0.619328	0.208079	30.753	30.8469	31.0183	30.9211	30.8097	31.0581	30.8727	30.9296		1	1	0	0	0	0	0	0	0	0	0	0	0
Polypyrimidine tract-binding protein 2	Q9UKA9	PTBP2	4	n. def.	n. def.	n. def.	0	23.3228	23.2491	22.256	n. def.	n. def.	n. def.	22.9426	n. def.		1	1	0	0	0	0	0	0	0	0	0	0	0
Polypyrimidine tract-binding protein 3	O95758	PTBP3	5	0.627095	-0.673244	n. def.	0	24.1021	24.6897	n. def.	23.7227	n. def.	n. def.	24.3959	23.7227		0	0	1	1	0	0	0	0	0	0	0	0	1
Polyribonucleotide nucleotidyltransferase 1, mitochondrial	Q8TCS8	PNPT1	18	0.888077	-0.171244	0.084495	1.07317	26.9538	26.9675	26.9171	26.9195	26.6798	26.7255	26.9461	26.7749		1	1	0	0	0	0	0	0	0	0	0	0	0
Porphobilinogen deaminase	P08397	HMBS	9	0.551272	-0.859163	n. def.	0	25.7667	26.4613	26.0433	25.2312	n. def.	n. def.	26.0904	25.2312		0	0	0	1	0	0	0	0	0	0	0	0	0
PRA1 family protein 2	O60831	PRAF2	2	n. def.	n. def.	n. def.	0	24.6098	24.8084	24.4584	n. def.	n. def.	n. def.	24.6255	n. def.		1	1	0	0	0	0	0	0	0	0	0	0	0
pre-mRNA 3 end processing protein WDR33	Q9C0J8	WDR33	6	n. def.	n. def.	n. def.	0	24.784	24.9582	24.6838	n. def.	n. def.	n. def.	24.8087	n. def.		1	0	1	0	0	0	0	0	0	0	0	0	1
Pre-mRNA 3-end-processing factor FIP1	Q6UN15	FIP1L1	5	n. def.	n. def.	n. def.	0	24.7925	24.5352	24.7082	n. def.	n. def.	n. def.	24.6786	n. def.		1	1	1	0	0	0	0	0	0	0	0	0	1
Pre-mRNA cleavage complex 2 protein Pcf11	O94913	PCF11	5	n. def.	n. def.	n. def.	0	24.751	24.5263	24.438	n. def.	n. def.	n. def.	24.5718	n. def.		0	1	0	0	0	0	0	0	0	0	0	0	0
Pre-mRNA-processing factor 17	O60508	CDC40	5	n. def.	n. def.	n. def.	0	24.565	24.6487	24.2095	n. def.	n. def.	n. def.	24.4744	n. def.		0	1	0	0	0	0	0	0	0	0	0	0	0
Pre-mRNA-processing factor 19	Q9UMS4	PRPF19	20	1.23021	0.2989	0.058745	1.23103	29.3648	29.5896	29.5708	29.9713	29.6678	29.7827	29.5084	29.8073		0	1	0	0	0	0	0	0	0	0	0	0	0
Pre-mRNA-processing factor 40 homolog A	O75400	PRPF40A	10	0.623948	-0.680501	0.0954148	1.02038	26.1071	25.8224	26.37	24.9103	25.5168	25.8309	26.0998	25.4193		0	0	0	0	0	1	0	0	0	0	0	0	0
Pre-mRNA-processing factor 6	O94906	PRPF6	23	0.406677	-1.29804	0.0134951	1.86982	27.6448	27.6491	27.0812	25.7466	26.5885	26.1459	27.4584	26.1603	+	0	0	1	1	0	0	0	0	0	0	0	0	1
Pre-mRNA-processing-splicing factor 8	Q6P2Q9	PRPF8	95	0.757298	-0.401068	0.165478	0.781261	30.9476	30.8843	30.7954	30.4891	30.8701	30.0648	30.8758	30.4747		0	0	0	0	0	1	0	0	0	0	0	0	0
Pre-mRNA-splicing factor ATP-dependent RNA helicase DHX15	O43143	DHX15	33	0.985936	-0.0204347	0.703761	0.152575	29.5971	29.58	29.5762	29.662	29.5284	29.5016	29.5844	29.564		0	0	1	0	0	0	0	0	0	0	0	0	1
Pre-mRNA-splicing factor ATP-dependent RNA helicase PRP16	Q92620	DHX38	10	n. def.	n. def.	n. def.	0	26.0585	25.7844	25.9791	n. def.	n. def.	n. def.	25.9407	n. def.		0	0	1	0	0	0	0	0	0	0	0	1	0
Pre-mRNA-splicing factor CWC22 homolog	Q9HCG8	CWC22	5	n. def.	n. def.	n. def.	0	24.052	24.1306	24.1162	n. def.	n. def.	n. def.	24.0996	n. def.		0	0	1	1	0	0	0	0	0	0	0	0	1
Pre-mRNA-splicing factor RBM22	Q9NW64	RBM22	11	0.581863	-0.781249	0.21485	0.667864	25.7932	26.612	26.3716	26.1258	24.5602	25.7471	26.2589	25.4777		1	0	0	0	0	0	0	0	0	0	0	0	0
Pre-mRNA-splicing factor SPF27	O75934	BCAS2	1	0.465109	-1.10436	n. def.	0	n. def.	25.0531	25.5639	24.2041	n. def.	n. def.	25.3085	24.2041		0	0	0	1	0	0	0	0	0	0	0	0	0
Pre-mRNA-splicing factor SYF1	Q9HCS7	XAB2	8	n. def.	n. def.	n. def.	0	24.7104	24.3958	24.7712	n. def.	n. def.	n. def.	24.6258	n. def.		0	0	1	1	0	0	0	0	0	0	0	0	1
pre-rRNA processing protein FTSJ3	Q8IY81	FTSJ3	13	1.1803	0.239153	0.325072	0.488021	26.7519	26.2153	26.5617	26.7231	26.7744	n. def.	26.5096	26.7488		0	1	0	0	0	0	0	0	0	0	0	0	0
Pre-rRNA-processing protein TSR1 homolog	Q2NL82	TSR1	14	0.401517	-1.31647	0.0124528	1.90473	27.6751	27.8157	27.6025	26.0726	26.6899	n. def.	27.6977	26.3813	+	0	1	1	0	0	0	0	0	0	0	0	0	1
Prelamin-A/C;Lamin-A/C	P02545	LMNA	22	1.89257	0.920343	0.0016088	2.7935	27.6122	27.5831	27.7738	28.5713	28.3966	28.7622	27.6564	28.5767	+	0	1	0	0	0	0	0	0	0	0	0	0	0
Prenylcysteine oxidase 1	Q9UHG3	PCYOX1	13	0.30478	-1.71416	n. def.	0	25.9159	26.7115	26.7497	n. def.	n. def.	24.7449	26.459	24.7449		0	0	0	0	0	1	0	0	0	0	0	0	0
Presequence protease, mitochondrial	Q5JRX3	PITRM1	28	0.291521	-1.77833	0.0109032	1.96245	28.6032	28.6501	28.8237	27.1871	27.4108	26.1441	28.6923	26.914	+	0	0	1	0	0	0	0	0	0	0	0	0	1
Probable 18S rRNA (guanine-N(7))-methyltransferase	O43709	WBSCR22	4	0.941758	-0.0865714	n. def.	0	25.7908	26.1243	25.8045	n. def.	n. def.	25.82	25.9065	25.82		0	1	0	0	0	0	0	0	0	0	0	0	0
Probable 28S rRNA (cytosine-C(5))-methyltransferase	Q96P11	NSUN5	8	n. def.	n. def.	n. def.	0	23.2631	23.2301	23.7018	n. def.	n. def.	n. def.	23.3983	n. def.		0	0	0	0	0	1	0	0	0	0	0	0	0
Probable 28S rRNA (cytosine(4447)-C(5))-methyltransferase	P46087	NOP2	20	0.491323	-1.02526	0.000209934	3.67792	28.1029	27.8812	28.1199	26.9706	27.0418	27.0159	28.0347	27.0094	+	0	0	1	0	0	0	0	0	0	0	0	0	1
Probable arginine--tRNA ligase, mitochondrial	Q5T160	RARS2	4	n. def.	n. def.	n. def.	0	24.1988	23.9308	24.4595	n. def.	n. def.	n. def.	24.1963	n. def.		0	0	0	1	0	0	0	0	0	0	0	0	0
Probable ATP-dependent RNA helicase DDX10	Q13206	DDX10	17	0.311235	-1.68393	n. def.	0	27.4539	27.371	28.2623	n. def.	n. def.	26.0118	27.6957	26.0118		1	1	0	0	1	0	0	0	0	0	0	0	0
Probable ATP-dependent RNA helicase DDX11	Q96FC9	DDX11	2	n. def.	n. def.	n. def.	0	23.0358	22.9316	22.4461	n. def.	n. def.	n. def.	22.8045	n. def.		1	0	1	0	0	0	0	0	0	0	0	0	1
Probable ATP-dependent RNA helicase DDX17	Q92841	DDX17	29	1.38308	0.467889	0.00156618	2.80516	30.4499	30.425	30.4913	31.0334	30.8999	30.8366	30.4554	30.9233	+	0	0	1	0	0	0	0	0	0	0	0	0	1
Probable ATP-dependent RNA helicase DDX20	Q9UHI6	DDX20	19	0.42656	-1.22918	0.0189775	1.72176	28.0489	27.6339	27.2844	26.0431	26.8547	26.3819	27.6557	26.4266	+	0	1	0	0	0	0	0	0	0	0	0	0	0
Probable ATP-dependent RNA helicase DDX23	Q9BUQ8	DDX23	14	0.284651	-1.81273	0.0319933	1.49494	27.2755	26.422	26.2122	24.52	25.1276	n. def.	26.6366	24.8238	+	1	0	0	0	0	0	0	0	0	0	0	0	0
Probable ATP-dependent RNA helicase DDX27	Q96GQ7	DDX27	16	0.447222	-1.16094	0.0747475	1.1264	26.7329	26.6565	26.2852	25.4599	24.5631	26.1687	26.5582	25.3972	+	0	1	0	0	0	0	0	0	0	0	0	0	0
Probable ATP-dependent RNA helicase DDX28	Q9NUL7	DDX28	3	n. def.	n. def.	n. def.	0	23.1971	23.2708	22.8891	n. def.	n. def.	n. def.	23.119	n. def.		0	1	0	0	0	0	0	0	0	0	0	0	0
Probable ATP-dependent RNA helicase DDX41	Q9UJV9	DDX41	9	n. def.	n. def.	n. def.	0	26.0563	26.0648	26.0523	n. def.	n. def.	n. def.	26.0578	n. def.		0	0	0	0	0	1	0	0	0	0	0	0	0
Probable ATP-dependent RNA helicase DDX46	Q7L014	DDX46	17	n. def.	n. def.	n. def.	0	26.7184	26.4237	26.5094	n. def.	n. def.	n. def.	26.5505	n. def.		1	1	0	0	0	0	0	0	0	0	0	0	0
Probable ATP-dependent RNA helicase DDX47	Q9H0S4	DDX47	9	0.445845	-1.16539	n. def.	0	26.4568	26.6144	27.0192	25.5314	n. def.	n. def.	26.6968	25.5314		0	0	0	1	0	0	0	0	0	0	0	0	0
Probable ATP-dependent RNA helicase DDX49	Q9Y6V7	DDX49	8	n. def.	n. def.	n. def.	0	25.3104	24.9734	24.9353	n. def.	n. def.	n. def.	25.073	n. def.		0	0	1	0	0	0	0	0	0	0	0	0	1
Probable ATP-dependent RNA helicase DDX5	P17844	DDX5	30	1.65595	0.72766	0.0127452	1.89465	29.9375	30.0127	29.7764	30.9271	30.3996	30.5828	29.9088	30.6365	+	1	0	1	0	1	0	0	0	0	0	0	0	1
Probable ATP-dependent RNA helicase DDX52	Q9Y2R4	DDX52	13	0.159387	-2.6494	0.000739444	3.13109	26.7027	26.661	26.3016	n. def.	23.7913	24.0201	26.5551	23.9057	+	0	0	1	0	0	0	0	1	0	0	0	0	0
Probable ATP-dependent RNA helicase DDX56	Q9NY93	DDX56	14	0.605796	-0.723095	n. def.	0	26.4953	26.2451	26.576	n. def.	n. def.	25.7157	26.4388	25.7157		0	0	0	0	0	1	0	0	0	0	0	0	0
Probable ATP-dependent RNA helicase DDX6	P26196	DDX6	19	0.535299	-0.901584	0.17045	0.768403	28.0013	28.1012	27.5336	27.6751	25.9814	27.2749	27.8787	26.9771		0	1	0	0	0	0	0	0	0	0	0	0	0
Probable ATP-dependent RNA helicase DHX37	Q8IY37	DHX37	18	0.188329	-2.40867	0.0298833	1.52457	26.9963	27.1173	27.2614	23.8988	n. def.	25.5338	27.125	24.7163	+	0	0	1	0	0	0	0	1	0	0	0	0	0
Probable ATP-dependent RNA helicase DHX40	Q8IX18	DHX40	10	n. def.	n. def.	n. def.	0	24.9335	24.5375	24.7932	n. def.	n. def.	n. def.	24.7547	n. def.		1	1	0	1	0	0	0	0	0	0	0	0	0
Probable ATP-dependent RNA helicase YTHDC2	Q9H6S0	YTHDC2	16	1.26449	0.338561	0.0480071	1.31869	26.0398	25.8691	25.8978	26.1676	26.3806	n. def.	25.9356	26.2741		0	0	0	0	0	1	0	0	0	0	0	0	0
Probable cytosolic iron-sulfur protein assembly protein CIAO1	O76071	CIAO1	3	n. def.	n. def.	n. def.	0	24.8023	24.7553	25.2589	n. def.	n. def.	n. def.	24.9388	n. def.		0	0	0	0	1	0	0	0	0	0	0	0	0
Probable dimethyladenosine transferase	Q9UNQ2	DIMT1	13	0.92019	-0.119996	0.290317	0.537128	27.2301	27.1463	27.332	n. def.	27.0316	27.2007	27.2361	27.1162		1	1	1	1	1	0	0	0	0	0	0	0	1
Probable E3 ubiquitin-protein ligase HERC4	Q5GLZ8	HERC4	3	n. def.	n. def.	n. def.	0	24.4919	24.7119	24.6607	n. def.	n. def.	n. def.	24.6215	n. def.		1	0	0	0	0	0	0	0	0	0	0	0	0
Probable ergosterol biosynthetic protein 28	Q9UKR5	C14orf1	3	n. def.	n. def.	n. def.	0	24.9589	24.6492	25.0531	n. def.	n. def.	n. def.	24.8871	n. def.		1	1	0	0	0	0	0	0	0	0	0	0	0
Probable global transcription activator SNF2L1	P28370	SMARCA1	8	n. def.	n. def.	n. def.	0	25.5326	25.225	25.3544	n. def.	n. def.	n. def.	25.3706	n. def.		1	1	0	0	0	0	0	0	0	0	0	0	0
Probable glutamate--tRNA ligase, mitochondrial	Q5JPH6	EARS2	5	n. def.	n. def.	n. def.	0	24.4586	24.555	24.3645	n. def.	n. def.	n. def.	24.4594	n. def.		0	0	1	1	0	0	0	0	0	0	0	1	0
Probable helicase with zinc finger domain	P42694	HELZ	5	n. def.	n. def.	n. def.	0	24.0127	23.572	23.4229	n. def.	n. def.	n. def.	23.6692	n. def.		0	0	1	0	1	0	1	0	0	0	0	0	0
Probable inactive tRNA-specific adenosine deaminase-like protein 3	Q96EY9	ADAT3	4	n. def.	n. def.	n. def.	0	24.6676	24.3114	24.7992	n. def.	n. def.	n. def.	24.5927	n. def.		1	1	0	0	0	0	0	0	0	0	0	0	0
Probable leucine--tRNA ligase, mitochondrial	Q15031	LARS2	10	0.969288	-0.0450033	n. def.	0	25.6142	25.6447	25.7894	n. def.	n. def.	25.6378	25.6828	25.6378		1	1	0	0	0	0	0	0	0	0	0	0	0
Probable methyltransferase TARBP1	Q13395	TARBP1	6	1.43384	0.519879	n. def.	0	23.8907	23.5629	23.7129	n. def.	24.242	n. def.	23.7222	24.242		1	1	0	0	0	0	0	0	0	0	0	0	0
Probable methyltransferase-like protein 15	A6NJ78	METTL15	3	n. def.	n. def.	n. def.	0	24.0207	23.6779	24.0403	n. def.	n. def.	n. def.	23.913	n. def.		1	0	1	0	0	0	0	0	0	0	0	0	1
Probable RNA-binding protein 19	Q9Y4C8	RBM19	10	n. def.	n. def.	n. def.	0	25.1177	25.1492	25.0701	n. def.	n. def.	n. def.	25.1123	n. def.		0	0	0	0	0	1	0	0	0	0	0	0	0
Probable rRNA-processing protein EBP2	Q99848	EBNA1BP2	7	n. def.	n. def.	n. def.	0	26.2997	26.1476	26.1533	n. def.	n. def.	n. def.	26.2002	n. def.		0	0	0	0	0	1	0	0	0	0	0	0	0
Probable serine carboxypeptidase CPVL	Q9H3G5	CPVL	3	n. def.	n. def.	n. def.	0	22.2422	22.3448	22.5934	n. def.	n. def.	n. def.	22.3935	n. def.		0	1	0	0	0	0	0	0	0	0	0	0	0
Probable tRNA N6-adenosine threonylcarbamoyltransferase	Q9NPF4	OSGEP	12	1.18938	0.250204	0.303325	0.518091	26.8629	26.8957	27.0531	26.9364	n. def.	27.4385	26.9372	27.1874		0	0	0	1	0	0	0	0	0	0	0	0	0
Probable tRNA pseudouridine synthase 1	Q8WWH5	TRUB1	8	n. def.	n. def.	n. def.	0	26.3915	26.2326	26.5916	n. def.	n. def.	n. def.	26.4052	n. def.		0	0	0	0	0	1	0	0	0	0	0	0	0
Probable U3 small nucleolar RNA-associated protein 11	Q9Y3A2	UTP11L	4	1.21589	0.282014	n. def.	0	25.4763	25.5269	25.3974	n. def.	n. def.	25.7489	25.4669	25.7489		0	0	1	0	0	0	0	0	0	0	0	0	1
Probable ubiquitin carboxyl-terminal hydrolase FAF-X	Q93008	USP9X	59	0.67888	-0.55877	0.115892	0.935947	29.1183	28.836	28.6385	28.5458	28.5491	27.8216	28.8643	28.3055		0	0	0	1	0	0	0	0	0	0	0	0	0
[truncated: 1,054 more rows]

## Sheet: Cell membrane
Quantified proteins of the surfaceomics of TIMP3-overexpressing cells data set filtered according the following criteria: -no contaminant according the contaminants file in Andromeda			Number of identified unique peptides per protein group	LFQ ratio between the mean of LFQ values of TIMP3-overexpressing cells and controls of all 3 biological replicates (see column I-N)	Difference between the mean of LFQ values of TIMP3-overexpressing cells and controls of all 3 biological replicates (see column I-N)	P-value of two-sample t-test on log2 LFQ values between TIMP3-overexpressing cells and controls (3 biological replicates)	Minus log10 transformed P-value of two-sample t-test on log2 LFQ values between TIMP3-overexpressing cells and controls (3 biological replicates)	Log2 transformed LFQ intensity values of wild-type HEK cells (biological replicate 1: HEK_1)	Log2 transformed LFQ intensity values of wild-type HEK cells (biological replicate 2: HEK_2)	Log2 transformed LFQ intensity values of wild-type HEK cells (biological replicate 3: HEK_3)	Log2 transformed LFQ intensity values of TIMP3-overexpressing cells (biological replicate 1: TIMP3_1)	Log2 transformed LFQ intensity values of TIMP3-overexpressing cells (biological replicate 2: TIMP3_2)	Log2 transformed LFQ intensity values of TIMP3-overexpressing cells (biological replicate 3: TIMP3_3)	Average of Log2 transformed LFQ values of wild-type HEK cells (3 biological replicates)	Average of Log2 transformed LFQ values of TIMP3-overexpressing cells (3 biological replicates)
Protein names	Protein IDs	Gene names	Peptides	LFQ ratio	log2(LFQ ratio)	P-value	-log10(P-value)	LFQ intensity HEK_1	LFQ intensity HEK_2	LFQ intensity HEK_3	LFQ intensity TIMP3_1	LFQ intensity TIMP3_2	LFQ intensity TIMP3_3	HEK	TIMP3
UDP-N-acetylglucosamine--peptide N-acetylglucosaminyltransferase 110 kDa subunit	O15294	OGT	27	0.0695853	-3.84507	0.00184242	2.73461	28.4678	28.3531	28.7537	25.6949	24.2714	24.0731	28.5248	24.6798
Alpha-actinin-1	P12814	ACTN1	20	0.0958077	-3.38371	0.000540151	3.26748	28.6222	27.6216	27.8808	24.386	24.9007	24.6867	28.0415	24.6578
Unconventional myosin-VI	Q9UM54	MYO6	27	0.119182	-3.06877	0.00424644	2.37197	28.0023	27.9703	28.4006	n. def.	24.592	25.5193	28.1244	25.0556
Unconventional myosin-Ic	O00159	MYO1C	33	0.141815	-2.81791	0.00126922	2.89646	28.6138	27.8864	28.4386	25.1536	26.0297	25.3017	28.3129	25.495
Carboxypeptidase D	O75976	CPD	18	0.16461	-2.60288	0.000683588	3.16521	26.92	26.9494	27.11	24.7706	24.5256	23.8745	26.9931	24.3902
Cytoskeleton-associated protein 4	Q07065	CKAP4	32	0.18759	-2.41435	0.00464069	2.33342	29.2431	29.7435	29.5953	27.0377	26.4685	27.8327	29.5273	27.113
Spectrin beta chain, non-erythrocytic 1	Q01082	SPTBN1	62	0.197871	-2.33736	0.00356659	2.44775	29.4681	29.4686	29.3276	26.5739	27.8218	26.8565	29.4214	27.0841
Symplekin	Q92797	SYMPK	19	0.198861	-2.33017	0.00133426	2.87476	27.2367	27.5651	26.7593	24.5089	25.0545	25.0071	27.187	24.8568
Cadherin-2	P19022	CDH2	20	0.204197	-2.29197	0.00254789	2.59382	29.9946	29.9038	30.0056	27.6444	28.2789	27.1047	29.968	27.676
Tubulin-specific chaperone D	Q9BTW9	TBCD	17	0.215129	-2.21673	9.60775e-05	4.01738	27.211	27.3525	27.3744	25.1518	n. def.	25.0401	27.3126	25.0959
Protein diaphanous homolog 1	O60610	DIAPH1	19	0.223852	-2.15938	0.00988553	2.005	27.659	27.7177	27.6241	25.2768	26.4061	24.8397	27.6669	25.5075
AP-2 complex subunit beta	P63010	AP2B1	18	0.251838	-1.98943	0.0241798	1.61655	28.5374	28.508	29.2255	27.0297	27.4939	25.779	28.757	26.7675
Rho guanine nucleotide exchange factor 2	Q92974	ARHGEF2	19	0.260645	-1.93984	0.0125759	1.90046	27.2325	26.3586	26.804	24.6096	25.5922	24.3738	26.7984	24.8586
Complement component 1 Q subcomponent-binding protein, mitochondrial	Q07021	C1QBP	9	0.26194	-1.93269	0.023428	1.63027	29.6217	29.8106	29.5889	27.1471	n. def.	28.3349	29.6737	27.741
Alpha-adducin	P35611	ADD1	11	0.263114	-1.92624	0.00162832	2.78826	26.9587	27.1341	27.2029	24.7314	25.2131	25.5725	27.0986	25.1723
Insulin-degrading enzyme	P14735	IDE	29	0.31666	-1.659	0.000239013	3.62158	28.5296	28.618	28.5052	26.7154	27.1425	26.8179	28.5509	26.8919
Septin-2	Q15019	SEPT2	13	0.318435	-1.65093	3.78306e-05	4.42216	27.8257	27.7256	27.594	26.0879	25.9699	26.1346	27.7151	26.0641
Tight junction protein ZO-1	Q07157	TJP1	16	0.33015	-1.59881	0.0378878	1.4215	26.9473	26.5359	27.2086	24.7999	n. def.	25.797	26.8973	25.2985
Constitutive coactivator of PPAR-gamma-like protein 1	Q9NZB2	FAM120A	19	0.332503	-1.58856	0.00297864	2.52598	27.5797	27.3907	27.4065	25.4324	25.9243	26.2545	27.4589	25.8704
Catenin delta-1	O60716	CTNND1	25	0.346506	-1.52905	0.0216173	1.6652	27.882	27.9162	27.3665	25.7974	26.9488	25.8314	27.7216	26.1925
Lipopolysaccharide-responsive and beige-like anchor protein	P50851	LRBA	25	0.356839	-1.48666	0.00553672	2.25675	27.092	26.5709	27.4575	25.3711	25.6657	25.6237	27.0402	25.5535
Syntenin-1	O00560	SDCBP	12	0.379089	-1.39939	0.0198084	1.70315	28.1766	27.9699	27.9725	26.1727	26.3863	27.3619	28.0397	26.6403
Cofilin-1	P23528	CFL1	8	0.382601	-1.38609	0.0128749	1.89026	29.9599	29.7992	29.5793	27.8149	28.5167	28.8486	29.7795	28.3934
Sodium/potassium-transporting ATPase subunit alpha-1	P05023	ATP1A1	31	0.397191	-1.33209	0.00031082	3.50749	31.4421	31.3376	31.2948	29.9235	30.2374	29.9173	31.3582	30.0261
Minor histocompatibility antigen H13	Q8TCT9	HM13	10	0.404632	-1.30532	0.000506493	3.29543	27.857	27.9825	28.0888	26.5199	26.8801	26.6125	27.9761	26.6708
Cyclin-dependent-like kinase 5	Q00535	CDK5	11	0.411013	-1.28274	0.0464504	1.33301	27.5113	28.2699	27.7582	26.2092	n. def.	26.9183	27.8465	26.5637
Stomatin-like protein 2, mitochondrial	Q9UJZ1	STOML2	22	0.428254	-1.22346	0.00210774	2.67618	29.162	29.2592	29.648	28.1374	27.9772	28.2843	29.3564	28.1329
Ras GTPase-activating-like protein IQGAP1	P46940	IQGAP1	52	0.439146	-1.18723	0.0580246	1.23639	29.8374	29.6548	29.4903	28.3815	29.277	27.7623	29.6609	28.4736
Cell adhesion molecule 1	Q9BY67	CADM1	8	0.45371	-1.14016	0.0193124	1.71416	28.0673	27.9065	27.6283	26.2148	27.1435	26.8234	27.8674	26.7272
Flotillin-2	Q14254	FLOT2	13	0.464312	-1.10683	0.0283496	1.54745	26.4942	26.9705	26.1999	25.0085	25.4952	25.8404	26.5549	25.448
Pyridoxal phosphate phosphatase	Q96GD0	PDXP	9	0.467785	-1.09608	0.0440865	1.35569	27.5324	26.965	27.0173	26.3828	n. def.	25.7681	27.1716	26.0755
BTB/POZ domain-containing protein KCTD12	Q96CX2	KCTD12	22	0.486417	-1.03973	0.0122811	1.91076	30.5916	30.6708	30.69	30.0097	29.187	29.6364	30.6508	29.6111
Guanine nucleotide-binding protein G(k) subunit alpha	P08754	GNAI3	12	0.495682	-1.01251	0.0578669	1.23757	28.4488	28.1134	27.9164	27.7816	27.0912	26.5682	28.1595	27.147
Alcohol dehydrogenase [NADP(+)]	P14550	AKR1A1	13	0.508395	-0.975979	0.0147602	1.83091	27.4225	27.6477	27.4615	26.8544	26.6543	26.0951	27.5106	26.5346
Elongation factor 1-alpha 1;Putative elongation factor 1-alpha-like 3	P68104;Q5VTE0	EEF1A1;EEF1A1P5	20	0.513133	-0.962594	0.00846522	2.07236	32.5227	32.4183	32.1704	31.5234	31.0736	31.6265	32.3704	31.4078
Voltage-dependent anion-selective channel protein 1	P21796	VDAC1	30	0.515808	-0.955095	0.000639767	3.19398	32.0505	32.0268	32.0246	30.9474	31.0178	31.2715	32.034	31.0789
Ezrin	P15311	EZR	17	0.520318	-0.942535	0.0125995	1.89965	28.3099	28.5753	28.3606	27.4812	27.1164	27.8205	28.4152	27.4727
Protein RCC2	Q9P258	RCC2	29	0.528551	-0.919884	0.0345689	1.46131	29.8458	30.0123	29.7573	29.2866	28.3904	29.1787	29.8718	28.9519
EH domain-containing protein 4	Q9H223	EHD4	9	0.536366	-0.898712	0.0643723	1.1913	26.0982	25.2959	25.6811	24.6656	n. def.	24.9204	25.6917	24.793
Adenylyl cyclase-associated protein 1	Q01518	CAP1	19	0.551028	-0.859803	0.019056	1.71997	27.5393	27.7853	27.8044	26.6363	26.6447	27.2686	27.7097	26.8499
Chloride intracellular channel protein 1	O00299	CLIC1	18	0.571481	-0.807223	0.0347845	1.45861	31.113	31.0802	31.0867	30.3777	29.8027	30.6777	31.0933	30.2861
Serine/threonine-protein phosphatase 2A 65 kDa regulatory subunit A alpha isoform	P30153	PPP2R1A	18	0.589626	-0.762128	0.0140893	1.85111	28.071	28.3741	27.888	27.5786	27.2591	27.2091	28.1111	27.3489
Sulfate transporter	P50443	SLC26A2	9	0.59826	-0.741156	0.0123662	1.90776	26.3516	26.4548	26.0313	25.5484	25.3351	25.7307	26.2792	25.5381
Protein disulfide-isomerase A6	Q15084	PDIA6	19	0.609466	-0.714382	0.0110341	1.95726	29.8151	30.1502	29.7948	29.2619	28.9925	29.3626	29.9201	29.2057
Cytoplasmic dynein 2 heavy chain 1	Q8NCM8	DYNC2H1	15	0.612054	-0.708268	0.0676275	1.16988	25.383	25.1659	25.5801	24.9363	24.3999	n. def.	25.3763	24.6681
Sigma non-opioid intracellular receptor 1	Q99720	SIGMAR1	3	0.630615	-0.665167	0.0325687	1.4872	27.5183	27.3299	27.0715	26.574	26.4012	26.949	27.3066	26.6414
Calpain-1 catalytic subunit	P07384	CAPN1	19	1.38485	0.469734	0.011376	1.94401	26.8541	26.8952	26.8852	27.551	27.2939	27.1988	26.8782	27.3479
Calpain-2 catalytic subunit	P17655	CAPN2	12	1.49104	0.576319	0.0173	1.76195	25.7105	25.6907	25.9022	26.2157	26.211	26.6057	25.7678	26.3441
Zinc transporter ZIP14	Q15043	SLC39A14	3	1.50065	0.585587	0.00303435	2.51793	26.9429	26.9895	26.8315	27.3629	27.5254	27.6323	26.9213	27.5069
Monocarboxylate transporter 1	P53985	SLC16A1	12	1.50192	0.586809	0.0338766	1.4701	29.8399	29.83	29.9552	30.683	30.5989	30.1036	29.875	30.4618
Cell cycle control protein 50A	Q9NV96	TMEM30A	8	1.59736	0.675685	0.00959287	2.01805	27.4444	27.4432	27.2735	28.2949	28.0606	27.8327	27.387	28.0627
Integrin beta-1	P05556	ITGB1	20	1.60532	0.682865	0.028531	1.54468	29.0687	29.1695	29.4745	30.1628	29.6099	29.9886	29.2376	29.9204
Copine-1	Q99829	CPNE1	12	1.61291	0.689662	0.0609197	1.21524	26.3697	26.4092	26.2504	27.5562	26.8028	26.7393	26.3431	27.0328
Protocadherin-9	Q9HC56	PCDH9	6	1.65725	0.728787	0.0460374	1.33689	24.7625	25.4768	25.0305	25.9369	25.5263	25.993	25.09	25.8187
High affinity cationic amino acid transporter 1	P30825	SLC7A1	6	1.69079	0.757701	0.0322463	1.49152	25.7711	26.2543	26.4133	26.9612	27.1026	26.648	26.1462	26.9039
Glypican-4;Secreted glypican-4	O75487	GPC4	5	1.71112	0.774943	0.0110822	1.95537	25.8131	25.902	25.6222	n. def.	26.4372	26.6709	25.7791	26.554
Basigin	P35613	BSG	9	1.75592	0.812229	0.0179307	1.7464	30.8486	31.431	31.206	31.8282	31.8748	32.2193	31.1619	31.9741
Insulin-like growth factor 1 receptor;Insulin-like growth factor 1 receptor alpha chain;Insulin-like growth factor 1 receptor beta chain	P08069	IGF1R	6	1.75982	0.815425	0.0191965	1.71678	25.7444	25.9181	25.7162	26.2177	26.9138	26.6935	25.7929	26.6083
Sodium/potassium-transporting ATPase subunit beta-1	P05026	ATP1B1	9	1.76634	0.82076	0.00180703	2.74304	28.0511	28.1836	28.3789	29.1238	28.9237	29.0283	28.2045	29.0253
Chondroitin sulfate proteoglycan 4	Q6UVK1	CSPG4	9	1.93564	0.952814	0.0552308	1.25782	25.0874	25.1965	24.4941	26.0585	25.6991	n. def.	24.926	25.8788
Desmoplakin	P15924	DSP	89	1.95431	0.966657	0.00188853	2.72388	29.7638	29.6962	29.4836	30.8106	30.5677	30.4652	29.6479	30.6145
Epidermal growth factor receptor	P00533	EGFR	4	2.03406	1.02436	0.0142573	1.84596	23.7344	23.4848	24.2591	24.8312	24.6979	25.0222	23.8261	24.8505
4F2 cell-surface antigen heavy chain	P08195	SLC3A2	30	2.03558	1.02544	9.30277e-06	5.03139	31.8045	31.8221	31.7754	32.8918	32.8056	32.781	31.8007	32.8261
Folate transporter 1	P41440	SLC19A1	5	2.04378	1.03124	0.0663752	1.17799	24.0993	24.3519	23.421	25.0771	n. def.	24.9001	23.9574	24.9886
Anoctamin-6	Q4KMQ2	ANO6	9	2.08247	1.05829	0.000467324	3.33038	25.9108	25.7967	25.649	26.9441	26.7176	26.8696	25.7855	26.8438
Multidrug resistance-associated protein 1	P33527	ABCC1	22	2.16764	1.11613	0.00460437	2.33683	26.7516	26.5191	26.2734	27.6246	27.8722	27.3957	26.5147	27.6308
Volume-regulated anion channel subunit LRRC8C	Q8TDW0	LRRC8C	9	2.23309	1.15904	0.00676215	2.16992	25.7988	25.3633	25.231	26.472	26.9153	26.4829	25.4643	26.6234
Sodium-coupled neutral amino acid transporter 1	Q9H2H9	SLC38A1	4	2.34315	1.22845	0.0111472	1.95283	25.7495	25.8009	26.2792	n. def.	27.1445	27.1987	25.9432	27.1716
CD81 antigen	P60033	CD81	1	2.45434	1.29533	0.0556897	1.25423	n. def.	26.0878	25.4495	n. def.	27.0603	27.0676	25.7687	27.064
Protein deglycase DJ-1	Q99497	PARK7	15	2.48023	1.31048	0.0137464	1.86181	27.0401	27.2854	26.8982	27.9837	28.2203	28.9511	27.0746	28.385
Large neutral amino acids transporter small subunit 1	Q01650	SLC7A5	7	2.50245	1.32334	0.00271536	2.56617	28.8718	28.8005	28.9607	30.5696	30.1256	29.9077	28.8776	30.201
Nectin-2	Q92692	PVRL2	8	2.56193	1.35723	0.0191198	1.71852	26.2578	26.2166	26.2242	28.2207	27.5648	26.9847	26.2328	27.5901
Plexin-A1	Q9UIW2	PLXNA1	22	2.65384	1.40808	0.000181517	3.74108	26.2955	26.5588	26.3032	27.9107	27.71	27.7611	26.3859	27.7939
Desmoglein-2	Q14126	DSG2	32	2.66725	1.41536	0.00252955	2.59696	29.2778	29.56	29.5701	31.1816	30.5394	30.933	29.4693	30.8847
Immunoglobulin superfamily member 8	Q969P0	IGSF8	13	2.68435	1.42457	0.000335108	3.47482	27.1091	27.0347	26.7793	28.5009	28.2534	28.4426	26.9744	28.399
Kin of IRRE-like protein 1	Q96J84	KIRREL	11	2.68707	1.42603	0.000880301	3.05537	25.4469	25.4456	25.6098	26.6272	27.0493	27.1039	25.5007	26.9268
Lipolysis-stimulated lipoprotein receptor	Q86X29	LSR	7	2.69005	1.42763	0.00228963	2.64023	25.5926	25.4974	25.3473	27.2242	26.556	26.94	25.4791	26.9067
Plexin-B2	O15031	PLXNB2	17	2.72752	1.44759	0.000178214	3.74906	26.1036	26.3233	26.349	27.8374	27.579	27.7023	26.2586	27.7062
Trophoblast glycoprotein	Q13641	TPBG	5	2.87304	1.52258	0.00217562	2.66242	25.0456	25.0904	25.1791	26.25	26.6439	26.989	25.1051	26.6276
Receptor tyrosine-protein kinase erbB-2	P04626	ERBB2	3	2.97871	1.57469	0.00572367	2.24233	n. def.	24.1733	23.6588	25.3461	25.4831	25.6431	23.9161	25.4908
Leukocyte surface antigen CD47	Q08722	CD47	3	3.14847	1.65465	0.0467169	1.33053	26.6177	26.6815	25.7162	27.0236	28.3376	28.6181	26.3384	27.9931
Metal transporter CNNM3	Q8NE01	CNNM3	14	3.18733	1.67235	0.000176071	3.75431	25.8639	25.5704	25.5314	27.3608	27.4225	27.1995	25.6552	27.3276
Vimentin	P08670	VIM	47	3.22703	1.69021	0.000158652	3.79955	31.424	31.508	31.4489	33.3621	32.9478	33.1416	31.4603	33.1505
Natural cytotoxicity triggering receptor 3 ligand 1	Q68D85	NCR3LG1	8	3.45933	1.79049	0.0240142	1.61953	24.3544	n. def.	24.9663	26.5871	25.9208	26.8447	24.6604	26.4509
Glypican-3;Secreted glypican-3	P51654	GPC3	2	3.62124	1.85649	0.0155589	1.80802	23.2583	22.2818	21.8583	24.6915	24.2603	24.0161	22.4661	24.3226
Ras-related protein Rab-5C	P51148	RAB5C	4	3.88426	1.95764	0.00171823	2.76492	26.6926	25.9305	26.5235	28.1961	28.2372	28.5862	26.3822	28.3398
Metal transporter CNNM4	Q6P4Q7	CNNM4	7	3.94443	1.97982	0.000988561	3.005	24.2302	24.3414	24.855	26.3064	26.7029	26.3567	24.4755	26.4554
Ephrin type-A receptor 2	P29317	EPHA2	11	4.0121	2.00436	0.001874	2.72723	25.8102	25.7144	25.7011	28.2022	27.7768	27.2598	25.7419	27.7463
Protocadherin-7	O60245	PCDH7	8	4.28925	2.10072	0.00112664	2.94822	24.9512	25.2905	25.3052	27.337	26.8716	27.6405	25.1823	27.283
Desmoglein-1	Q02413	DSG1	13	4.68634	2.22846	0.000769847	3.1136	26.6461	27.3384	27.3558	29.3102	29.4612	29.2542	27.1134	29.3419
Scavenger receptor class B member 1	Q8WTV0	SCARB1	4	4.99657	2.32094	0.00135206	2.869	24.7297	25.3445	24.8826	26.9224	27.704	27.2932	24.9856	27.3065
Roundabout homolog 1	Q9Y6N7	ROBO1	13	5.12727	2.35819	0.0311359	1.50674	24.7139	25.09	24.9393	28.0743	26.4708	n. def.	24.9144	27.2726
Acid sphingomyelinase-like phosphodiesterase 3b	Q92485	SMPDL3B	5	5.33514	2.41553	0.000848153	3.07153	24.951	25.6196	25.2191	27.7073	27.3438	27.9852	25.2632	27.6788
Poliovirus receptor	P15151	PVR	7	5.55678	2.47425	0.00885942	2.05259	26.7965	26.1959	25.3589	28.346	28.2224	29.2056	26.1171	28.5914
Glypican-1;Secreted glypican-1	P35052	GPC1	6	5.61678	2.48974	0.00222198	2.65326	n. def.	24.3277	24.5204	26.8465	26.9811	n. def.	24.424	26.9138
Protein S100-A8;Protein S100-A8, N-terminally processed	P05109	S100A8	3	6.87603	2.78158	0.00100722	2.99688	25.237	25.284	25.6973	28.7494	27.7908	28.0229	25.4061	28.1877
Protein S100-A9	P06702	S100A9	5	7.79248	2.96208	0.000399875	3.39808	25.0486	25.4589	25.2827	28.7133	27.9791	27.984	25.2634	28.2255
Desmocollin-1	Q08554	DSC1	6	8.40451	3.07116	0.00018601	3.73046	24.7596	25.1025	25.23	28.3751	27.7523	28.1782	25.0307	28.1019
Catenin beta-1	P35222	CTNNB1	13	0.0759164	-3.71944	n. def.	0	25.9004	27.1391	27.2036	n. def.	23.0282	n. def.	26.7477	23.0282
High mobility group protein B1;Putative high mobility group protein B1-like 1	P09429;B2RPK0	HMGB1;HMGB1P1	10	0.314461	-1.66905	n. def.	0	28.4688	28.4686	28.5182	n. def.	n. def.	26.8162	28.4852	26.8162
ATPase family AAA domain-containing protein 1	Q8NBU5	ATAD1	9	0.35952	-1.47586	n. def.	0	27.1257	27.3322	26.8258	n. def.	n. def.	25.6187	27.0946	25.6187
AP-2 complex subunit alpha-2	O94973	AP2A2	19	0.376991	-1.4074	n. def.	0	28.0621	28.4438	27.4959	n. def.	n. def.	26.5932	28.0006	26.5932
Long-chain-fatty-acid--CoA ligase 4	O60488	ACSL4	16	0.384434	-1.37919	n. def.	0	26.2273	26.7575	26.1522	n. def.	n. def.	24.9998	26.379	24.9998
Plasma membrane calcium-transporting ATPase 1	P20020	ATP2B1	14	0.386817	-1.37028	n. def.	0	27.2919	26.6576	26.7782	n. def.	25.5389	n. def.	26.9092	25.5389
Small ubiquitin-related modifier 1	P63165	SUMO1	3	0.424784	-1.2352	n. def.	0	26.2	26.6324	25.6836	n. def.	n. def.	24.9368	26.172	24.9368
Vinculin	P18206	VCL	36	0.426527	-1.22929	0.167996	0.774701	29.463	29.5357	29.4966	28.7009	29.2626	26.8439	29.4984	28.2691
Integrin alpha-6;Integrin alpha-6 heavy chain;Integrin alpha-6 light chain;Processed integrin alpha-6	P23229	ITGA6	15	0.455767	-1.13363	0.147948	0.829892	26.1817	26.3894	26.8334	24.4639	25.0461	26.4937	26.4682	25.3345
Oxysterol-binding protein-related protein 3	Q9H4L5	OSBPL3	6	0.490492	-1.0277	n. def.	0	25.198	24.7876	24.8635	n. def.	n. def.	23.922	24.9497	23.922
LIM domain and actin-binding protein 1	Q9UHB6	LIMA1	7	0.507585	-0.978278	n. def.	0	26.3797	25.8357	26.056	25.1122	n. def.	n. def.	26.0905	25.1122
Alpha-soluble NSF attachment protein	P54920	NAPA	11	0.520637	-0.941651	n. def.	0	27.1595	27.6732	26.938	n. def.	n. def.	26.3152	27.2569	26.3152
TRPM8 channel-associated factor 1	Q9Y4C2	TCAF1	16	0.52227	-0.937133	0.127512	0.894449	27.1626	27.5295	27.4484	25.8738	27.0122	n. def.	27.3801	26.443
Protein XRP2	O75695	RP2	6	0.532824	-0.908269	n. def.	0	26.2609	25.9032	25.9217	n. def.	n. def.	25.1203	26.0286	25.1203
Nck-associated protein 1	Q9Y2A7	NCKAP1	17	0.532831	-0.908249	0.0910126	1.0409	27.2951	27.1441	27.4327	n. def.	25.9082	26.8566	27.2906	26.3824
Band 4.1-like protein 2	O43491	EPB41L2	24	0.546242	-0.872389	0.0938214	1.0277	28.1652	28.4119	28.6774	27.8831	27.9477	26.8065	28.4182	27.5458
Coatomer subunit beta	P53618	COPB1	32	0.579074	-0.788181	0.219346	0.658869	30.2539	29.9114	29.7476	28.5411	30.2141	28.7933	29.971	29.1828
Aspartate aminotransferase, mitochondrial	P00505	GOT2	14	0.611895	-0.708643	0.107077	0.970306	28.6472	29.0943	29.4807	28.849	28.166	28.0813	29.0741	28.3654
Lysosome-associated membrane glycoprotein 2	P13473	LAMP2	3	0.62013	-0.689358	n. def.	0	25.5314	25.3433	25.7177	n. def.	n. def.	24.8415	25.5308	24.8415
Ran-binding protein 9	Q96S59	RANBP9	3	0.627331	-0.6727	n. def.	0	24.8495	24.2303	24.647	n. def.	n. def.	23.9029	24.5756	23.9029
Junctional adhesion molecule C	Q9BX67	JAM3	8	0.628827	-0.669266	n. def.	0	27.6281	27.9103	27.9167	27.1491	n. def.	n. def.	27.8184	27.1491
Microtubule-actin cross-linking factor 1, isoforms 1/2/3/5	Q9UPN3	MACF1	16	0.633941	-0.657579	0.258308	0.587861	26.8062	25.9086	26.0009	n. def.	25.9787	25.1833	26.2386	25.581
CD166 antigen	Q13740	ALCAM	12	0.650271	-0.620886	n. def.	0	27.5724	27.3202	27.3331	n. def.	n. def.	26.7877	27.4086	26.7877
Fermitin family homolog 2	Q96AC1	FERMT2	15	0.652134	-0.61676	0.0753286	1.12304	26.6772	26.8113	26.3553	25.8309	25.7288	26.4339	26.6146	25.9978
Extended synaptotagmin-1	Q9BSJ8	ESYT1	30	0.670995	-0.575626	0.129112	0.889034	29.038	28.8471	29.135	27.8688	28.5914	28.833	29.0067	28.4311
Src substrate cortactin	Q14247	CTTN	15	0.681301	-0.553637	0.470277	0.327647	26.5738	26.5646	26.6865	n. def.	26.9534	25.1559	26.6083	26.0546
Synapse-associated protein 1	Q96A49	SYAP1	7	0.681608	-0.552986	n. def.	0	25.6389	25.538	26.0175	n. def.	n. def.	25.1785	25.7315	25.1785
Catechol O-methyltransferase	P21964	COMT	12	0.685607	-0.544547	0.552333	0.257799	27.5339	27.8722	27.7347	26.0875	n. def.	28.2507	27.7136	27.1691
HCLS1-associated protein X-1	O00165	HAX1	7	0.686387	-0.542906	n. def.	0	25.4551	25.9763	25.9208	n. def.	n. def.	25.2411	25.784	25.2411
Glutamine synthetase	P15104	GLUL	8	0.712985	-0.488056	n. def.	0	26.1554	26.2174	25.9441	n. def.	n. def.	25.6176	26.1056	25.6176
Prohibitin	P35232	PHB	27	0.714802	-0.484384	0.123509	0.9083	32.5518	32.5887	32.5836	31.728	31.9766	32.5664	32.5747	32.0903
Band 4.1-like protein 3;Band 4.1-like protein 3, N-terminally processed	Q9Y2J2	EPB41L3	16	0.715383	-0.483212	n. def.	0	26.3836	26.7667	26.6733	n. def.	n. def.	26.1247	26.6079	26.1247
Heat shock protein HSP 90-alpha	P07900	HSP90AA1	40	0.742877	-0.428804	0.0915309	1.03843	32.1955	32.296	32.2272	32.1445	31.4806	31.8072	32.2396	31.8107
Carbonic anhydrase 2	P00918	CA2	14	0.751518	-0.41212	0.263821	0.578691	30.2721	30.26	30.1227	29.8278	29.2524	30.3383	30.2183	29.8062
LanC-like protein 2	Q9NS86	LANCL2	5	0.782026	-0.354711	n. def.	0	25.1586	24.4689	24.4541	n. def.	n. def.	24.3391	24.6938	24.3391
Serine/threonine-protein kinase N1	Q16512	PKN1	8	0.784995	-0.349245	n. def.	0	24.9729	25.1771	25.0646	n. def.	n. def.	24.7223	25.0715	24.7223
AP-2 complex subunit mu	Q96CW1	AP2M1	16	0.790964	-0.338316	0.104947	0.979028	27.1483	27.2138	27.2986	26.8899	26.6078	27.148	27.2202	26.8819
LanC-like protein 1	O43813	LANCL1	8	0.793535	-0.333635	n. def.	0	26.4115	26.5949	26.476	26.1605	n. def.	n. def.	26.4941	26.1605
Alpha-enolase	P06733	ENO1	36	0.794529	-0.331829	0.0507726	1.29437	33.2243	33.3077	33.5325	33.177	32.9354	32.9566	33.3548	33.023
Insulin receptor substrate 4	O14654	IRS4	37	0.825329	-0.276959	0.335626	0.474145	29.8258	29.3699	29.4857	29.2882	29.6503	28.912	29.5604	29.2835
Prohibitin-2	Q99623	PHB2	22	0.826211	-0.275418	0.379509	0.420778	31.9054	32.1793	32.277	31.6667	31.5189	32.3498	32.1206	31.8451
Rho-associated protein kinase 1	Q13464	ROCK1	9	0.828845	-0.270826	n. def.	0	25.9507	26.343	26.0907	n. def.	n. def.	25.8573	26.1282	25.8573
CSC1-like protein 2	Q5T3F8	TMEM63B	3	0.829245	-0.270129	n. def.	0	22.6784	23.8963	23.6148	n. def.	n. def.	23.1264	23.3965	23.1264
Solute carrier family 2, facilitated glucose transporter member 1	P11166	SLC2A1	2	0.831876	-0.265559	0.676884	0.169486	24.5753	24.1364	24.4291	24.8565	23.3729	n. def.	24.3803	24.1147
Coronin-1C	Q9ULV4	CORO1C	15	0.839569	-0.25228	0.0131997	1.87944	28.1445	28.1503	28.2494	28.01	27.8417	27.9357	28.1814	27.9291
Putative adenosylhomocysteinase 2;Putative adenosylhomocysteinase 3	O43865;Q96HN2	AHCYL1;AHCYL2	8	0.85394	-0.227794	0.499125	0.301791	25.8843	25.9611	25.4621	26.0698	25.2471	25.3071	25.7692	25.5414
Partitioning defective 3 homolog	Q8TEW0	PARD3	8	0.854172	-0.227402	0.152786	0.815916	24.7352	24.7576	25.1279	24.6303	24.6873	24.6208	24.8735	24.6461
MAP/microtubule affinity-regulating kinase 3;Serine/threonine-protein kinase MARK1	P27448;Q9P0L2	MARK3;MARK1	3	0.868091	-0.204081	n. def.	0	23.907	24.6202	24.301	n. def.	n. def.	24.072	24.2761	24.072
Ubiquitin-conjugating enzyme E2 D3;Ubiquitin-conjugating enzyme E2 D2	P61077;P62837	UBE2D3;UBE2D2	3	0.870594	-0.199928	n. def.	0	26.9427	26.9437	26.6939	n. def.	n. def.	26.6602	26.8601	26.6602
40S ribosomal protein SA	P08865	RPSA	17	0.876908	-0.189503	0.422269	0.374411	30.6143	30.5701	31.0551	30.8402	30.3607	30.4702	30.7465	30.557
Endothelin-converting enzyme 1	P42892	ECE1	8	0.877629	-0.188316	0.253019	0.596848	26.8446	27.0473	26.6914	26.6863	26.6592	n. def.	26.8611	26.6728
Serine/threonine-protein phosphatase 5	P53041	PPP5C	9	0.894081	-0.161522	n. def.	0	26.3364	26.6593	26.4557	n. def.	n. def.	26.3223	26.4838	26.3223
Chloride intracellular channel protein 4	Q9Y696	CLIC4	13	0.899279	-0.153159	n. def.	0	28.7123	28.9212	28.8048	n. def.	n. def.	28.6596	28.8128	28.6596
Reticulon-4	Q9NQC3	RTN4	4	0.900851	-0.15064	0.442957	0.353638	n. def.	26.4847	26.4269	26.4613	n. def.	26.149	26.4558	26.3051
Magnesium transporter protein 1	Q9H0U3	MAGT1	7	0.908429	-0.138554	0.388416	0.410703	27.0322	27.0944	27.1295	26.7688	n. def.	27.1248	27.0854	26.9468
Talin-1	Q9Y490	TLN1	87	0.917221	-0.124659	0.75765	0.120531	30.3464	30.1823	30.1114	30.12	30.7146	29.4314	30.2134	30.0887
CLIP-associating protein 2	O75122	CLASP2	12	0.922798	-0.115913	n. def.	0	25.7979	26.1625	25.9214	n. def.	n. def.	25.8447	25.9606	25.8447
Dystroglycan;Alpha-dystroglycan;Beta-dystroglycan	Q14118	DAG1	10	0.925523	-0.111659	0.792198	0.101166	27.5452	27.3121	27.3907	27.6242	27.7615	26.5273	27.416	27.3043
Epidermal growth factor receptor substrate 15-like 1	Q9UBC2	EPS15L1	6	0.927434	-0.108684	0.22171	0.654215	24.241	24.2841	24.3251	24.0897	24.2597	n. def.	24.2834	24.1747
Adaptin ear-binding coat-associated protein 2	Q9NVZ3	NECAP2	5	0.929972	-0.10474	n. def.	0	26.1107	26.1707	26.3406	n. def.	n. def.	26.1026	26.2073	26.1026
Phosphatidylinositol 4-kinase alpha	P42356	PI4KA	8	0.946546	-0.0792554	n. def.	0	25.2395	25.3237	25.3107	n. def.	n. def.	25.212	25.2913	25.212
Neuroplastin	Q9Y639	NPTN	6	0.950122	-0.073815	0.557388	0.253842	26.9954	27.2826	26.9463	27.0969	26.9438	26.9621	27.0748	27.0009
ATP-dependent RNA helicase DDX3X;ATP-dependent RNA helicase DDX3Y	O00571;O15523	DDX3X;DDX3Y	45	0.95209	-0.07083	0.568967	0.244913	30.4389	30.6229	30.5345	30.5139	30.2657	30.6042	30.5321	30.4613
Protein disulfide-isomerase	P07237	P4HB	36	0.960462	-0.0581996	0.495746	0.304741	30.3869	30.5659	30.3608	30.4178	30.4282	30.293	30.4379	30.3797
Lysophosphatidylcholine acyltransferase 1	Q8NF37	LPCAT1	7	0.969049	-0.045358	0.777824	0.109119	25.4356	25.1879	25.5772	n. def.	25.3466	25.3632	25.4002	25.3549
Protein kinase C and casein kinase substrate in neurons protein 2	Q9UNF0	PACSIN2	5	0.970941	-0.042544	n. def.	0	25.308	24.8666	25.335	25.1273	n. def.	n. def.	25.1699	25.1273
Tyrosine-protein kinase CSK	P41240	CSK	9	0.98354	-0.0239449	n. def.	0	26.41	26.5841	26.4718	n. def.	n. def.	26.4647	26.4886	26.4647
Guanine nucleotide-binding protein G(s) subunit alpha isoforms short;Guanine nucleotide-binding protein G(s) subunit alpha isoforms XLas	P63092;Q5JWF2	GNAS	7	0.984261	-0.0228869	0.94595	0.0241317	25.9476	25.3179	25.8013	26.0946	25.2161	25.6873	25.6889	25.666
Serine/threonine-protein kinase TAO3	Q9H2K8	TAOK3	2	0.989112	-0.0157941	n. def.	0	23.599	23.8514	23.7086	n. def.	n. def.	23.7039	23.7197	23.7039
ATP synthase subunit alpha, mitochondrial	P25705	ATP5A1	34	0.996188	-0.00551033	0.938957	0.0273542	31.796	31.8318	31.9944	31.8944	31.8106	31.9007	31.8741	31.8686
Guanine nucleotide-binding protein subunit beta-2-like 1;Guanine nucleotide-binding protein subunit beta-2-like 1, N-terminally processed	P63244	GNB2L1	24	1.00131	0.00189082	0.987967	0.00525749	32.9825	32.9408	32.9159	32.975	32.7349	33.1349	32.9464	32.9483
AP-2 complex subunit alpha-1	O95782	AP2A1	17	1.00896	0.0128676	0.951658	0.021519	27.7569	27.6813	27.4836	27.3952	28.0049	27.5603	27.6406	27.6534
Utrophin	P46939	UTRN	12	1.01364	0.0195402	0.946702	0.0237867	25.166	24.8879	24.6327	24.6282	25.3642	24.7528	24.8955	24.9151
Lysine--tRNA ligase	Q15046	KARS	21	1.01387	0.0198727	0.883127	0.0539766	28.9212	28.8781	29.0323	29.1077	28.7292	29.0543	28.9439	28.9638
Heat shock protein HSP 90-beta	P08238	HSP90AB1	33	1.02107	0.0300846	0.89222	0.0495281	32.0875	32.131	32.0753	32.5172	31.8073	32.0597	32.098	32.128
Ephrin type-A receptor 7	Q15375	EPHA7	8	1.02788	0.0396684	n. def.	0	25.6528	25.8202	25.8683	n. def.	n. def.	25.8201	25.7804	25.8201
Integrin alpha-V;Integrin alpha-V heavy chain;Integrin alpha-V light chain	P06756	ITGAV	15	1.03091	0.0439224	n. def.	0	25.9705	26.0721	26.4382	n. def.	n. def.	26.2042	26.1603	26.2042
Ankyrin-3	Q12955	ANK3	3	1.03803	0.0538514	n. def.	0	24.3557	24.304	24.2526	n. def.	n. def.	24.358	24.3041	24.358
Heat shock cognate 71 kDa protein	P11142	HSPA8	32	1.04209	0.0594788	0.78849	0.103204	32.2521	32.2764	32.1157	32.6249	31.9278	32.2699	32.2147	32.2742
Syntaxin-binding protein 3	O00186	STXBP3	7	1.0548	0.0769656	0.855882	0.0675859	25.5051	25.5245	25.0954	n. def.	24.9894	25.9145	25.375	25.452
Coxsackievirus and adenovirus receptor	P78310	CXADR	13	1.05807	0.0814285	0.771683	0.112561	27.0053	27.5304	27.1751	27.3304	26.9457	27.679	27.2369	27.3184
Copine-3	O75131	CPNE3	19	1.06557	0.0916239	0.748908	0.125572	28.6903	28.685	28.4547	29.1898	28.5891	28.3259	28.61	28.7016
Nuclear mitotic apparatus protein 1	Q14980	NUMA1	71	1.06944	0.0968539	0.791593	0.101498	29.3633	29.2272	29.2083	29.4843	29.881	28.7242	29.2663	29.3632
Renin receptor	O75787	ATP6AP2	7	1.07123	0.0992673	n. def.	0	26.2066	26.145	26.1786	n. def.	n. def.	26.276	26.1768	26.276
cAMP-dependent protein kinase type I-alpha regulatory subunit;cAMP-dependent protein kinase type I-alpha regulatory subunit, N-terminally processed	P10644	PRKAR1A	6	1.10426	0.143082	0.600892	0.221204	24.9001	25.1592	25.0502	25.2285	25.5701	24.7402	25.0365	25.1796
Flotillin-1	O75955	FLOT1	11	1.11173	0.152803	0.266294	0.574638	26.2566	26.5472	26.4237	26.599	n. def.	26.5249	26.4092	26.562
CD97 antigen;CD97 antigen subunit alpha;CD97 antigen subunit beta	P48960	CD97	4	1.12744	0.173045	n. def.	0	n. def.	23.2657	23.3711	n. def.	n. def.	23.4914	23.3184	23.4914
Ectonucleotide pyrophosphatase/phosphodiesterase family member 1;Alkaline phosphodiesterase I;Nucleotide pyrophosphatase	P22413	ENPP1	7	1.1298	0.176067	n. def.	0	25.1312	25.3554	25.4326	n. def.	n. def.	25.4825	25.3064	25.4825
Neural cell adhesion molecule 1	P13591	NCAM1	14	1.13136	0.178053	0.788096	0.103421	27.1608	27.7615	27.5923	27.4798	26.7722	28.7967	27.5049	27.6829
Vesicle-associated membrane protein-associated protein A	Q9P0L0	VAPA	6	1.14561	0.196117	0.445922	0.350741	28.0007	28.3734	28.1653	28.1403	n. def.	28.6115	28.1798	28.3759
Sodium bicarbonate cotransporter 3	Q9Y6M7	SLC4A7	18	1.14626	0.196939	0.72047	0.142384	27.5831	27.8693	27.3515	28.1954	28.3763	26.823	27.6013	27.7982
Equilibrative nucleoside transporter 1	Q99808	SLC29A1	8	1.15989	0.213986	0.658387	0.181519	26.4763	26.7037	26.5313	27.3578	27.0839	25.9115	26.5704	26.7844
Protein scribble homolog	Q14160	SCRIB	29	1.16187	0.216447	0.163186	0.787318	27.1019	27.0771	27.0985	27.0587	27.4005	27.4677	27.0925	27.309
Desmocollin-3	Q14574	DSC3	5	1.1834	0.242932	0.408234	0.389091	24.8529	25.0132	24.4397	24.8231	25.4117	24.7997	24.7686	25.0115
Moesin	P26038	MSN	17	1.18482	0.244673	0.541071	0.266745	27.6094	27.3649	27.2326	28.2733	27.0646	27.6031	27.4023	27.647
Lysosome-associated membrane glycoprotein 1	P11279	LAMP1	4	1.21406	0.279837	0.243389	0.613699	26.3328	26.229	26.5616	27.0035	26.5528	26.4068	26.3745	26.6543
Ubiquitin carboxyl-terminal hydrolase 14	P54578	USP14	15	1.23197	0.300967	0.0137136	1.86285	28.3324	28.1681	28.1061	28.4938	28.4669	28.5488	28.2022	28.5032
Neutral amino acid transporter B(0)	Q15758	SLC1A5	17	1.2505	0.322503	0.055438	1.25619	28.8359	28.6503	28.8896	28.9241	29.1843	29.2349	28.7919	29.1144
NEDD8-activating enzyme E1 regulatory subunit	Q13564	NAE1	17	1.25394	0.326473	0.231697	0.63508	27.3766	27.5215	27.2195	27.9242	27.2697	27.9031	27.3725	27.699
Zinc transporter 1	Q9Y6M5	SLC30A1	4	1.25702	0.330006	0.105106	0.978373	25.2359	25.2608	25.2024	25.8763	25.3836	25.4292	25.233	25.563
Solute carrier family 12 member 6;Solute carrier family 12 member 4	Q9UHW9;Q9UP95	SLC12A6;SLC12A4	6	1.28835	0.365519	n. def.	0	24.7898	24.5818	24.4449	n. def.	n. def.	24.971	24.6055	24.971
Drebrin-like protein	Q9UJU6	DBNL	12	1.30581	0.384947	n. def.	0	27.7037	27.5714	27.3355	n. def.	n. def.	27.9218	27.5369	27.9218
Extended synaptotagmin-2	A0FGR8	ESYT2	7	1.31649	0.396702	n. def.	0	25.0494	25.075	25.6598	n. def.	25.6581	n. def.	25.2614	25.6581
Transferrin receptor protein 1;Transferrin receptor protein 1, serum form	P02786	TFRC	35	1.33413	0.415904	0.0914887	1.03863	30.5047	30.5579	30.491	30.7364	30.7573	31.3075	30.5178	30.9337
SLIT-ROBO Rho GTPase-activating protein 2;SLIT-ROBO Rho GTPase-activating protein 2B;SLIT-ROBO Rho GTPase-activating protein 1	O75044;P0DMP2;Q7Z6B7	SRGAP2;SRGAP2B;SRGAP1	6	1.34477	0.427364	n. def.	0	23.9074	24.0161	23.9526	n. def.	n. def.	24.3861	23.9587	24.3861
Xenotropic and polytropic retrovirus receptor 1	Q9UBH6	XPR1	8	1.36494	0.448839	n. def.	0	24.5055	24.6966	24.3473	n. def.	n. def.	24.9653	24.5165	24.9653
Erythrocyte band 7 integral membrane protein	P27105	STOM	5	1.37607	0.460551	n. def.	0	25.4936	25.6073	25.4816	n. def.	n. def.	25.988	25.5275	25.988
DnaJ homolog subfamily C member 9	Q8WXX5	DNAJC9	12	1.38849	0.473516	n. def.	0	27.7584	27.8701	27.8688	n. def.	n. def.	28.306	27.8324	28.306
RNA-binding protein EWS	Q01844	EWSR1	5	1.40563	0.491219	0.406789	0.390631	26.5926	26.9772	27.1111	28.0638	26.3928	27.6979	26.8936	27.3848
Sodium-coupled neutral amino acid transporter 2	Q96QD8	SLC38A2	4	1.4244	0.510354	0.107532	0.968461	24.7687	24.9003	25.3409	25.4846	n. def.	25.5427	25.0033	25.5136
Phospholipid-transporting ATPase IG	Q8NB49	ATP11C	12	1.47694	0.562609	0.0557248	1.25395	26.1148	26.0789	26.6382	26.7273	27.056	26.7365	26.2773	26.8399
Ephrin type-B receptor 2	P29323	EPHB2	9	1.47835	0.563985	0.189115	0.723274	25.1885	25.7634	25.7	25.5009	26.4127	26.4303	25.5506	26.1146
Choline transporter-like protein 1	Q8WWI5	SLC44A1	9	1.5047	0.589476	0.0818457	1.087	26.1481	26.0362	25.954	26.486	26.2995	27.1211	26.0461	26.6355
CD99 antigen-like protein 2	Q8TCZ2	CD99L2	3	1.51061	0.595134	n. def.	0	n. def.	25.8479	25.35	n. def.	n. def.	26.1941	25.5989	26.1941
Solute carrier family 23 member 2	Q9UGH3	SLC23A2	6	1.51298	0.59739	0.182053	0.739801	25.5875	25.0873	24.964	25.7182	26.4006	25.3122	25.2129	25.8103
Sodium/potassium-transporting ATPase subunit beta-3	P54709	ATP1B3	17	1.54564	0.628206	0.117131	0.931329	31.5363	31.6571	31.7858	32.9019	31.9754	31.9866	31.6597	32.288
cAMP-dependent protein kinase type II-alpha regulatory subunit	P13861	PRKAR2A	12	1.60322	0.680972	n. def.	0	26.3433	27.0173	27.0809	n. def.	n. def.	27.4948	26.8138	27.4948
Calpain small subunit 1	P04632	CAPNS1	4	1.64669	0.719565	n. def.	0	25.0374	25.5976	25.758	n. def.	n. def.	26.1839	25.4644	26.1839
Solute carrier family 12 member 7	Q9Y666	SLC12A7	6	1.69422	0.760625	n. def.	0	24.6214	24.9095	24.6394	n. def.	n. def.	25.4841	24.7234	25.4841
Ras-related protein Rab-11A;Ras-related protein Rab-11B	P62491;Q15907	RAB11A;RAB11B	8	1.75509	0.811547	0.214165	0.669252	26.1252	26.1676	27.2404	28.1353	26.8019	27.0306	26.511	27.3226
Disintegrin and metalloproteinase domain-containing protein 10	O14672	ADAM10	4	1.82249	0.865908	n. def.	0	25.2426	24.9529	25.308	n. def.	n. def.	26.0337	25.1678	26.0337
Insulin receptor;Insulin receptor subunit alpha;Insulin receptor subunit beta	P06213	INSR	4	1.8393	0.879156	0.132462	0.877909	23.739	23.0504	24.0796	n. def.	24.7375	24.2669	23.623	24.5022
Ephrin-B1	P98172	EFNB1	3	1.85915	0.894646	n. def.	0	24.0224	24.1765	24.0125	24.9651	n. def.	n. def.	24.0705	24.9651
Radixin	P35241	RDX	9	1.86363	0.898116	n. def.	0	24.8214	25.7541	25.0951	n. def.	n. def.	26.1217	25.2236	26.1217
Annexin A1	P04083	ANXA1	11	1.89215	0.920023	0.207281	0.683441	24.5223	24.9271	25.5508	26.3755	24.8556	26.5292	25	25.9201
Gasdermin-A	Q96QA5	GSDMA	7	1.98257	0.987372	n. def.	0	n. def.	n. def.	25.5331	26.3767	26.5307	26.654	25.5331	26.5205
Ras-related protein Rab-5B	P61020	RAB5B	3	2.02035	1.01461	0.102968	0.987296	25.1278	24.2366	25.0978	26.1316	n. def.	25.539	24.8207	25.8353
Ephrin-A5	P52803	EFNA5	3	2.06243	1.04434	n. def.	0	24.4646	23.434	24.5252	n. def.	n. def.	25.1856	24.1413	25.1856
Occludin	Q16625	OCLN	4	2.08764	1.06187	0.182433	0.738897	23.7059	24.766	n. def.	25.7755	24.5819	25.536	24.236	25.2978
Acyl-protein thioesterase 1	O75608	LYPLA1	3	2.16454	1.11406	n. def.	0	n. def.	24.8645	n. def.	25.6959	n. def.	26.2613	24.8645	25.9786
Ras-related protein Rab-8A;Ras-related protein Rab-8B	P61006;Q92930	RAB8A;RAB8B	2	2.4001	1.26309	n. def.	0	n. def.	n. def.	24.7349	25.7736	25.9059	26.3144	24.7349	25.998
NKG2D ligand 2	Q9BZM5	ULBP2	2	2.8585	1.51526	n. def.	0	23.8088	23.9815	24.1561	n. def.	n. def.	25.4974	23.9821	25.4974
Ephrin type-B receptor 4	P54760	EPHB4	7	3.02505	1.59696	n. def.	0	24.1979	24.3915	23.931	n. def.	25.7704	n. def.	24.1735	25.7704
Type I inositol 3,4-bisphosphate 4-phosphatase	Q96PE3	INPP4A	5	3.12883	1.64562	n. def.	0	23.5609	23.8927	23.3601	n. def.	25.2502	n. def.	23.6046	25.2502
Lipid phosphate phosphohydrolase 1	O14494	PPAP2A	2	3.13497	1.64845	n. def.	0	n. def.	23.5093	23.337	n. def.	n. def.	25.0716	23.4232	25.0716
Receptor-type tyrosine-protein phosphatase S	Q13332	PTPRS	4	4.00675	2.00243	0.167255	0.77662	n. def.	22.9864	22.7949	24.0993	23.982	26.5979	22.8906	24.8931
CD44 antigen	P16070	CD44	3	n. def.	n. def.	n. def.	0	23.6264	23.9269	23.8833	n. def.	n. def.	n. def.	23.8122	0
Receptor-type tyrosine-protein phosphatase alpha	P18433	PTPRA	2	n. def.	n. def.	n. def.	0	22.5723	22.7571	23.0056	n. def.	n. def.	n. def.	22.7783	0
Ephrin type-A receptor 4	P54764	EPHA4	3	n. def.	n. def.	n. def.	0	24.7329	24.8297	24.1628	n. def.	n. def.	n. def.	24.5751	0
Tyrosine-protein kinase transmembrane receptor ROR2	Q01974	ROR2	3	n. def.	n. def.	n. def.	0	23.2044	23.3665	23.1163	n. def.	n. def.	n. def.	23.2291	0
Desmocollin-2	Q02487	DSC2	7	n. def.	n. def.	n. def.	0	24.9831	25.1532	25.1929	n. def.	n. def.	n. def.	25.1098	0
Neurogenic locus notch homolog protein 2;Notch 2 extracellular truncation;Notch 2 intracellular domain	Q04721	NOTCH2	6	n. def.	n. def.	n. def.	0	24.1349	24.3309	24.6231	n. def.	n. def.	n. def.	24.363	0
Prolow-density lipoprotein receptor-related protein 1;Low-density lipoprotein receptor-related protein 1 85 kDa subunit;Low-density lipoprotein receptor-related protein 1 515 kDa subunit;Low-density lipoprotein receptor-related protein 1 intracellular domain	Q07954	LRP1	6	n. def.	n. def.	n. def.	0	24.0535	23.7381	23.7167	n. def.	n. def.	n. def.	23.8361	0
Transmembrane emp24 domain-containing protein 1	Q13445	TMED1	4	n. def.	n. def.	n. def.	0	25.9474	25.9961	25.8065	n. def.	n. def.	n. def.	25.9167	0
Protein sidekick-2	Q58EX2	SDK2	6	n. def.	n. def.	n. def.	0	24.3062	24.8298	24.4437	n. def.	n. def.	n. def.	24.5266	0
Sortilin	Q99523	SORT1	4	n. def.	n. def.	n. def.	0	24.6099	24.7083	24.8772	n. def.	n. def.	n. def.	24.7318	0
Leucine-rich repeat and fibronectin type III domain-containing protein 1	Q9P244	LRFN1	3	n. def.	n. def.	n. def.	0	23.8689	23.945	23.4876	n. def.	n. def.	n. def.	23.7672	0
Junctional adhesion molecule A	Q9Y624	F11R	10	n. def.	n. def.	n. def.	0	26.5985	26.83	26.7158	n. def.	n. def.	n. def.	26.7148	0
Agrin;Agrin N-terminal 110 kDa subunit;Agrin C-terminal 110 kDa subunit;Agrin C-terminal 90 kDa fragment;Agrin C-terminal 22 kDa fragment	O00468	AGRN	2	n. def.	n. def.	n. def.	0	22.0676	21.7977	21.2215	n. def.	n. def.	n. def.	21.6956	0
Glutamyl aminopeptidase	Q07075	ENPEP	2	n. def.	n. def.	n. def.	0	23.3066	23.0366	23.1426	n. def.	n. def.	n. def.	23.1619	0
Neutral cholesterol ester hydrolase 1	Q6PIU2	NCEH1	6	n. def.	n. def.	n. def.	0	25.1968	25.3744	25.4399	n. def.	n. def.	n. def.	25.3371	0
Leucyl-cystinyl aminopeptidase;Leucyl-cystinyl aminopeptidase, pregnancy serum form	Q9UIQ6	LNPEP	6	n. def.	n. def.	n. def.	0	24.8161	24.5221	24.7001	n. def.	n. def.	n. def.	24.6794	0
CD59 glycoprotein	P13987	CD59	2	n. def.	n. def.	n. def.	0	26.0617	25.7135	25.4012	n. def.	n. def.	n. def.	25.7255	0
CD109 antigen	Q6YHK3	CD109	7	n. def.	n. def.	n. def.	0	23.6062	23.8654	23.9398	n. def.	n. def.	n. def.	23.8038	0
Synaptosomal-associated protein 23	O00161	SNAP23	3	n. def.	n. def.	n. def.	0	24.8425	24.8686	25.1602	n. def.	n. def.	n. def.	24.9571	0
[truncated: 72 more rows]

## Sheet: TM1
Quantified proteins of the surfaceomics of TIMP3-overexpressing cells data set filtered according the following criteria: -no contaminant according the contaminants file in Andromeda			Number of identified unique peptides per protein group	LFQ ratio between the mean of LFQ values of TIMP3-overexpressing cells and controls of all 3 biological replicates (see column I-N)	Difference between the mean of LFQ values of TIMP3-overexpressing cells and controls of all 3 biological replicates (see column I-N)	P-value of two-sample t-test on log2 LFQ values between TIMP3-overexpressing cells and controls (3 biological replicates)	Minus log10 transformed P-value of two-sample t-test on log2 LFQ values between TIMP3-overexpressing cells and controls (3 biological replicates)	Log2 transformed LFQ intensity values of wild-type HEK cells (biological replicate 1: HEK_1)	Log2 transformed LFQ intensity values of wild-type HEK cells (biological replicate 2: HEK_2)	Log2 transformed LFQ intensity values of wild-type HEK cells (biological replicate 3: HEK_3)	Log2 transformed LFQ intensity values of TIMP3-overexpressing cells (biological replicate 1: TIMP3_1)	Log2 transformed LFQ intensity values of TIMP3-overexpressing cells (biological replicate 2: TIMP3_2)	Log2 transformed LFQ intensity values of TIMP3-overexpressing cells (biological replicate 3: TIMP3_3)	Average of Log2 transformed LFQ values of wild-type HEK cells (3 biological replicates)	Average of Log2 transformed LFQ values of TIMP3-overexpressing cells (3 biological replicates)
[truncated: 103 more rows]
